# Supplementary material for: Batch-Learning Self-Organizing Map Identifies Horizontal Gene Transfer Candidates and Their Origins in Entire Genomes
Source: Front Microbiol. 2020 Jul 3;11:1486. doi: 10.3389/fmicb.2020.01486 (PMC7350273; doi:10.3389/fmicb.2020.01486)
Supplement: Supplementary file 1 [file Table_1.XLSX]

## Sheet: Supplementary Table 1
Supplementary Table 1. The genus names and number of sequence fragments used in BLSOM analysis
Phylum name	Genus name	#fragments
Acidobacteria	Acidobacterium	5004
Acidobacteria	Solibacter	3978
Actinobacteria	Acidimicrobium	1295
Actinobacteria	Acidithiomicrobium	3
Actinobacteria	Acidothermus	1469
Actinobacteria	Acrocarpospora	3
Actinobacteria	Actinoallomurus	10
Actinobacteria	Actinoalloteichus	3
Actinobacteria	Actinobaculum	16
Actinobacteria	Actinocatenispora	3
Actinobacteria	Actinocorallia	8
Actinobacteria	Actinokineospora	6
Actinobacteria	Actinomadura	111
Actinobacteria	Actinomyces	4069
Actinobacteria	Actinomycetospora	4
Actinobacteria	Actinoplanes	141
Actinobacteria	Actinopolyspora	6
Actinobacteria	Actinospica	3
Actinobacteria	Actinosynnema	6754
Actinobacteria	Actinosynnemataceae	1786
Actinobacteria	Aeromicrobium	640
Actinobacteria	Agreia	4
Actinobacteria	Agrococcus	19
Actinobacteria	Agromyces	29
Actinobacteria	Alloscardovia	3
Actinobacteria	Amycolatopsis	4319
Actinobacteria	Arcanobacterium	829
Actinobacteria	Arthrobacter	10050
Actinobacteria	Asanoa	3
Actinobacteria	Atopobium	2120
Actinobacteria	Beutenbergia	2802
Actinobacteria	Bifidobacterium	20904
Actinobacteria	Blastococcus	8
Actinobacteria	Bogoriellaceae	9
Actinobacteria	Brachybacterium	2195
Actinobacteria	Brevibacterium	1455
Actinobacteria	Catellatospora	6
Actinobacteria	Catenulispora	6270
Actinobacteria	Catenuloplanes	5
Actinobacteria	Cellulomonas	2499
Actinobacteria	Cellulosimicrobium	27
Actinobacteria	Citricoccus	8
Actinobacteria	Citrococcus	3
Actinobacteria	Clavibacter	2044
Actinobacteria	Collinsella	1335
Actinobacteria	Conexibacter	2545
Actinobacteria	Coriobacterium	4
Actinobacteria	Corynebacterium	25148
Actinobacteria	Cryobacterium	13
Actinobacteria	Cryptobacterium	971
Actinobacteria	Cryptosporangium	4
Actinobacteria	Curtobacterium	40
Actinobacteria	Dactylosporangium	28
Actinobacteria	Demequina	3
Actinobacteria	Dermabacter	759
Actinobacteria	Dermabacteraceae	755
Actinobacteria	Dermacoccus	626
Actinobacteria	Dermatophilaceae	5
Actinobacteria	Dermatophilus	4
Actinobacteria	Dietzia	104
Actinobacteria	Dietziaceae	52
Actinobacteria	Eggerthella	2859
Actinobacteria	Frankia	26064
Actinobacteria	Frankiaceae	6184
Actinobacteria	Frankineae	8979
Actinobacteria	Friedmanniella	3
Actinobacteria	Frigoribacterium	11
Actinobacteria	Gardnerella	3251
Actinobacteria	Geodermatophilus	3196
Actinobacteria	Georgenia	8
Actinobacteria	Glaciibacter	3
Actinobacteria	Glycomyces	9
Actinobacteria	Gordonia	4597
Actinobacteria	Gordoniaceae	1254
Actinobacteria	Gordonibacter	504
Actinobacteria	Intrasporangium	805
Actinobacteria	Isoptericola	9
Actinobacteria	Janibacter	867
Actinobacteria	Jiangella	5
Actinobacteria	Jonesia	1652
Actinobacteria	Jonesiaceae	553
Actinobacteria	Kibdelosporangium	14
Actinobacteria	Kineococcus	2948
Actinobacteria	Kineococcus-like	9
Actinobacteria	Kineosporia	1021
Actinobacteria	Kineosporiaceae	1014
Actinobacteria	Kitasatospora	3548
Actinobacteria	Knoellia	5
Actinobacteria	Kocuria	1147
Actinobacteria	Kribbella	3032
Actinobacteria	Kutzneria	13
Actinobacteria	Kytococcus	1679
Actinobacteria	Lechevalieria	31
Actinobacteria	Leifsonia	1081
Actinobacteria	Lentzea	14
Actinobacteria	Leucobacter	14
Actinobacteria	marine	554
Actinobacteria	Marmoricola	5
Actinobacteria	Microbacteriaceae	2454
Actinobacteria	Microbacterium	310
Actinobacteria	Microbispora	26
Actinobacteria	Micrococcaceae	7353
Actinobacteria	Micrococcineae	15755
Actinobacteria	Micrococcus	2630
Actinobacteria	Microlunatus	4
Actinobacteria	Micromonospora	13002
Actinobacteria	Micromonosporaceae	4287
Actinobacteria	Microtetraspora	2
Actinobacteria	Mobiluncus	4501
Actinobacteria	Modestobacter	4
Actinobacteria	Mycetocola	7
Actinobacteria	Mycobacteriaceae	22840
Actinobacteria	Mycobacterium	88885
Actinobacteria	Nakamurella	2417
Actinobacteria	Nesterenkonia	16
Actinobacteria	Nocardia	11211
Actinobacteria	Nocardiaceae	8458
Actinobacteria	Nocardioides	3217
Actinobacteria	Nocardiopsis	3878
Actinobacteria	Nonomuraea	80
Actinobacteria	Oerskovia	5
Actinobacteria	Okibacterium	3
Actinobacteria	Olsenella	827
Actinobacteria	Ornithinicoccus	3
Actinobacteria	Ornithinimicrobium	3
Actinobacteria	Oryzihumus	3
Actinobacteria	Parascardovia	758
Actinobacteria	Phycicoccus	7
Actinobacteria	Pimelobacter	9
Actinobacteria	Planobispora	14
Actinobacteria	Planotetraspora	8
Actinobacteria	Plantibacter	5
Actinobacteria	Prauserella	7
Actinobacteria	Promicromonospora	842
Actinobacteria	Promicromonosporaceae	824
Actinobacteria	Propionibacterium	35599
Actinobacteria	Propionicimonas	3
Actinobacteria	Pseudonocardia	8764
Actinobacteria	Pseudonocardiaceae	5924
Actinobacteria	Rathayibacter	8
Actinobacteria	Renibacterium	1282
Actinobacteria	Rhodococcus	13754
Actinobacteria	Rothia	3377
Actinobacteria	Rubrobacter	5190
Actinobacteria	Rubrobacterales	652
Actinobacteria	Rubrobacteridae	1934
Actinobacteria	Rubrobacterineae	652
Actinobacteria	Saccharomonospora	2605
Actinobacteria	Saccharopolyspora	5004
Actinobacteria	Saccharothrix	45
Actinobacteria	Salinibacterium	7
Actinobacteria	Salinispora	6597
Actinobacteria	Salinospora	5
Actinobacteria	Sanguibacter	2557
Actinobacteria	Scardovia	365
Actinobacteria	Segniliparus	1978
Actinobacteria	Serinicoccus	3
Actinobacteria	Skermania	3
Actinobacteria	Slackia	2322
Actinobacteria	Solwaraspora	7
Actinobacteria	Sphaerisporangium	10
Actinobacteria	Spirillospora	3
Actinobacteria	Stackebrandtia	4107
Actinobacteria	Streptacidiphilus	17
Actinobacteria	Streptoalloteichus	29
Actinobacteria	Streptomonospora	6
Actinobacteria	Streptomyces	66133
Actinobacteria	Streptosporangium	6196
Actinobacteria	Subtercola	4
Actinobacteria	Terrabacter	44
Actinobacteria	Tessaracoccus	4
Actinobacteria	Tetrasphaera	7
Actinobacteria	Thermobifida	2204
Actinobacteria	Thermobispora	1676
Actinobacteria	Thermomonospora	4655
Actinobacteria	Thermomonosporaceae	1273
Actinobacteria	Tomitella	3
Actinobacteria	Tropheryma	751
Actinobacteria	Tsukamurella	2694
Actinobacteria	Varibaculum	3
Actinobacteria	Verrucosispora	17
Actinobacteria	Virgisporangium	3
Actinobacteria	Williamsia	14
Actinobacteria	Williamsiaceae	7
Actinobacteria	Xylanimicrobium	3
Actinobacteria	Xylanimonas	2282
Actinobacteria	Zhihengliuella	3
Alphaproteobacteria	Acetobacter	19261
Alphaproteobacteria	Acetobacteraceae	9191
Alphaproteobacteria	Acidiphilium	2295
Alphaproteobacteria	Afipia	816
Alphaproteobacteria	Agrobacterium	4610
Alphaproteobacteria	Ahrensia	748
Alphaproteobacteria	Aminobacter	410
Alphaproteobacteria	Anaplasma	6432
Alphaproteobacteria	Anaplasmataceae	3315
Alphaproteobacteria	Asticcacaulis	1371
Alphaproteobacteria	Aurantimonas	875
Alphaproteobacteria	Azorhizobium	3246
Alphaproteobacteria	Azospirillum	2336
Alphaproteobacteria	Bartonella	4459
Alphaproteobacteria	Beijerinckia	3520
Alphaproteobacteria	Beijerinckiaceae	1793
Alphaproteobacteria	Bradyrhizobium	25922
Alphaproteobacteria	Brevundimonas	7088
Alphaproteobacteria	Brucella	41023
Alphaproteobacteria	Brucellaceae	7987
Alphaproteobacteria	Caulobacter	20500
Alphaproteobacteria	Caulobacteraceae	5484
Alphaproteobacteria	Caulobacterales	5484
Alphaproteobacteria	Chelativorans	989
Alphaproteobacteria	Citreicella	1105
Alphaproteobacteria	Citromicrobium	657
Alphaproteobacteria	Devosia	5498
Alphaproteobacteria	Dinoroseobacter	2510
Alphaproteobacteria	Ehrlichia	3420
Alphaproteobacteria	Erythrobacter	3807
Alphaproteobacteria	Erythrobacteraceae	677
Alphaproteobacteria	Fulvimarina	761
Alphaproteobacteria	Gluconacetobacter	4781
Alphaproteobacteria	Gluconobacter	1187
Alphaproteobacteria	Granulibacter	1085
Alphaproteobacteria	Hirschia	1401
Alphaproteobacteria	Hoeflea	895
Alphaproteobacteria	Hyphomicrobium	2208
Alphaproteobacteria	Hyphomonas	1492
Alphaproteobacteria	Jannaschia	2632
Alphaproteobacteria	Ketogulonicigenium	1219
Alphaproteobacteria	Labrenzia	1107
Alphaproteobacteria	Loktanella	634
Alphaproteobacteria	Magnetospirillum	2055
Alphaproteobacteria	Maricaulis	2028
Alphaproteobacteria	Maritimibacter	907
Alphaproteobacteria	Mesorhizobium	14403
Alphaproteobacteria	Methylobacterium	28055
Alphaproteobacteria	Methylocella	2587
Alphaproteobacteria	Methylocystaceae	56
Alphaproteobacteria	Methylosinus	992
Alphaproteobacteria	Neorhizobium	1850
Alphaproteobacteria	Neorickettsia	708
Alphaproteobacteria	Nitrobacter	5099
Alphaproteobacteria	Novosphingobium	2472
Alphaproteobacteria	Oceanibulbus	822
Alphaproteobacteria	Oceanicaulis	637
Alphaproteobacteria	Oceanicola	1703
Alphaproteobacteria	Ochrobactrum	3092
Alphaproteobacteria	Octadecabacter	2064
Alphaproteobacteria	Oligotropha	2277
Alphaproteobacteria	Orientia	1717
Alphaproteobacteria	Paracoccus	3959
Alphaproteobacteria	Parvibaculum	2339
Alphaproteobacteria	Parvularcula	2326
Alphaproteobacteria	Parvularculaceae	582
Alphaproteobacteria	Pelagibaca	1086
Alphaproteobacteria	Phaeobacter	1703
Alphaproteobacteria	Phenylobacterium	2482
Alphaproteobacteria	Pseudovibrio	1149
Alphaproteobacteria	Rhizobium	39298
Alphaproteobacteria	Rhodobacter	39588
Alphaproteobacteria	Rhodobacteraceae	12329
Alphaproteobacteria	Rhodobacterales	15968
Alphaproteobacteria	Rhodomicrobium	2393
Alphaproteobacteria	Rhodopseudomonas	20613
Alphaproteobacteria	Rhodospirillum	4420
Alphaproteobacteria	Rickettsia	25679
Alphaproteobacteria	Rickettsiaceae	6125
Alphaproteobacteria	Rickettsiales	9738
Alphaproteobacteria	Roseibium	1134
Alphaproteobacteria	Roseobacter	6957
Alphaproteobacteria	Roseomonas	880
Alphaproteobacteria	Roseovarius	2545
Alphaproteobacteria	Ruegeria	3418
Alphaproteobacteria	Sagittula	1055
Alphaproteobacteria	Silicibacter	3115
Alphaproteobacteria	Sinorhizobium	19176
Alphaproteobacteria	Sphingobium	2749
Alphaproteobacteria	Sphingomonas	21312
Alphaproteobacteria	Sphingopyxis	2079
Alphaproteobacteria	Stappia	1328
Alphaproteobacteria	Starkeya	2865
Alphaproteobacteria	Sulfitobacter	1557
Alphaproteobacteria	Thalassiobium	698
Alphaproteobacteria	Thalassospira	32
Alphaproteobacteria	Wolbachia	3649
Alphaproteobacteria	Xanthobacter	6560
Alphaproteobacteria	Xanthobacteraceae	3226
Alphaproteobacteria	Zymomonas	2310
Aquificae	Aquifex	653
Aquificae	Desulfurobacterium	4
Aquificae	Hydrogenivirga	609
Aquificae	Hydrogenobacter	1418
Aquificae	Hydrogenobaculum	1251
Aquificae	Persephonella	792
Aquificae	Sulfurihydrogenibium	2067
Aquificae	Thermocrinis	604
Aquificae	Thermovibrio	337
Bacteroidetes	Aequorivita	5
Bacteroidetes	Algibacter	5
Bacteroidetes	Algoriphagus	978
Bacteroidetes	Alistipes	2563
Bacteroidetes	Aquimarina	6
Bacteroidetes	Arcicella	3
Bacteroidetes	Arenibacter	5
Bacteroidetes	Bacteroides	57274
Bacteroidetes	Bergeyella	4
Bacteroidetes	Bizionia	4
Bacteroidetes	Blattabacterium	541
Bacteroidetes	Capnocytophaga	3280
Bacteroidetes	Cardinium	24
Bacteroidetes	Cellulophaga	17
Bacteroidetes	Chitinophaga	7333
Bacteroidetes	Chitinophagaceae	1855
Bacteroidetes	Chryseobacterium	1228
Bacteroidetes	Croceibacter	1773
Bacteroidetes	Cryomorphaceae	3
Bacteroidetes	Cyclobacterium	5
Bacteroidetes	Cytophaga	8643
Bacteroidetes	Cytophagales	5934
Bacteroidetes	Dokdonia	661
Bacteroidetes	Dyadobacter	4176
Bacteroidetes	Dysgonomonas	4
Bacteroidetes	Elizabethkingia	23
Bacteroidetes	Empedobacter	4
Bacteroidetes	Ferrimonadaceae	866
Bacteroidetes	Flammeovirga	968
Bacteroidetes	Flammeovirgaceae	945
Bacteroidetes	Flavisolibacter	4
Bacteroidetes	Flavobacteria	29031
Bacteroidetes	Flavobacteriaceae	7760
Bacteroidetes	Flavobacteriales	10856
Bacteroidetes	Flavobacterium	5931
Bacteroidetes	Flectobacillus	5
Bacteroidetes	Flexibacter	33
Bacteroidetes	Flexibacteraceae	18
Bacteroidetes	Flexithrix	4
Bacteroidetes	Formosa	5
Bacteroidetes	Gaetbulibacter	5
Bacteroidetes	Gelidibacter	5
Bacteroidetes	Gillisia	5
Bacteroidetes	Gramella	1522
Bacteroidetes	Hymenobacter	25
Bacteroidetes	Kordia	1004
Bacteroidetes	Lacinutrix	3
Bacteroidetes	Leadbetterella	1625
Bacteroidetes	Leeuwenhoekiella	6
Bacteroidetes	Lewinella	5
Bacteroidetes	Maribacter	13
Bacteroidetes	Marivirga	1810
Bacteroidetes	Mesonia	3
Bacteroidetes	Microscilla	1977
Bacteroidetes	Mucilaginibacter	1649
Bacteroidetes	Muricauda	6
Bacteroidetes	Myroides	9
Bacteroidetes	Niastella	3
Bacteroidetes	Olleya	4
Bacteroidetes	Ornithobacterium	5
Bacteroidetes	Paludibacter	1476
Bacteroidetes	Parabacteroides	4793
Bacteroidetes	Pedobacter	5202
Bacteroidetes	Persicobacter	3
Bacteroidetes	Pibocella	3
Bacteroidetes	Polaribacter	1159
Bacteroidetes	Pontibacter	8
Bacteroidetes	Porphyromonas	3384
Bacteroidetes	Prevotella	17801
Bacteroidetes	Prevotellaceae	1489
Bacteroidetes	Psychroflexus	869
Bacteroidetes	Psychroserpens	5
Bacteroidetes	Rhodothermus	2037
Bacteroidetes	Riemerella	1363
Bacteroidetes	Rikenellaceae	677
Bacteroidetes	Robiginitalea	2123
Bacteroidetes	Salegentibacter	6
Bacteroidetes	Salinibacter	2217
Bacteroidetes	Salinimicrobium	3
Bacteroidetes	Saprospira	20
Bacteroidetes	Saprospiraceae	14
Bacteroidetes	Sediminibacterium	4
Bacteroidetes	Sphingobacteriales	5226
Bacteroidetes	Sphingobacterium	2111
Bacteroidetes	Spirosoma	5020
Bacteroidetes	Sporocytophaga	2
Bacteroidetes	Tannerella	14
Bacteroidetes	Tenacibaculum	27
Bacteroidetes	Terrimonas	3
Bacteroidetes	Winogradskyella	10
Bacteroidetes	Zobellia	8
Bacteroidetes	Zunongwangia	2052
Betaproteobacteria	Achromobacter	5471
Betaproteobacteria	Acidovorax	9591
Betaproteobacteria	Advenella	4
Betaproteobacteria	Albidiferax	995
Betaproteobacteria	Alcaligenes	131
Betaproteobacteria	Alicycliphilus	952
Betaproteobacteria	Alysiella	3
Betaproteobacteria	Aquabacterium	13
Betaproteobacteria	Aquaspirillum	5
Betaproteobacteria	Aquitalea	6
Betaproteobacteria	Arctic	39
Betaproteobacteria	Aromatoleum	1807
Betaproteobacteria	Azoarcus	1813
Betaproteobacteria	Azohydromonas	3
Betaproteobacteria	Azospira	9
Betaproteobacteria	Azovibrio	3
Betaproteobacteria	beta	267
Betaproteobacteria	Bordetella	15749
Betaproteobacteria	Brachymonas	15
Betaproteobacteria	Burkholderia	299885
Betaproteobacteria	Burkholderiaceae	55214
Betaproteobacteria	Burkholderiales	81176
Betaproteobacteria	Castellaniella	9
Betaproteobacteria	Chitinimonas	4
Betaproteobacteria	Chromobacterium	1947
Betaproteobacteria	Collimonas	43
Betaproteobacteria	Comamonas	4631
Betaproteobacteria	Conchiformibius	3
Betaproteobacteria	Cupriavidus	1971
Betaproteobacteria	Curvibacter	714
Betaproteobacteria	Dechloromonas	2709
Betaproteobacteria	Dechlorosoma	846
Betaproteobacteria	Delftia	4151
Betaproteobacteria	Diaphorobacter	771
Betaproteobacteria	Duganella	11
Betaproteobacteria	Eikenella	434
Betaproteobacteria	Gallionella	3118
Betaproteobacteria	Gallionellaceae	1235
Betaproteobacteria	Herbaspirillum	2308
Betaproteobacteria	Herminiimonas	1381
Betaproteobacteria	Hydrogenophaga	29
Betaproteobacteria	Hydrogenophilus	8
Betaproteobacteria	Hylemonella	6
Betaproteobacteria	Ideonella	8
Betaproteobacteria	Janthinobacterium	1726
Betaproteobacteria	Kingella	495
Betaproteobacteria	Laribacter	1298
Betaproteobacteria	Leptothrix	1980
Betaproteobacteria	Limnobacter	685
Betaproteobacteria	Limnohabitans	5
Betaproteobacteria	Lutiella	846
Betaproteobacteria	Massilia	22
Betaproteobacteria	Methylibium	2777
Betaproteobacteria	Methylobacillus	1765
Betaproteobacteria	Methylophilaceae	2945
Betaproteobacteria	Methylophilales	261
Betaproteobacteria	Methylophilus	18
Betaproteobacteria	Methylotenera	2244
Betaproteobacteria	Methyloversatilis	5
Betaproteobacteria	Methylovorus	2368
Betaproteobacteria	Mitsuaria	10
Betaproteobacteria	Naxibacter	5
Betaproteobacteria	Neisseria	33062
Betaproteobacteria	Neisseriaceae	7635
Betaproteobacteria	Nitrosomonas	3976
Betaproteobacteria	Nitrosospira	1333
Betaproteobacteria	Nitrosovibrio	6
Betaproteobacteria	Oligella	5
Betaproteobacteria	Oxalobacter	3920
Betaproteobacteria	Oxalobacteraceae	2942
Betaproteobacteria	Pandoraea	30
Betaproteobacteria	Paucibacter	5
Betaproteobacteria	Paucimonas	4
Betaproteobacteria	Pelomonas	9
Betaproteobacteria	Pigmentiphaga	7
Betaproteobacteria	Polaromonas	6456
Betaproteobacteria	Polynucleobacter	2348
Betaproteobacteria	Pusillimonas	6
Betaproteobacteria	Ralstonia	24712
Betaproteobacteria	Rhodocyclus	2
Betaproteobacteria	Rhodoferax	2920
Betaproteobacteria	Roseateles	8
Betaproteobacteria	Rubrivivax	28
Betaproteobacteria	Schlegelella	3
Betaproteobacteria	Sideroxydans	1802
Betaproteobacteria	Simonsiella	476
Betaproteobacteria	Simplicispira	4
Betaproteobacteria	Sphaerotilus	10
Betaproteobacteria	Stenoxybacter	5
Betaproteobacteria	Sterolibacterium	10
Betaproteobacteria	Sutterella	3
Betaproteobacteria	Taylorella	370
Betaproteobacteria	Tepidimonas	3
Betaproteobacteria	Tetrathiobacter	10
Betaproteobacteria	Thauera	2775
Betaproteobacteria	Thiobacillus	1775
Betaproteobacteria	Thiomonas	2878
Betaproteobacteria	Variovorax	5426
Betaproteobacteria	Verminephrobacter	3355
Betaproteobacteria	Vitreoscilla	4
Betaproteobacteria	Vogesella	7
Betaproteobacteria	Wautersia	5
Betaproteobacteria	Xenophilus	4
Betaproteobacteria	Xylophilus	3
Betaproteobacteria	Zoogloea	9
Chlamydiae	Chlamydia	22340
Chlamydiae	Chlamydiaceae	6149
Chlamydiae	Chlamydiales	7087
Chlamydiae	Chlamydophila	4236
Chlamydiae	Parachlamydia	1097
Chlamydiae	Parachlamydiaceae	498
Chlamydiae	Waddlia	853
Chlorobi	Chlorobaculum	1368
Chlorobi	Chlorobium	10281
Chlorobi	Chloroherpeton	1318
Chlorobi	Pelodictyon	1198
Chlorobi	Prosthecochloris	1937
Chloroflexi	Chloroflexus	9106
Chloroflexi	Dehalococcoides	3812
Chloroflexi	Dehalogenimonas	1012
Chloroflexi	Herpetosiphon	3956
Chloroflexi	Ktedonobacteria	5
Chloroflexi	Oscillochloris	863
Chloroflexi	Roseiflexus	6918
Chloroflexi	Sphaerobacter	2398
Chloroflexi	Thermomicrobium	987
Chrysiogenetes	Desulfurispirillum	586
Crenarchaeota	Acidianus	32
Crenarchaeota	Acidilobus	601
Crenarchaeota	Aeropyrum	703
Crenarchaeota	Caldivirga	1249
Crenarchaeota	Desulfurococcus	554
Crenarchaeota	Hyperthermus	668
Crenarchaeota	Ignicoccus	521
Crenarchaeota	Ignisphaera	753
Crenarchaeota	Metallosphaera	1316
Crenarchaeota	Nitrosopumilus	330
Crenarchaeota	Pyrobaculum	3289
Crenarchaeota	Staphylothermus	1582
Crenarchaeota	Sulfolobus	13646
Crenarchaeota	Sulfurisphaera	2
Crenarchaeota	Thermofilum	1085
Crenarchaeota	Thermoproteus	1094
Crenarchaeota	Thermosphaera	528
Crenarchaeota	Vulcanisaeta	954
Cyanobacteria	Acaryochloris	2985
Cyanobacteria	Anabaena	5587
Cyanobacteria	Anabaenopsis	7
Cyanobacteria	Aphanizomenon	66
Cyanobacteria	Aphanothece	8
Cyanobacteria	Arthrospira	3448
Cyanobacteria	Calothrix	19
Cyanobacteria	Chlorogloeopsis	7
Cyanobacteria	Chroococcidiopsis	8
Cyanobacteria	Chroococcus	3
Cyanobacteria	Crocosphaera	1249
Cyanobacteria	Cyanobacterium	5
Cyanobacteria	cyanobacterium	289
Cyanobacteria	Cyanobium	591
Cyanobacteria	Cyanothece	20148
Cyanobacteria	Cylindrospermopsis	820
Cyanobacteria	Cylindrospermum	9
Cyanobacteria	Fischerella	38
Cyanobacteria	Fremyella	42
Cyanobacteria	Geitlerinema	11
Cyanobacteria	Gloeobacter	1866
Cyanobacteria	Gloeocapsa	3
Cyanobacteria	Gloeothece	9
Cyanobacteria	Hapalosiphon	5
Cyanobacteria	Leptolyngbya	61
Cyanobacteria	Limnothrix	5
Cyanobacteria	Lyngbya	1504
Cyanobacteria	Marinilabiaceae	3
Cyanobacteria	Mastigocladus	38
Cyanobacteria	Mexican	8
Cyanobacteria	Microchaete	5
Cyanobacteria	Microcoleus	1767
Cyanobacteria	Microcystis	3572
Cyanobacteria	Nodularia	1101
Cyanobacteria	Nostoc	24317
Cyanobacteria	Nostocaceae	6436
Cyanobacteria	Nostocales	6525
Cyanobacteria	Oscillatoria	3542
Cyanobacteria	Oscillatoriales	2163
Cyanobacteria	Phormidium	27
Cyanobacteria	Planktothrix	199
Cyanobacteria	Pleurocapsa	6
Cyanobacteria	Prochlorococcus	10512
Cyanobacteria	Prochloron	6
Cyanobacteria	Prochlorothrix	7
Cyanobacteria	Pseudanabaena	18
Cyanobacteria	Raphidiopsis	638
Cyanobacteria	Rivularia	4
Cyanobacteria	Scytonema	6
Cyanobacteria	Spirulina	9
Cyanobacteria	Stanieria	3
Cyanobacteria	Stigonematales	92
Cyanobacteria	Symploca	6
Cyanobacteria	Synechococcus	18269
Cyanobacteria	Synechocystis	1551
Cyanobacteria	Thermosynechococcus	1046
Cyanobacteria	Tolypothrix	51
Cyanobacteria	Trichodesmium	4676
Cyanobacteria	Trichormus	3
Cyanobacteria	Westiellopsis	3
Deferribacteres	Calditerrivibrio	876
Deferribacteres	Deferribacter	2563
Deferribacteres	Deferribacteraceae	1604
Deferribacteres	Denitrovibrio	1929
Deferribacteres	Mucispirillum	3
Deltaproteobacteria	Anaeromyxobacter	12230
Deltaproteobacteria	Angiococcus	22
Deltaproteobacteria	Archangium	3
Deltaproteobacteria	Bacteriovorax	1412
Deltaproteobacteria	Bdellovibrio	3058
Deltaproteobacteria	Bdellovibrionales	1513
Deltaproteobacteria	Bilophila	877
Deltaproteobacteria	Chondromyces	57
Deltaproteobacteria	Corallococcus	58
Deltaproteobacteria	Cystobacter	57
Deltaproteobacteria	delta	2479
Deltaproteobacteria	Desulfacinum	2
Deltaproteobacteria	Desulfarculus	1465
Deltaproteobacteria	Desulfatibacillum	3902
Deltaproteobacteria	Desulfobacter	4459
Deltaproteobacteria	Desulfobacteraceae	3312
Deltaproteobacteria	Desulfobacterium	2259
Deltaproteobacteria	Desulfobacula	5
Deltaproteobacteria	Desulfobotulus	2
Deltaproteobacteria	Desulfobulbus	9
Deltaproteobacteria	Desulfococcus	1601
Deltaproteobacteria	Desulfohalobium	1735
Deltaproteobacteria	Desulfomicrobium	2386
Deltaproteobacteria	Desulfomonile	3
Deltaproteobacteria	Desulfonatronospira	822
Deltaproteobacteria	Desulfonatronovibrio	4
Deltaproteobacteria	Desulfonatronum	4
Deltaproteobacteria	Desulfonema	2
Deltaproteobacteria	Desulforhabdus	3
Deltaproteobacteria	Desulforhopalus	2
Deltaproteobacteria	Desulfosarcina	3
Deltaproteobacteria	Desulfotalea	1439
Deltaproteobacteria	Desulfotignum	30
Deltaproteobacteria	Desulfovibrio	34920
Deltaproteobacteria	Desulfovibrionaceae	6773
Deltaproteobacteria	Desulfovibrionales	8177
Deltaproteobacteria	Desulfurivibrio	1849
Deltaproteobacteria	Desulfuromonas	770
Deltaproteobacteria	Geobacter	26863
Deltaproteobacteria	Geobacteraceae	6885
Deltaproteobacteria	Haliangium	5666
Deltaproteobacteria	Lawsonia	638
Deltaproteobacteria	Melittangium	14
Deltaproteobacteria	Myxococcaceae	6247
Deltaproteobacteria	Myxococcales	13258
Deltaproteobacteria	Myxococcus	3929
Deltaproteobacteria	Nannocystis	4
Deltaproteobacteria	Pelobacter	3965
Deltaproteobacteria	Plesiocystis	2118
Deltaproteobacteria	Polyangium	9
Deltaproteobacteria	Sorangium	5464
Deltaproteobacteria	Stigmatella	6219
Deltaproteobacteria	Syntrophobacter	2971
Deltaproteobacteria	Syntrophus	1274
Deltaproteobacteria	Thermodesulforhabdus	3
Dictyoglomi	Dictyoglomus	1906
Elusimicrobia	Elusimicrobium	658
Epsilonproteobacteria	Alvinella	16
Epsilonproteobacteria	Alviniconcha	5
Epsilonproteobacteria	Arcobacter	2704
Epsilonproteobacteria	Caminibacter	336
Epsilonproteobacteria	Campylobacter	43470
Epsilonproteobacteria	Campylobacteraceae	7001
Epsilonproteobacteria	Campylobacterales	16936
Epsilonproteobacteria	Flexispira	5
Epsilonproteobacteria	Helicobacter	18895
Epsilonproteobacteria	Nautilia	674
Epsilonproteobacteria	Nitratiruptor	752
Epsilonproteobacteria	Sulfuricurvum	1080
Epsilonproteobacteria	Sulfurimonas	1748
Epsilonproteobacteria	Sulfurospirillum	1393
Epsilonproteobacteria	Sulfurovum	1026
Epsilonproteobacteria	Wolinella	864
Euryarchaeota	Aciduliprofundum	1486
Euryarchaeota	Archaeoglobus	1507
Euryarchaeota	Ferroglobus	1317
Euryarchaeota	Ferroplasma	393
Euryarchaeota	Haladaptatus	3
Euryarchaeota	Halalkalicoccus	1484
Euryarchaeota	Haloarcula	1606
Euryarchaeota	Halobacterium	2056
Euryarchaeota	Halobaculum	2
Euryarchaeota	Halobiforma	4
Euryarchaeota	Halococcus	16
Euryarchaeota	Haloferax	1462
Euryarchaeota	Halogeometricum	2142
Euryarchaeota	Halogranum	3
Euryarchaeota	Halomicrobium	1960
Euryarchaeota	Halonotius	3
Euryarchaeota	Haloquadratum	1274
Euryarchaeota	Halorhabdus	1875
Euryarchaeota	Halorubrum	2018
Euryarchaeota	Halosimplex	9
Euryarchaeota	Haloterrigena	1886
Euryarchaeota	Halovivax	3
Euryarchaeota	Methanobacteriaceae	2084
Euryarchaeota	Methanobacterium	24
Euryarchaeota	Methanobrevibacter	2623
Euryarchaeota	Methanocalculus	5
Euryarchaeota	Methanocaldococcus	4596
Euryarchaeota	Methanocella	1184
Euryarchaeota	Methanococcoides	1556
Euryarchaeota	Methanococcus	7017
Euryarchaeota	Methanocorpusculum	726
Euryarchaeota	Methanoculleus	1494
Euryarchaeota	Methanofollis	4
Euryarchaeota	Methanohalobium	931
Euryarchaeota	Methanohalophilus	810
Euryarchaeota	Methanolobus	3
Euryarchaeota	Methanomicrobiaceae	1081
Euryarchaeota	Methanomicrobiales	3259
Euryarchaeota	Methanoplanus	1140
Euryarchaeota	Methanopyrus	688
Euryarchaeota	Methanoregula	511
Euryarchaeota	Methanosaeta	1142
Euryarchaeota	Methanosarcina	11352
Euryarchaeota	Methanosarcinaceae	4426
Euryarchaeota	Methanosphaera	710
Euryarchaeota	Methanosphaerula	585
Euryarchaeota	Methanospirillum	2126
Euryarchaeota	Methanothermobacter	1406
Euryarchaeota	Methanothermococcus	337
Euryarchaeota	Methanothermus	502
Euryarchaeota	Methanotorris	2
Euryarchaeota	Natrialba	2540
Euryarchaeota	Natrinema	20
Euryarchaeota	Natronobacterium	6
Euryarchaeota	Natronococcus	8
Euryarchaeota	Natronolimnobius	3
Euryarchaeota	Natronomonas	1107
Euryarchaeota	Natronorubrum	8
Euryarchaeota	Picrophilus	620
Euryarchaeota	Pyrococcus	2224
Euryarchaeota	Thermococcus	4501
Euryarchaeota	Thermoplasma	1276
Euryarchaeota	uncultured	636
Fibrobacteres	Fibrobacter	3870
Firmicutes	Abiotrophia	702
Firmicutes	Acetivibrio	1231
Firmicutes	Acetohalobium	989
Firmicutes	Acidaminococcus	1388
Firmicutes	Aerococcus	416
Firmicutes	Alicyclobacillus	2558
Firmicutes	Alkalibacillus	7
Firmicutes	Alkalibacterium	13
Firmicutes	Alkaliphilus	4709
Firmicutes	Ammonifex	858
Firmicutes	Amphibacillus	12
Firmicutes	Anaerobranca	4
Firmicutes	Anaerocellum	1165
Firmicutes	Anaerococcus	2772
Firmicutes	Anaerofustis	457
Firmicutes	Anaerostipes	1377
Firmicutes	Anaerotruncus	744
Firmicutes	Aneurinibacillus	28
Firmicutes	Anoxybacillus	1180
Firmicutes	Bacillus	172295
Firmicutes	Blautia	1330
Firmicutes	Brevibacillus	2665
Firmicutes	Brochothrix	7
Firmicutes	Bryantella	910
Firmicutes	Bulleidia	284
Firmicutes	Butyrivibrio	3378
Firmicutes	Caldanaerobacter	547
Firmicutes	Caldibacillus	3
Firmicutes	Caldicellulosiruptor	9341
Firmicutes	Caloramator	11
Firmicutes	Carboxydibrachium	460
Firmicutes	Carboxydocella	3
Firmicutes	Carboxydothermus	964
Firmicutes	Carnobacterium	527
Firmicutes	Caryophanon	4
Firmicutes	Catenibacterium	494
Firmicutes	Catonella	408
Firmicutes	Clostridiales	1656
Firmicutes	Clostridium	109259
Firmicutes	Cohnella	10
Firmicutes	Coprobacillus	692
Firmicutes	Coprococcus	2401
Firmicutes	Coprothermobacter	573
Firmicutes	Dehalobacter	6
Firmicutes	Desulfitobacterium	5500
Firmicutes	Desulfosporosinus	10
Firmicutes	Desulfotomaculum	4855
Firmicutes	Dethiobacter	624
Firmicutes	Dialister	668
Firmicutes	Dorea	1220
Firmicutes	Enterococcus	53731
Firmicutes	Epulopiscium	547
Firmicutes	Eremococcus	355
Firmicutes	Erysipelothrix	370
Firmicutes	Erysipelotrichaceae	1521
Firmicutes	Ethanoligenens	1209
Firmicutes	Eubacterium	11414
Firmicutes	Exiguobacterium	3696
Firmicutes	Facklamia	3
Firmicutes	Faecalibacterium	3055
Firmicutes	Filifactor	383
Firmicutes	Filobacillus	3
Firmicutes	Finegoldia	1917
Firmicutes	Fructobacillus	303
Firmicutes	Gemella	747
Firmicutes	Geobacillus	16381
Firmicutes	Gracilibacillus	13
Firmicutes	Granulicatella	773
Firmicutes	Halanaerobium	1975
Firmicutes	Halobacillus	92
Firmicutes	Halolactibacillus	5
Firmicutes	Halothermothrix	1528
Firmicutes	Helcococcus	6
Firmicutes	Heliobacillus	62
Firmicutes	Heliobacterium	1241
Firmicutes	Heliophilum	4
Firmicutes	Heliorestis	3
Firmicutes	Holdemania	759
Firmicutes	Jeotgalibacillus	6
Firmicutes	Jeotgalicoccus	6
Firmicutes	Kurthia	12
Firmicutes	Laceyella	5
Firmicutes	Lachnospira	4268
Firmicutes	Lachnospiraceae	5452
Firmicutes	Lactobacillus	57152
Firmicutes	Lactococcus	6078
Firmicutes	Lentibacillus	4
Firmicutes	Leuconostoc	6508
Firmicutes	Listeria	29073
Firmicutes	Lysinibacillus	2968
Firmicutes	Macrococcus	881
Firmicutes	Marinilactibacillus	6
Firmicutes	Marinococcus	10
Firmicutes	Mechercharimyces	3
Firmicutes	Megamonas	379
Firmicutes	Megasphaera	709
Firmicutes	Mitsuokella	520
Firmicutes	Mogibacterium	2
Firmicutes	Moorella	2025
Firmicutes	Natranaerobius	1906
Firmicutes	Natronobacillus	4
Firmicutes	Oceanobacillus	1492
Firmicutes	Oenococcus	1854
Firmicutes	Oribacterium	1060
Firmicutes	Ornithinibacillus	7
Firmicutes	Paenibacillus	14974
Firmicutes	Paenisporosarcina	3
Firmicutes	Parvimonas	346
Firmicutes	Pasteuria	22
Firmicutes	Pasteuriaceae	10
Firmicutes	Pectinatus	5
Firmicutes	Pediococcus	1965
Firmicutes	Pelotomaculum	1773
Firmicutes	Peptoniphilus	1766
Firmicutes	Peptostreptococcus	818
Firmicutes	Piscibacillus	3
Firmicutes	Planococcus	40
Firmicutes	Planomicrobium	14
Firmicutes	Pontibacillus	13
Firmicutes	Pseudobutyrivibrio	5
Firmicutes	Pseudoramibacter	462
Firmicutes	Pullulanibacillus	3
Firmicutes	Ruminococcaceae	642
Firmicutes	Ruminococcus	9682
Firmicutes	Rummeliibacillus	4
Firmicutes	Salimicrobium	11
Firmicutes	Salinicoccus	16
Firmicutes	Sedimentibacter	5
Firmicutes	Selenomonas	2375
Firmicutes	Shuttleworthia	434
Firmicutes	Solibacillus	4
Firmicutes	Solobacterium	5
Firmicutes	Sporanaerobacter	2
Firmicutes	Sporolactobacillus	18
Firmicutes	Sporomusa	5
Firmicutes	Sporosarcina	50
Firmicutes	Staphylococcus	74333
Firmicutes	Streptococcus	74258
Firmicutes	Subdoligranulum	645
Firmicutes	Sulfobacillus	16
Firmicutes	Symbiobacterium	1431
Firmicutes	Syntrophomonas	1751
Firmicutes	Syntrophothermus	964
Firmicutes	Tepidanaerobacter	3
Firmicutes	Tepidibacter	3
Firmicutes	Terribacillus	7
Firmicutes	Tetragenococcus	38
Firmicutes	Thalassobacillus	8
Firmicutes	Thermaerobacter	1150
Firmicutes	Thermincola	1265
Firmicutes	Thermoactinomyces	13
Firmicutes	Thermoanaerobacter	22221
Firmicutes	Thermoanaerobacterales	10014
Firmicutes	Thermoanaerobacterium	1687
Firmicutes	Thermosediminibacter	914
Firmicutes	Thermosinus	579
Firmicutes	Tissierella	9
Firmicutes	Trichococcus	11
Firmicutes	Turicibacter	590
Firmicutes	Ureibacillus	14
Firmicutes	Vagococcus	9
Firmicutes	Veillonella	5226
Firmicutes	Veillonellaceae	929
Firmicutes	Virgibacillus	62
Firmicutes	Viridibacillus	3
Firmicutes	Weissella	941
Fusobacteria	Fusobacteriaceae	2915
Fusobacteria	Fusobacterium	9517
Fusobacteria	Ilyobacter	1042
Fusobacteria	Leptotrichia	2438
Fusobacteria	Sebaldella	2673
Fusobacteria	Streptobacillus	980
Gammaproteobacteria	Achromatium	6
Gammaproteobacteria	Acidithiobacillus	3684
Gammaproteobacteria	Acinetobacter	29543
Gammaproteobacteria	Actinobacillus	10659
Gammaproteobacteria	Aeromonas	5621
Gammaproteobacteria	Agarivorans	12
Gammaproteobacteria	Aggregatibacter	2812
Gammaproteobacteria	Alcanivorax	2079
Gammaproteobacteria	Aliivibrio	3743
Gammaproteobacteria	Alishewanella	10
Gammaproteobacteria	Alkalilimnicola	1968
Gammaproteobacteria	Alkalimonas	9
Gammaproteobacteria	Alkalispirillum	3
Gammaproteobacteria	Allochromatium	2189
Gammaproteobacteria	Alteromonadales	822
Gammaproteobacteria	Alteromonas	3657
Gammaproteobacteria	Anaerobiospirillum	3
Gammaproteobacteria	Aranicola	4
Gammaproteobacteria	Arsenophonus	624
Gammaproteobacteria	Avibacterium	28
Gammaproteobacteria	Azomonas	3
Gammaproteobacteria	Azotobacter	4346
Gammaproteobacteria	Bathymodiolus	40
Gammaproteobacteria	Baumannia	138
Gammaproteobacteria	Beggiatoa	1442
Gammaproteobacteria	Bibersteinia	19
Gammaproteobacteria	Bisgaard	19
Gammaproteobacteria	Bisgaardia	7
Gammaproteobacteria	Brenneria	12
Gammaproteobacteria	Buchnera	2939
Gammaproteobacteria	Buttiauxella	9
Gammaproteobacteria	Caedibacter	14
Gammaproteobacteria	Cardiobacterium	517
Gammaproteobacteria	Cellvibrio	1855
Gammaproteobacteria	Chromatium	4
Gammaproteobacteria	Chromohalobacter	2250
Gammaproteobacteria	Citrobacter	7233
Gammaproteobacteria	Cobetia	17
Gammaproteobacteria	Colwellia	3319
Gammaproteobacteria	Colwelliaceae	1126
Gammaproteobacteria	Congregibacter	866
Gammaproteobacteria	Coxiella	3760
Gammaproteobacteria	Crenothrix	4
Gammaproteobacteria	Cronobacter	2884
Gammaproteobacteria	Cycloclasticus	12
Gammaproteobacteria	Dichelobacter	573
Gammaproteobacteria	Dickeya	3839
Gammaproteobacteria	Dokdonella	4
Gammaproteobacteria	Dyella	15
Gammaproteobacteria	Ectothiorhodospira	2533
Gammaproteobacteria	Ectothiorhodospiraceae	2521
Gammaproteobacteria	Edwardsiella	5382
Gammaproteobacteria	Elbe	7
Gammaproteobacteria	Endoriftia	509
Gammaproteobacteria	Enhydrobacter	540
Gammaproteobacteria	Enterobacter	274312
Gammaproteobacteria	Enterobacteriaceae	132560
Gammaproteobacteria	Enterobacteriales	131627
Gammaproteobacteria	Enterovibrio	8
Gammaproteobacteria	Erwinia	11594
Gammaproteobacteria	Escherichia	189325
Gammaproteobacteria	Ewingella	4
Gammaproteobacteria	Ferrimonas	1720
Gammaproteobacteria	Fluoribacter	19
Gammaproteobacteria	Francisella	12319
Gammaproteobacteria	Frateuria	12
Gammaproteobacteria	Gallibacterium	42
Gammaproteobacteria	Glaciecola	527
Gammaproteobacteria	Grimontia	809
Gammaproteobacteria	Haemophilus	16300
Gammaproteobacteria	Haererehalobacter	3
Gammaproteobacteria	Hafnia	18
Gammaproteobacteria	Hahella	2896
Gammaproteobacteria	Halochromatium	8
Gammaproteobacteria	Halomonas	2054
Gammaproteobacteria	Halorhodospira	1610
Gammaproteobacteria	Halothiobacillus	1559
Gammaproteobacteria	Histophilus	884
Gammaproteobacteria	Hydrogenovibrio	7
Gammaproteobacteria	Idas	3
Gammaproteobacteria	Idiomarina	1722
Gammaproteobacteria	Ignatzschineria	8
Gammaproteobacteria	Kangiella	1714
Gammaproteobacteria	Klebsiella	14378
Gammaproteobacteria	Kluyvera	38
Gammaproteobacteria	Kushneria	7
Gammaproteobacteria	Lamprocystis	4
Gammaproteobacteria	Leclercia	6
Gammaproteobacteria	Legionella	11938
Gammaproteobacteria	Listonella	124
Gammaproteobacteria	Lonepinella	3
Gammaproteobacteria	Loripes	3
Gammaproteobacteria	Luteibacter	5
Gammaproteobacteria	Luteimonas	6
Gammaproteobacteria	Lysobacter	64
Gammaproteobacteria	Mannheimia	2587
Gammaproteobacteria	Marichromatium	25
Gammaproteobacteria	Marinimicrobium	3
Gammaproteobacteria	Marinobacter	5733
Gammaproteobacteria	Marinobacterium	12
Gammaproteobacteria	Marinomonas	4123
Gammaproteobacteria	Marinospirillum	4
Gammaproteobacteria	Methylobacter	22987
Gammaproteobacteria	Methylocaldum	4
Gammaproteobacteria	Methylococcaceae	733
Gammaproteobacteria	Methylococcus	1336
Gammaproteobacteria	Methylomicrobium	11
Gammaproteobacteria	Methylomonas	23
Gammaproteobacteria	Methylophaga	620
Gammaproteobacteria	Methylovulum	6
Gammaproteobacteria	Microbulbifer	33
Gammaproteobacteria	Moraxella	10373
Gammaproteobacteria	Moraxellaceae	9468
Gammaproteobacteria	Morganella	38
Gammaproteobacteria	Moritella	1097
Gammaproteobacteria	Necropsobacter	9
Gammaproteobacteria	Neptuniibacter	5
Gammaproteobacteria	Neptunomonas	4
Gammaproteobacteria	Nevskia	4
Gammaproteobacteria	Nicoletella	11
Gammaproteobacteria	Nitrincola	3
Gammaproteobacteria	Nitrococcus	724
Gammaproteobacteria	Nitrosococcus	5101
Gammaproteobacteria	Obesumbacterium	3
Gammaproteobacteria	Oceanimonas	5
Gammaproteobacteria	Oceanisphaera	4
Gammaproteobacteria	Oceanobacter	706
Gammaproteobacteria	Oceanospirillum	780
Gammaproteobacteria	Olavius	12
Gammaproteobacteria	Oleispira	7
Gammaproteobacteria	Oligobrachia	4
Gammaproteobacteria	Pantoea	7032
Gammaproteobacteria	Pasteurella	11496
Gammaproteobacteria	Pasteurellaceae	9971
Gammaproteobacteria	Pectobacterium	9063
Gammaproteobacteria	Photobacterium	6248
Gammaproteobacteria	Photorhabdus	5828
Gammaproteobacteria	Piscirickettsia	539
Gammaproteobacteria	Piscirickettsiaceae	534
Gammaproteobacteria	Plesiomonas	15
Gammaproteobacteria	Proteus	3361
Gammaproteobacteria	Providencia	3530
Gammaproteobacteria	Pseudidiomarina	8
Gammaproteobacteria	Pseudoalteromonas	7789
Gammaproteobacteria	Pseudomonas	95949
Gammaproteobacteria	Pseudoxanthomonas	23
Gammaproteobacteria	Psychrobacter	5372
Gammaproteobacteria	Psychromonas	3336
Gammaproteobacteria	Rahnella	49
Gammaproteobacteria	Raoultella	36
Gammaproteobacteria	Reinekea	902
Gammaproteobacteria	Rheinheimera	17
Gammaproteobacteria	Rhodanobacter	13
Gammaproteobacteria	Rickettsiella	320
Gammaproteobacteria	Saccharophagus	3035
Gammaproteobacteria	Salicola	7
Gammaproteobacteria	Salinicola	4
Gammaproteobacteria	Salinimonas	3
Gammaproteobacteria	Salinisphaera	7
Gammaproteobacteria	Salinisphaeraceae	4
Gammaproteobacteria	Salinivibrio	13
Gammaproteobacteria	Salmonella	51941
Gammaproteobacteria	SBR	3
Gammaproteobacteria	Serratia	5811
Gammaproteobacteria	Shewanella	81905
Gammaproteobacteria	Shewanellaceae	20581
Gammaproteobacteria	Shigella	20350
Gammaproteobacteria	SMC	3
Gammaproteobacteria	Sodalis	1766
Gammaproteobacteria	Solemya	2
Gammaproteobacteria	Stenotrophomonas	5955
Gammaproteobacteria	Tatlockia	5
Gammaproteobacteria	Tatumella	4
Gammaproteobacteria	Teredinibacter	2081
Gammaproteobacteria	Thalassolituus	3
Gammaproteobacteria	Thalassomonas	7
Gammaproteobacteria	Thermochromatium	7
Gammaproteobacteria	Thermomonas	7
Gammaproteobacteria	Thioalkalivibrio	3835
Gammaproteobacteria	Thiocapsa	40
Gammaproteobacteria	Thiococcus	5
Gammaproteobacteria	Thiocystis	10
Gammaproteobacteria	Thiohalocapsa	3
Gammaproteobacteria	Thiohalomonas	3
Gammaproteobacteria	Thiohalospira	4
Gammaproteobacteria	Thiomicrospira	980
Gammaproteobacteria	Thioploca	2
Gammaproteobacteria	Thiorhodococcus	7
Gammaproteobacteria	Thiorhodovibrio	3
Gammaproteobacteria	Thiothrix	10
Gammaproteobacteria	Tolumonas	2077
Gammaproteobacteria	Vibrio	95245
Gammaproteobacteria	Vibrionaceae	17220
Gammaproteobacteria	Vibrionales	1168
Gammaproteobacteria	Volucribacter	4
Gammaproteobacteria	Wigglesworthia	283
Gammaproteobacteria	Xanthomonas	23293
Gammaproteobacteria	Xenorhabdus	3602
Gammaproteobacteria	Xylella	6771
Gammaproteobacteria	Yersinia	51284
Gammaproteobacteria	Zobellella	3
Gemmatimonadetes	Gemmatimonas	1856
Lentisphaerae	Lentisphaera	1208
Lentisphaerae	Lentisphaerae	3
Lentisphaerae	Victivallis	1060
Magnetococcus	Magnetococcus	2815
Mariprofundus	Mariprofundus	574
Nanoarchaeota	Nanoarchaeum	297
Nitrospirae	Leptospirillum	1165
Nitrospirae	Nitrospira	3594
Nitrospirae	Nitrospiraceae	1361
Nitrospirae	Nitrospirales	1361
Nitrospirae	Thermodesulfovibrio	805
Planctomycetes	Blastopirellula	1331
Planctomycetes	Gemmata	1818
Planctomycetes	Nostocoida	3
Planctomycetes	Pirellula	2491
Planctomycetes	Planctomyces	6026
Planctomycetes	Rhodopirellula	2891
Spirochaetes	Borrelia	10160
Spirochaetes	Brachyspira	4324
Spirochaetes	Leptospira	10371
Spirochaetes	Sphaerochaeta	3
Spirochaetes	Spirochaeta	10753
Spirochaetes	Spirochaetaceae	7370
Spirochaetes	Treponema	3296
Synergistetes	Aminobacterium	794
Synergistetes	Aminomonas	527
Synergistetes	Anaerobaculum	444
Synergistetes	Dethiosulfovibrio	516
Synergistetes	Jonquetella	359
Synergistetes	Pyramidobacter	514
Synergistetes	Synergistes	4
Synergistetes	Thermanaerovibrio	1111
Tenericutes	Acholeplasma	644
Tenericutes	Alder	4
Tenericutes	Alfalfa	3
Tenericutes	Almond	4
Tenericutes	Aster	347
Tenericutes	Bamboo	3
Tenericutes	Beet	3
Tenericutes	Cactus	12
Tenericutes	Carrot	8
Tenericutes	Chile	3
Tenericutes	Chinaberry	5
Tenericutes	Chrysanthemum	4
Tenericutes	Clover	29
Tenericutes	Eggplant	3
Tenericutes	Entomoplasma	11
Tenericutes	Florida	259
Tenericutes	Indian	5
Tenericutes	Iranian	8
Tenericutes	Jujube	22
Tenericutes	Lethal	7
Tenericutes	Loofah	3
Tenericutes	Mesoplasma	496
Tenericutes	Mollicutes	8936
Tenericutes	Mulberry	7
Tenericutes	Mycoplasma	18241
Tenericutes	Mycoplasmataceae	6600
Tenericutes	Napier	4
Tenericutes	New	6
Tenericutes	Onion	381
Tenericutes	Palm	5
Tenericutes	Paulownia	12
Tenericutes	Peach	4
Tenericutes	Periwinkle	6
Tenericutes	Phytoplasma	1310
Tenericutes	Poinsettia	5
Tenericutes	Porcelain	3
Tenericutes	Potato	10
Tenericutes	Red	4
Tenericutes	Rice	7
Tenericutes	Rubus	4
Tenericutes	Russia	6
Tenericutes	Russian	3
Tenericutes	Sesame	5
Tenericutes	Strawberry	3
Tenericutes	Sugarcane	24
Tenericutes	Sweet	7
Tenericutes	Tomato	11
Tenericutes	Ureaplasma	3382
Tenericutes	Western	7
Tenericutes	Yucatan	2
Thermobaculum	Thermobaculum	1860
Thermotogae	Fervidobacterium	1162
Thermotogae	Kosmotoga	931
Thermotogae	Marinitoga	362
Thermotogae	Petrotoga	1302
Thermotogae	Thermosipho	1955
Thermotogae	Thermotoga	15861
Thermotogae	Thermotogaceae	4516
Thermotogae	Thermotogales	5557
Thermus/out_genus	Deinococcus-Thermus-Deinococcus	8261
Thermus/out_genus	Deinococcus-Thermus-Meiothermus	4006
Thermus/out_genus	Deinococcus-Thermus-Oceanithermus	950
Thermus/out_genus	Deinococcus-Thermus-Thermus	6920
Thermus/out_genus	Deinococcus-Thermus-Truepera	1306
Verrucomicrobia	Akkermansia	1600
Verrucomicrobia	bacterium	1484
Verrucomicrobia	Chthoniobacter	1570
Verrucomicrobia	Coraliomargarita	1502
Verrucomicrobia	Methylacidiphilum	937
Verrucomicrobia	Opitutaceae	1046
Verrucomicrobia	Opitutus	2388
Verrucomicrobia	Prosthecobacter	17
Verrucomicrobia	Rubritalea	6
Verrucomicrobia	Spartobacteria	7
Verrucomicrobia	Verrucomicrobiae	1154
Verrucomicrobia	Verrucomicrobium	1648
