# Supplementary material for: Batch-Learning Self-Organizing Map Identifies Horizontal Gene Transfer Candidates and Their Origins in Entire Genomes
Source: Front Microbiol. 2020 Jul 3;11:1486. doi: 10.3389/fmicb.2020.01486 (PMC7350273; doi:10.3389/fmicb.2020.01486)
Supplement: Supplementary file 2 [file Table_2.XLSX]

## Sheet: Supplementary Table 2
Supplementary Table 2. Growth tempreture and culture medium information.
Strain	Isolation / Country	Optimal growth tempreture (℃)	Viable growth tempreture (℃)	Culture medium	References
Zymomonas mobilis ATCC 10988	fermenting Agave juice / Mexico	30	unknown	ATCC medium 948: Zymomonas medium	1, 2
Sphingomonas sp. MM-1	soil / Japan	30	unknown	1/3 LB medium	3
Sphingomonas wittichii RW1	water of Elbe river / Germany	30	unknown	Difco nutrient broth	4
Sphingomonas sanxanigenens NX02	cornfield soil / China	28-30	4-40	NK medium	5
Sphingomonas hengshuiensis WHSC-8	soil of Hengshui Lake / China	28	20-35	NB medium (Nutrient medium)	6
Sphingomonas ginsenosidivorax KHI67	sediment / Korea	25-30	4-37	R2A medium	7
Sphingomonas taxi ATCC 55669	plant (Taxus canadensis) / Canada	26	unknown	ATCC medium 272: Nutrient glucose medium	8
Sphingomonas aerolata NW12	airborne sampling filter / UK	22	4-28	R2A medium / NB medium (Nutrient medium) / Yeast-Peptone-Succinate medium / TSB medium	9, 10
Sphingomonas antarctica 200	tundra soil / Antarctica	20	4-30	R2A medium	11
Sphingomonas psychrolutea MDB1-A	ice of glacier in Tibet / China	20	0-25	PYG broth	12
Sphingomonas sp. HMP6	lake water / Antarctica	15	4-25	BG11 medium / BG11 medium including 1% glucose / R2A medium	This study
Sphingomonas sp. HMP9	lake water / Antarctica	15	4-25	BG11 medium / BG11 medium including 1% glucose / R2A medium	This study
References
1. Skotnicki, M.L., Lee, K.J., Tribe, D.E., and Rogers, P.L. (1981). Comparison of ethanol production by different Zymomonas strains. Appl Environ Microbiol 41(4), 889-893.
2. ATCC culture method (https://www.atcc.org/products/all/10988.aspx#culturemethod)
3. Tabata, M., Endo, R., Ito, M., Ohtsubo, Y., Kumar, A., Tsuda, M., et al. (2011). The lin genes for gamma-hexachlorocyclohexane degradation in Sphingomonas sp. MM-1 proved to be dispersed across multiple plasmids. Biosci Biotechnol Biochem 75(3), 466-472. doi: 10.1271/bbb.100652.
4. Yabuuchi, E., Yamamoto, H., Terakubo, S., Okamura, N., Naka, T., Fujiwara, N., et al. (2001). Proposal of Sphingomonas wittichii sp. nov. for strain RW1T, known as a dibenzo-p-dioxin metabolizer. Int J Syst Evol Microbiol 51(Pt 2), 281-292. doi: 10.1099/00207713-51-2-281.
5. Huang, H.D., Wang, W., Ma, T., Li, G.Q., Liang, F.L., and Liu, R.L. (2009). Sphingomonas sanxanigenens sp. nov., isolated from soil. Int J Syst Evol Microbiol 59(Pt 4), 719-723. doi: 10.1099/ijs.0.000257-0.
6. Wei, S., Wang, T., Liu, H., Zhang, C., Guo, J., Wang, Q., et al. (2015). Sphingomonas hengshuiensis sp. nov., isolated from lake wetland. Int J Syst Evol Microbiol 65(12), 4644-4649. doi: 10.1099/ijsem.0.000626.
7. Jin, X.F., Kim, J.K., Liu, Q.M., Kang, M.S., He, D, Jin, F.X., et al. (2013). Sphingomonas ginsenosidivorax sp. nov., with the ability to transform ginsenosides. Antonie Van Leeuwenhoek 103(6), 1359-1367. doi: 10.1007/s10482-013-9916-2.
8. ATCC culture method (https://www.atcc.org/products/all/55669.aspx#culturemethod)
9. DSMZ cultivation conditions (https://www.dsmz.de/collection/catalogue/details/culture/DSM-14746)
10. Busse, H.J., Denner, E.B., Buczolits, S., Salkinoja-Salonen, M., Bennasar, A., and Kampfer, P. (2003). Sphingomonas aurantiaca sp. nov., Sphingomonas aerolata sp. nov. and Sphingomonas faeni sp. nov., air- and dustborne and Antarctic, orange-pigmented, psychrotolerant bacteria, and emended description of the genus Sphingomonas. Int J Syst Evol Microbiol 53(Pt 5), 1253-1260. doi: 10.1099/ijs.0…
11. Huang, Y., Wei, Z., Danzeng, W., Kim, M.C., Zhu, G., Zhang, Y., et al. (2017). Sphingomonas antarctica sp. nov., isolated from Antarctic tundra soil. Int J Syst Evol Microbiol 67(10), 4064-4068. doi: 10.1099/ijsem.0.002253.
12. Liu, Q., Liu, H.C., Zhang, J.L., Zhou, Y.G., and Xin, Y.H. (2015). Sphingomonas psychrolutea sp. nov., a psychrotolerant bacterium isolated from glacier ice. Int J Syst Evol Microbiol 65(9), 2955-2959. doi: 10.1099/ijs.0.000362.
