# Supplementary material for: Batch-Learning Self-Organizing Map Identifies Horizontal Gene Transfer Candidates and Their Origins in Entire Genomes
Source: Front Microbiol. 2020 Jul 3;11:1486. doi: 10.3389/fmicb.2020.01486 (PMC7350273; doi:10.3389/fmicb.2020.01486)
Supplement: Supplementary file 3 [file Table_3.XLSX]

## Sheet: Supplementary Table 3
Supplementary Table 3. Composition of culture medium.
Culture medium	Composition
ATCC medium 948: Zymomonas medium	2% glucose and 0.5% yeast extract
1/3 LB medium	0.33% Bacto tryptone, 0.17% yeast extract and 0.5% NaCl
Difco nutrient broth	0.5% peptone and 0.3% beef extract
NK medium	1.5% sucrose, 0.5% peptone, 0.3% beef powder and 0.1%g yeast extract
NB medium (Nutrient medium)	0.5% peptone and 0.3% meat extract
ATCC medium 272: Nutrient glucose medium	0.8% Nutrient Broth (BD 234000) and 0.5% glucose
TSB medium	1.7% tryptone, 0.3% soytone, 0.25% glucose, 0.5% NaCl and 0.25% K2HPO4
PYG broth	0.5 % Bacto peptone (Difco), 0.02 % yeast extract, 0.5 % glucose, 0.3 % beef extract, 0.05 % NaCl, 0.15 % MgSO4・7H2O
Yeast-Peptone-Succinate medium	0.3% yeast extract, 0.3% peptone and 0.23% sodium succinate
R2A medium	0.05% yeast extract, 0.05% proteose peptone (Difco No.3), 0.05% casamino acids, 0.05% glucose, 0.05% soluble starch, 0.03% sodium pyruvate, 0.03% K2HPO4 and 0.005% MgSO4・7H2O
BG11 medium	0.15% NaNO3, 0.004% K2HPO4, 0.0075% MgSO4・7H2O, 0.0036% CaCl2・2H2O, 0.0006% citric acid, 0.0006% Ferric ammonium citrate, 0.0001% EDTA (disodium magnesium salt), 0.002% Na2CO3, 2.86 mg/L H3BO3, 1.81 mg/L MnCl2・4H2O, 0.222 mg/L ZnSO4・7H2O, 0.39 mg/L Na2MoO4・2H2O, 0.079 mg/L CuSO2・5H2O and 0.0494 mg/L Co(NO3)2・6H2O
