# Supplementary material for: Batch-Learning Self-Organizing Map Identifies Horizontal Gene Transfer Candidates and Their Origins in Entire Genomes
Source: Front Microbiol. 2020 Jul 3;11:1486. doi: 10.3389/fmicb.2020.01486 (PMC7350273; doi:10.3389/fmicb.2020.01486)
Supplement: Supplementary file 4 [file Table_4.XLSX]

## Sheet: Supplementary Table 4
Supplementary Table 4. Annotation data, BBH result and BLSOM assignment result in HMP6.
Annotation					COG description		BBH result	BLSOM assignment result				Low-temperature relation ratio
ID (GeneID_>position)	AA length	Nuc. length (bp)	description	GC content	COG ID	COG category	#BBH	ss-HGT candidate	Phylum	Order	Family
HMP6_1_>4..1428	474	1425	chromosomal replication initiator protein DnaA	0.6547	COG0593	L	8		Betaproteobacteria	Burkholderiales	Burkholderiaceae	0.628289
HMP6_2_>complement(1475..2491)	338	1017	tryptophan--tRNA ligase	0.6608	COG0180	J	8		Alphaproteobacteria	Sphingomonadales	Sphingomonadaceae	0.624365
HMP6_3_>complement(2495..4087)	530	1593	membrane protein	0.6365	COG0728	M	8		Betaproteobacteria	Burkholderiales	Burkholderiaceae	0.676191
HMP6_4_>complement(4215..4739)	174	525	preprotein translocase subunit SecB	0.6267	COG1952	U	8		Betaproteobacteria	Burkholderiales	Burkholderiaceae	0.7125
HMP6_5_>4919..5563	214	645	import inner membrane translocase subunit Tim44	0.6372	COG4395	I	8		Alphaproteobacteria	Sphingomonadales	Sphingomonadaceae	0.659259
HMP6_6_>5755..6975	406	1221	membrane-bound lytic murein transglycosylase A	0.683	COG2821	M	8		Alphaproteobacteria	Sphingomonadales	Sphingomonadaceae	0.640909
HMP6_7_>6950..7585	211	636	hypothetical protein	0.6981	COG2840	L	7		Alphaproteobacteria	Rhizobiales	Bradyrhizobiaceae	0.632813
HMP6_8_>7653..9341	562	1689	transcriptional regulator	0.6525	COG5001	T			Alphaproteobacteria	Sphingomonadales	Sphingomonadaceae	0.708333
HMP6_9_>complement(9375..10427)	350	1053	3-phytase	0.6581	COG4247	I	5		Alphaproteobacteria	Sphingomonadales	Sphingomonadaceae	0.601036
HMP6_10_>complement(10427..13312)	961	2886	TonB-dependent receptor	0.6157	COG4771	P			Alphaproteobacteria	Sphingomonadales	Sphingomonadaceae	0.528487
HMP6_11_>complement(13431..15290)	619	1860	Elongation factor 4	0.6161	COG0481	J	8		Alphaproteobacteria	Sphingomonadales	Sphingomonadaceae	0.584302
HMP6_12_>15445..16377	310	933	curli production assembly/transport component csgg	0.6602	COG1462	M			Alphaproteobacteria	Sphingomonadales	Sphingomonadaceae	0.529762
HMP6_13_>16449..16982	177	534	peroxiredoxin	0.6311	COG1225	O		1	Actinobacteria			0.5
HMP6_14_>complement(16990..17961)	323	972	hypothetical protein M529_06030	0.6543	COG3172	H	3		Betaproteobacteria	Burkholderiales	Burkholderiaceae	0.730061
HMP6_15_>complement(17958..18527)	189	570	nicotinamide mononucleotide transporter	0.6281	COG3201	H		1	Betaproteobacteria	Burkholderiales	Burkholderiaceae	0.679612
HMP6_16_>complement(18652..22143)	1163	3492	hypothetical protein	0.634	COG4625	S			Alphaproteobacteria	Sphingomonadales	Sphingomonadaceae	0.506644
HMP6_17_>22678..26058	1126	3381	polysaccharide deacetylase	0.6684	COG3858	D			Alphaproteobacteria	Sphingomonadales	Sphingomonadaceae	0.628849
HMP6_18_>26463..26837	124	375	hypothetical protein	0.6133	COG2852	L			Alphaproteobacteria	Sphingomonadales	Sphingomonadaceae	0.72973
HMP6_19_>complement(26923..27690)	255	768	molybdenum ABC transporter ATP-binding protein	0.7201	COG4148	P			Alphaproteobacteria	Sphingomonadales	Sphingomonadaceae	0.660606
HMP6_20_>complement(27687..28370)	227	684	molybdate ABC transporter permease	0.7091	COG4149	P			Alphaproteobacteria	Sphingomonadales	Sphingomonadaceae	0.69863
HMP6_21_>complement(28525..29301)	258	777	molybdenum ABC transporter substrate-binding protein	0.6911	COG0725	P			Alphaproteobacteria	Sphingomonadales	Sphingomonadaceae	0.66875
HMP6_22_>29694..30104	136	411	hypothetical protein	0.6715					Alphaproteobacteria	Sphingomonadales	Sphingomonadaceae	0.6375
HMP6_23_>30130..30603	157	474	hypothetical protein	0.6224			1		Alphaproteobacteria	Sphingomonadales	Sphingomonadaceae	0.520408
HMP6_24_>complement(30762..31643)	293	882	hypothetical protein	0.6961	COG3713	M		1	Alphaproteobacteria	Rhizobiales	Bradyrhizobiaceae	0.608696
HMP6_25_>complement(31819..36111)	1430	4293	DNA-directed RNA polymerase subunit beta'	0.6189	COG0845	MV	8		Alphaproteobacteria	Rhizobiales	Bradyrhizobiaceae	0.558714
HMP6_26_>complement(36253..40497)	1414	4245	DNA-directed RNA polymerase subunit beta	0.6238	COG0085	K	8		Betaproteobacteria	Nitrosomonadales	Thiobacillaceae	0.564495
HMP6_27_>40765..42387	540	1623	hypothetical protein	0.6389	COG3497	X	1	1	Betaproteobacteria	Burkholderiales	Burkholderiaceae	0.556291
HMP6_28_>42462..43805	447	1344	hypothetical protein	0.7165				1	Betaproteobacteria	Rhodocyclales	Rhodocyclaceae	0.625468
HMP6_29_>43831..44028	65	198	hypothetical protein	0.6515			1	1	Alphaproteobacteria	Rhizobiales	Bradyrhizobiaceae	0.6
HMP6_30_>44042..44431	129	390	hypothetical protein	0.7026			1	1	Alphaproteobacteria	Rhizobiales	Bradyrhizobiaceae	0.730769
HMP6_31_>complement(44608..44985)	125	378	50S ribosomal protein L7/L12	0.6243	COG0222	J	8		Alphaproteobacteria	Rhizobiales	Bradyrhizobiaceae	0.626374
HMP6_32_>complement(45031..45597)	188	567	50S ribosomal protein L10	0.6332	COG0244	J	8		Alphaproteobacteria	Rhizobiales	Bradyrhizobiaceae	0.540984
HMP6_33_>45978..47156	392	1179	aminotransferase	0.6616	COG0079	E			Alphaproteobacteria	Sphingomonadales	Sphingomonadaceae	0.571429
HMP6_34_>47327..49801	824	2475	phosphatase	0.6444	COG3211	R	6		Alphaproteobacteria	Sphingomonadales	Sphingomonadaceae	0.48775
HMP6_35_>49968..51848	626	1881	membrane assembly protein AsmA	0.6831	COG2982	M			Alphaproteobacteria	Sphingomonadales	Sphingomonadaceae	0.554974
HMP6_36_>complement(51961..52167)	68	207	cold-shock protein	0.599	COG1278	K		1	Betaproteobacteria	Burkholderiales	Burkholderiaceae	0.558824
HMP6_37_>complement(52387..53079)	230	693	50S ribosomal protein L1	0.6234	COG0081	J	8		Betaproteobacteria	Burkholderiales	Burkholderiaceae	0.5
HMP6_38_>complement(53084..53515)	143	432	50S ribosomal protein L11	0.6111	COG0080	J	8		Betaproteobacteria	Burkholderiales	Burkholderiaceae	0.481013
HMP6_39_>53990..55084	364	1095	hypothetical protein	0.6502	COG3258	C	1	1	Betaproteobacteria	Burkholderiales	Burkholderiaceae	0.478495
HMP6_40_>55208..56074	288	867	hypothetical protein	0.7093			1		Alphaproteobacteria	Sphingomonadales	Sphingomonadaceae	0.765363
HMP6_41_>56389..56790	133	402	hypothetical protein	0.4876			1		Alphaproteobacteria	Sphingomonadales	Sphingomonadaceae	0.521739
HMP6_42_>56834..57718	294	885	hypothetical protein	0.5706			1		Alphaproteobacteria	Sphingomonadales	Sphingomonadaceae	0.519553
HMP6_43_>complement(57763..58302)	179	540	transcription termination/antitermination factor NusG	0.6093	COG0250	K	8		Alphaproteobacteria	Sphingomonadales	Sphingomonadaceae	0.519231
HMP6_44_>complement(58316..58513)	65	198	preprotein translocase subunit SecE	0.6061	COG0690	U	8		Alphaproteobacteria	Sphingomonadales	Sphingomonadaceae	0.456522
HMP6_45_>complement(58892..61249)	785	2358	diguanylate cyclase	0.6713	COG5001	T			Alphaproteobacteria	Sphingomonadales	Sphingomonadaceae	0.65121
HMP6_46_>61398..63743	781	2346	hypothetical protein	0.6066	COG4694	J	1		Alphaproteobacteria	Sphingomonadales	Sphingomonadaceae	0.603774
HMP6_47_>complement(63895..65679)	594	1785	acyl-CoA synthetase	0.6538	COG0318	IQ	8		Alphaproteobacteria	Sphingomonadales	Sphingomonadaceae	0.603077
HMP6_48_>65812..66363	183	552	RecX family transcriptional regulator	0.6884	COG2137	O	8		Alphaproteobacteria	Sphingomonadales	Sphingomonadaceae	0.798319
HMP6_49_>66469..67059	196	591	hypothetical protein	0.6447	COG1278	K	8		Alphaproteobacteria	Sphingomonadales	Sphingomonadaceae	0.651786
HMP6_50_>67069..67575	168	507	hypothetical protein	0.6726	COG1430	S			Alphaproteobacteria	Sphingomonadales	Sphingomonadaceae	0.625
HMP6_51_>67633..68025	130	393	NADH dehydrogenase	0.6641	COG3761	C	7		Alphaproteobacteria	Sphingomonadales	Sphingomonadaceae	0.630769
HMP6_52_>68022..68681	219	660	hypothetical protein	0.6818	COG4765	S	3		Alphaproteobacteria	Sphingomonadales	Sphingomonadaceae	0.552846
HMP6_53_>complement(69275..69997)	240	723	chromosome partitioning protein ParA	0.6515	COG1192	N			Alphaproteobacteria	Sphingomonadales	Sphingomonadaceae	0.6
HMP6_54_>complement(70063..70446)	127	384	hypothetical protein	0.6432			7		Alphaproteobacteria	Sphingomonadales	Erythrobacteraceae	0.493827
HMP6_55_>70714..71040	108	327	membrane protein	0.6361	COG4323	S	3		Alphaproteobacteria	Sphingomonadales	Sphingomonadaceae	0.660714
HMP6_56_>71107..72153	348	1047	cysteine synthase	0.6562	COG0031	E	8		Alphaproteobacteria	Sphingomonadales	Sphingomonadaceae	0.635897
HMP6_57_>72205..72534	109	330	hypothetical protein	0.6545					Alphaproteobacteria	Sphingomonadales	Sphingomonadaceae	0.626866
HMP6_58_>72863..73363	166	501	MraZ protein	0.6427	COG2001	J	7		Alphaproteobacteria	Sphingomonadales	Sphingomonadaceae	0.628205
HMP6_59_>73360..74337	325	978	16S rRNA (cytosine(1402)-N(4))-methyltransferase	0.6646	COG0275	J	8		Alphaproteobacteria	Sphingomonadales	Sphingomonadaceae	0.67
HMP6_60_>74337..74921	194	585	hypothetical protein	0.6906			8		Alphaproteobacteria	Sphingomonadales	Sphingomonadaceae	0.712121
HMP6_61_>74918..76660	580	1743	peptidoglycan glycosyltransferase	0.6569	COG0768	DM	8		Alphaproteobacteria	Sphingomonadales	Sphingomonadaceae	0.6
HMP6_62_>76668..78182	504	1515	UDP-N-acetylmuramoylalanyl-D-glutamate--2, 6-diaminopimelate ligase	0.6964	COG0769	M	8		Alphaproteobacteria	Sphingomonadales	Sphingomonadaceae	0.599359
HMP6_63_>78179..79552	457	1374	UDP-N-acetylmuramoylalanyl-D-glutamyl-2, 6-diaminopimelate--D-alanyl-D-alanine ligase	0.679	COG0770	M	8		Alphaproteobacteria	Sphingomonadales	Sphingomonadaceae	0.644828
HMP6_64_>79552..80622	356	1071	Phospho-N-acetylmuramoyl-pentapeptide-transferase	0.6218	COG0472	M	8		Alphaproteobacteria	Sphingomonadales	Sphingomonadaceae	0.60989
HMP6_65_>80619..82013	464	1395	UDP-N-acetylmuramoylalanine--D-glutamate ligase	0.6659	COG0771	M	8		Alphaproteobacteria	Sphingomonadales	Sphingomonadaceae	0.630597
HMP6_66_>82010..83233	407	1224	cell division protein FtsW	0.6397	COG0772	D	8		Alphaproteobacteria	Sphingomonadales	Sphingomonadaceae	0.615044
HMP6_67_>83230..84375	381	1146	UDP-N-acetylglucosamine--N-acetylmuramyl-(pentapeptide) pyrophosphoryl-undecaprenol N-acetylglucosamine transferase	0.6684	COG0707	M	8		Alphaproteobacteria	Sphingomonadales	Sphingomonadaceae	0.6621
HMP6_68_>84372..85775	467	1404	UDP-N-acetylmuramate--L-alanine ligase	0.6538	COG0773	M	8		Alphaproteobacteria	Sphingomonadales	Sphingomonadaceae	0.565892
HMP6_69_>85824..86012	62	189	hypothetical protein	0.6772			2		Alphaproteobacteria	Sphingomonadales	Sphingomonadaceae	0.677419
HMP6_70_>85991..86869	292	879	UDP-N-acetylenolpyruvoylglucosamine reductase	0.678	COG0812	M	8		Alphaproteobacteria	Sphingomonadales	Sphingomonadaceae	0.591954
HMP6_71_>86872..87783	303	912	D-alanine--D-alanine ligase	0.6513	COG1181	MR	7		Alphaproteobacteria	Rhizobiales	Bradyrhizobiaceae	0.6
HMP6_72_>87780..88718	312	939	cell division protein FtsQ	0.6475	COG1589	D	7		Alphaproteobacteria	Sphingomonadales	Sphingomonadaceae	0.576271
HMP6_73_>88736..89998	420	1263	cell division protein FtsA	0.6603	COG0849	D	8		Alphaproteobacteria	Sphingomonadales	Sphingomonadaceae	0.647773
HMP6_74_>90112..91572	486	1461	cell division protein FtsZ	0.6632	COG0206	D			Alphaproteobacteria	Sphingomonadales	Sphingomonadaceae	0.623656
HMP6_75_>91697..93826	709	2130	hypothetical protein	0.6864	COG5010	UW	7		Alphaproteobacteria	Sphingomonadales	Sphingomonadaceae	0.604494
HMP6_76_>93843..95015	390	1173	deoxyguanosinetriphosphate triphosphohydrolase	0.6692	COG0232	F	8		Alphaproteobacteria	Sphingomonadales	Sphingomonadaceae	0.737327
HMP6_77_>complement(95139..95429)	96	291	hypothetical protein	0.6426			5		Alphaproteobacteria	Sphingomonadales	Sphingomonadaceae	0.483871
HMP6_78_>95655..97160	501	1506	hypothetical protein	0.6846	COG5267	S	5		Alphaproteobacteria	Sphingomonadales	Sphingomonadaceae	0.657244
HMP6_79_>97165..98325	386	1161	hypothetical protein	0.7011	COG4102	S	5		Alphaproteobacteria	Sphingomonadales	Sphingomonadaceae	0.675926
HMP6_80_>complement(98490..99731)	413	1242	hypothetical protein	0.6675	COG0624	E			Alphaproteobacteria	Sphingomonadales	Sphingomonadaceae	0.614786
HMP6_81_>complement(99821..100828)	335	1008	hypothetical protein	0.6438	COG2173	M	1		Alphaproteobacteria	Sphingomonadales	Sphingomonadaceae	0.642105
HMP6_82_>complement(100945..101772)	275	828	hypothetical protein	0.6256	COG0810	M			Alphaproteobacteria	Sphingomonadales	Sphingomonadaceae	0.49711
HMP6_83_>101909..103633	574	1725	Arginine--tRNA ligase	0.6354	COG0018	J	8		Alphaproteobacteria	Sphingomonadales	Sphingomonadaceae	0.661677
HMP6_84_>103633..104310	225	678	sporulation protein	0.6578	COG3115	D	8		Alphaproteobacteria	Sphingomonadales	Sphingomonadaceae	0.557252
HMP6_85_>104358..105365	335	1008	beta-N-acetylhexosaminidase, partial	0.6756	COG1472	G	8		Alphaproteobacteria	Sphingomonadales	Sphingomonadaceae	0.677249
HMP6_86_>105524..106249	241	726	chromosome segregation protein ScpA	0.6584	COG1354	L	7		Alphaproteobacteria	Sphingomonadales	Sphingomonadaceae	0.73125
HMP6_87_>106246..106857	203	612	SMC-Scp complex subunit ScpB	0.6536	COG1386	K	7		Alphaproteobacteria	Sphingomonadales	Sphingomonadaceae	0.748032
HMP6_88_>106884..107120	78	237	protein translocase TatA	0.6034	COG1826	U	8		Alphaproteobacteria	Rhizobiales	Bradyrhizobiaceae	0.594595
HMP6_89_>107140..107544	134	405	translocase	0.6642	COG1826	U	7		Alphaproteobacteria	Rhizobiales	Bradyrhizobiaceae	0.582278
HMP6_90_>107541..108320	259	780	preprotein translocase subunit TatC	0.5936	COG0805	U	8		Betaproteobacteria	Burkholderiales	Burkholderiaceae	0.633333
HMP6_91_>complement(108380..108514)	44	135	entericidin EcnAB	0.6148	COG5510	S	8		Betaproteobacteria	Burkholderiales	Burkholderiaceae	0.4375
HMP6_92_>complement(108809..110395)	528	1587	histidine kinase	0.6371	COG3920	T	8		Betaproteobacteria	Burkholderiales	Burkholderiaceae	0.652439
HMP6_93_>complement(110403..110579)	58	177	hypothetical protein	0.6441				1	Betaproteobacteria	Burkholderiales	Burkholderiaceae	0.571429
HMP6_94_>110837..111643	268	807	two-component system response regulator	0.6332	COG1595	K	8		Betaproteobacteria	Burkholderiales	Burkholderiaceae	0.664596
HMP6_95_>111719..111862	47	144	hypothetical protein	0.5764			5		Betaproteobacteria	Burkholderiales	Burkholderiaceae	0.607143
HMP6_96_>111954..112595	213	642	DNA-directed RNA polymerase sigma-70 factor	0.6199	COG1595	K	8		Betaproteobacteria	Burkholderiales	Burkholderiaceae	0.699187
HMP6_97_>complement(112596..112781)	61	186	hypothetical protein	0.5806			1	1	Betaproteobacteria	Burkholderiales	Burkholderiaceae	0.625
HMP6_98_>112936..115539	867	2604	glutamate-ammonia ligase adenylyltransferase	0.6732	COG1391	O	7		Alphaproteobacteria	Sphingomonadales	Sphingomonadaceae	0.742747
HMP6_99_>115536..116003	155	468	hypothetical protein	0.6132	COG1225	O			Alphaproteobacteria	Sphingomonadales	Sphingomonadaceae	0.577778
HMP6_100_>116265..117428	387	1164	peptidase M23	0.6538	COG0739	M			Alphaproteobacteria	Sphingomonadales	Sphingomonadaceae	0.577093
HMP6_101_>117425..117811	128	387	heme biosynthesis protein HemY	0.6253	COG0316	O	8		Alphaproteobacteria	Sphingomonadales	Sphingomonadaceae	0.56
HMP6_102_>117839..118609	256	771	exodeoxyribonuclease III	0.6498	COG0708	L	8		Alphaproteobacteria	Sphingomonadales	Sphingomonadaceae	0.664234
HMP6_103_>118621..119400	259	780	hypothetical protein	0.6564			7		Alphaproteobacteria	Sphingomonadales	Sphingomonadaceae	0.548387
HMP6_104_>119582..119839	85	258	hypothetical protein	0.6395					Alphaproteobacteria	Sphingomonadales	Sphingomonadaceae	0.5
HMP6_105_>complement(119890..121053)	387	1164	hypothetical protein	0.6005	COG0456	J	8		Alphaproteobacteria	Sphingomonadales	Sphingomonadaceae	0.623711
HMP6_106_>121195..122298	367	1104	fatty acid desaturase	0.6612	COG3239	I	4		Alphaproteobacteria	Sphingomonadales	Sphingomonadaceae	0.636364
HMP6_107_>complement(122511..123608)	365	1098	LPS export ABC transporter permease LptG	0.6357	COG0795	MN	8		Alphaproteobacteria	Sphingomonadales	Sphingomonadaceae	0.602871
HMP6_108_>complement(123605..124804)	399	1200	LPS export ABC transporter permease LptF	0.6408	COG0795	MN	8		Alphaproteobacteria	Sphingomonadales	Sphingomonadaceae	0.618644
HMP6_109_>complement(124904..126853)	649	1950	kinase	0.6692	COG5278	T			Alphaproteobacteria	Sphingomonadales	Sphingomonadaceae	0.652174
HMP6_110_>complement(126906..128168)	420	1263	8-amino-7-oxononanoate synthase	0.6247	COG0156	H	8		Alphaproteobacteria	Sphingomonadales	Sphingomonadaceae	0.588235
HMP6_111_>complement(128260..128502)	80	243	phosphopantetheine-binding protein	0.5432	COG0236	IQ	8		Alphaproteobacteria	Sphingomonadales	Sphingomonadaceae	0.512195
HMP6_112_>complement(128563..129468)	301	906	epimerase	0.6965	COG0702	R	8		Alphaproteobacteria	Sphingomonadales	Sphingomonadaceae	0.602339
HMP6_113_>complement(129617..130735)	372	1119	glutamate 5-kinase	0.6926	COG0263	E	8		Alphaproteobacteria	Sphingomonadales	Erythrobacteraceae	0.668067
HMP6_114_>complement(130779..131339)	186	561	hypothetical protein	0.5882	COG4636	R	3		Alphaproteobacteria	Sphingomonadales	Sphingomonadaceae	0.59633
HMP6_115_>complement(131368..132579)	403	1212	GTPase Obg	0.6658	COG0536	DL	8		Alphaproteobacteria	Sphingomonadales	Sphingomonadaceae	0.606481
HMP6_116_>complement(132576..133157)	193	582	TetR family transcriptional regulator	0.6615	COG1309	K			Alphaproteobacteria	Sphingomonadales	Sphingomonadaceae	0.707317
HMP6_117_>133214..134074	286	861	hypothetical protein	0.6341	COG3687	R			Alphaproteobacteria	Sphingomonadales	Sphingomonadaceae	0.694805
HMP6_118_>complement(134278..135033)	251	756	phosphoadenosine phosphosulfate reductase	0.6495	COG0175	EH	8		Alphaproteobacteria	Sphingomonadales	Sphingomonadaceae	0.690647
HMP6_119_>complement(135026..135436)	136	411	hypothetical protein	0.6691	COG3749	S	7		Alphaproteobacteria	Sphingomonadales	Sphingomonadaceae	0.653846
HMP6_120_>complement(135429..137060)	543	1632	sulfite reductase	0.6207	COG0155	P	8		Alphaproteobacteria	Sphingomonadales	Sphingomonadaceae	0.648148
HMP6_121_>complement(137178..137474)	98	297	hypothetical protein	0.6768			7		Alphaproteobacteria	Sphingomonadales	Sphingomonadaceae	0.553572
HMP6_122_>complement(137471..138274)	267	804	uroporphyrin-III methyltransferase	0.6803	COG0007	H			Alphaproteobacteria	Sphingomonadales	Sphingomonadaceae	0.618182
HMP6_123_>complement(138359..139771)	470	1413	N-succinylglutamate 5-semialdehyde dehydrogenase	0.6539	COG1012	C			Alphaproteobacteria	Sphingomonadales	Sphingomonadaceae	0.655039
HMP6_124_>complement(139843..141201)	452	1359	hypothetical protein	0.6637	COG0397	S	7		Alphaproteobacteria	Sphingomonadales	Sphingomonadaceae	0.689516
HMP6_125_>141265..142122	285	858	alpha/beta hydrolase	0.6632	COG0596	HR			Alphaproteobacteria	Sphingomonadales	Sphingomonadaceae	0.6375
HMP6_126_>142346..143095	249	750	short-chain dehydrogenase	0.6213	COG4221	C			Alphaproteobacteria	Sphingomonadales	Sphingomonadaceae	0.575758
HMP6_127_>143095..144210	371	1116	glycosidase	0.6416	COG2152	G			Alphaproteobacteria	Sphingomonadales	Sphingomonadaceae	0.590674
HMP6_128_>complement(144233..144883)	216	651	hypothetical protein	0.5991			1		Alphaproteobacteria	Sphingomonadales	Sphingomonadaceae	0.508929
HMP6_129_>144938..146143	401	1206	glycosyl transferase family 1	0.6376	COG0438	M			Alphaproteobacteria	Sphingomonadales	Sphingomonadaceae	0.644444
HMP6_130_>146212..147615	467	1404	2-nitropropane dioxygenase	0.6282	COG2070	R	8		Alphaproteobacteria	Sphingomonadales	Sphingomonadaceae	0.564315
HMP6_131_>147675..148610	311	936	hypothetical protein	0.6795	COG5653	N	3		Alphaproteobacteria	Sphingomonadales	Sphingomonadaceae	0.7
HMP6_132_>148754..149380	208	627	DNA repair protein RecO	0.7081	COG1381	L	8		Alphaproteobacteria	Sphingomonadales	Sphingomonadaceae	0.79021
HMP6_133_>149508..150560	350	1053	3-isopropylmalate dehydrogenase	0.6676	COG0473	CE	8		Alphaproteobacteria	Sphingomonadales	Sphingomonadaceae	0.694581
HMP6_134_>150557..151672	371	1116	dolichol monophosphate mannose synthase	0.6631	COG2246	I			Alphaproteobacteria	Sphingomonadales	Sphingomonadaceae	0.638009
HMP6_135_>complement(151669..152952)	427	1284	dolichyl-phosphate-mannose-protein mannosyltransferase	0.6308	COG4346	O	4		Alphaproteobacteria	Sphingomonadales	Sphingomonadaceae	0.671111
HMP6_136_>153056..154261	401	1206	O-succinylhomoserine sulfhydrylase	0.6484	COG0626	E	8		Alphaproteobacteria	Sphingomonadales	Sphingomonadaceae	0.616072
HMP6_137_>154258..154668	136	411	Co2+/Mg2+ efflux protein ApaG	0.6521	COG2967	P	7		Alphaproteobacteria	Sphingomonadales	Sphingomonadaceae	0.594203
HMP6_138_>154686..155456	256	771	LysR family transcriptional regulator	0.6809	COG0583	K	8		Alphaproteobacteria	Sphingomonadales	Sphingomonadaceae	0.692771
HMP6_139_>155486..155980	164	495	hypothetical protein	0.6727	COG1670	JO			Alphaproteobacteria	Sphingomonadales	Sphingomonadaceae	0.676471
HMP6_140_>155977..156267	96	291	hypothetical protein	0.6667			2		Alphaproteobacteria	Sphingomonadales	Sphingomonadaceae	0.789474
HMP6_141_>complement(156274..157515)	413	1242	hypothetical protein	0.6304			1		Alphaproteobacteria	Sphingomonadales	Sphingomonadaceae	0.610895
HMP6_142_>complement(157552..159531)	659	1980	DNA topoisomerase IV subunit B	0.6414	COG0187	L	8		Alphaproteobacteria	Sphingomonadales	Sphingomonadaceae	0.61126
HMP6_143_>159707..160573	288	867	membrane protein	0.6159	COG3637	M			Alphaproteobacteria	Sphingomonadales	Sphingomonadaceae	0.5
HMP6_144_>complement(160620..161267)	215	648	peptidylprolyl isomerase	0.6636	COG0652	O			Alphaproteobacteria	Sphingomonadales	Sphingomonadaceae	0.582609
HMP6_145_>complement(161278..161994)	238	717	GcrA cell cycle regulator	0.7155	COG5352	S	8		Alphaproteobacteria	Sphingomonadales	Sphingomonadaceae	0.669291
HMP6_146_>162109..162918	269	810	multidrug ABC transporter permease	0.616	COG0842	V	8		Alphaproteobacteria	Sphingomonadales	Sphingomonadaceae	0.566434
HMP6_147_>162972..164012	346	1041	hypothetical protein	0.7012	COG0845	MV			Alphaproteobacteria	Sphingomonadales	Sphingomonadaceae	0.634361
HMP6_148_>164009..167074	1021	3066	hypothetical protein	0.6676	COG0841	V			Alphaproteobacteria	Sphingomonadales	Sphingomonadaceae	0.618658
HMP6_149_>167129..168328	399	1200	acetylornithine aminotransferase	0.6383	COG4992	E	8		Alphaproteobacteria	Sphingomonadales	Sphingomonadaceae	0.628571
HMP6_150_>168492..169409	305	918	Ornithine carbamoyltransferase	0.6612	COG0078	E	8		Alphaproteobacteria	Sphingomonadales	Sphingomonadaceae	0.595238
HMP6_151_>169559..170470	303	912	molecular chaperone Hsp33	0.6656	COG1281	O	8		Alphaproteobacteria	Sphingomonadales	Sphingomonadaceae	0.68
HMP6_152_>170571..170993	140	423	hypothetical protein	0.6643			6		Alphaproteobacteria	Sphingomonadales	Sphingomonadaceae	0.5875
HMP6_153_>171156..171854	232	699	7-cyano-7-deazaguanine synthase	0.6609	COG0603	J	8		Alphaproteobacteria	Sphingomonadales	Sphingomonadaceae	0.666667
HMP6_154_>171859..172491	210	633	7-carboxy-7-deazaguanine synthase	0.6793	COG0602	R	8		Alphaproteobacteria	Sphingomonadales	Sphingomonadaceae	0.618644
HMP6_155_>complement(172499..173173)	224	675	hypothetical protein	0.6356					Alphaproteobacteria	Sphingomonadales	Sphingomonadaceae	0.606299
HMP6_156_>complement(173399..173659)	86	261	hypothetical protein	0.5594					Alphaproteobacteria	Sphingomonadales	Sphingomonadaceae	0.3
HMP6_157_>complement(173764..174459)	231	696	lipoate-protein ligase B	0.6624	COG0321	H	8		Alphaproteobacteria	Sphingomonadales	Sphingomonadaceae	0.655462
HMP6_158_>174507..175373	288	867	hypothetical protein	0.6448					Alphaproteobacteria	Sphingomonadales	Sphingomonadaceae	0.587571
HMP6_159_>175370..176113	247	744	hypothetical protein	0.6519					Alphaproteobacteria	Sphingomonadales	Sphingomonadaceae	0.675497
HMP6_160_>complement(176086..176676)	196	591	acetyltransferase	0.6768	COG0454	KR	8		Alphaproteobacteria	Sphingomonadales	Sphingomonadaceae	0.615385
HMP6_161_>complement(176692..177534)	280	843	coproporphyrinogen III oxidase	0.6192	COG0408	H	8		Betaproteobacteria	Burkholderiales	Burkholderiaceae	0.59542
HMP6_162_>complement(177531..177980)	149	450	rRNA methyltransferase	0.6444	COG0219	J	8		Betaproteobacteria	Burkholderiales	Burkholderiaceae	0.662791
HMP6_163_>178177..178764	195	588	ubiquinol-cytochrome C reductase	0.6173	COG0723	C	8		Betaproteobacteria	Burkholderiales	Burkholderiaceae	0.481132
HMP6_164_>178776..180083	435	1308	cytochrome B	0.6086	COG1290	C	8		Alphaproteobacteria	Sphingomonadales	Sphingomonadaceae	0.580808
HMP6_165_>180099..180917	272	819	cytochrome C	0.6178	COG2857	C	8		Alphaproteobacteria	Sphingomonadales	Sphingomonadaceae	0.582734
HMP6_166_>181007..181555	182	549	adenine phosphoribosyltransferase	0.6812	COG0503	F	6		Alphaproteobacteria	Sphingomonadales	Sphingomonadaceae	0.731481
HMP6_167_>181634..181996	120	363	hypothetical protein	0.6474					Alphaproteobacteria	Sphingomonadales	Sphingomonadaceae	0.680851
HMP6_168_>complement(181993..182442)	149	450	acyl dehydratase	0.6111	COG2030	I		1	Alphaproteobacteria	Sphingomonadales	Erythrobacteraceae	0.560976
HMP6_169_>complement(182481..183755)	424	1275	phosphodiesterase	0.6651	COG1524	R	7		Alphaproteobacteria	Sphingomonadales	Erythrobacteraceae	0.638393
HMP6_170_>complement(183837..184043)	68	207	hypothetical protein	0.6715			3		Alphaproteobacteria	Sphingomonadales	Sphingomonadaceae	0.677419
HMP6_171_>complement(184072..185169)	365	1098	GTP-binding protein	0.6557	COG0012	J	8		Alphaproteobacteria	Sphingomonadales	Sphingomonadaceae	0.617778
HMP6_172_>complement(185245..185850)	201	606	hypothetical protein	0.637	COG0457	R			Alphaproteobacteria	Sphingomonadales	Sphingomonadaceae	0.564103
HMP6_173_>complement(185847..186422)	191	576	Peptidyl-tRNA hydrolase	0.6302	COG0193	J	8		Alphaproteobacteria	Sphingomonadales	Sphingomonadaceae	0.608247
HMP6_174_>complement(186508..187194)	228	687	50S ribosomal protein L25	0.6274	COG1825	J	8		Alphaproteobacteria	Sphingomonadales	Sphingomonadaceae	0.588652
HMP6_175_>complement(187306..188187)	293	882	hypothetical protein	0.7347	COG3735	S			Alphaproteobacteria	Sphingomonadales	Sphingomonadaceae	0.747423
HMP6_176_>complement(188202..189104)	300	903	hypothetical protein	0.6534	COG3735	S			Alphaproteobacteria	Sphingomonadales	Sphingomonadaceae	0.551136
HMP6_177_>complement(189137..189586)	149	450	hypothetical protein	0.66			1		Alphaproteobacteria	Sphingomonadales	Sphingomonadaceae	0.625
HMP6_178_>complement(189555..189779)	74	225	Cro/Cl family transcriptional regulator	0.6311	COG1476	K			Alphaproteobacteria	Sphingomonadales	Sphingomonadaceae	0.674419
HMP6_179_>190081..190950	289	870	Glycine--tRNA ligase alpha subunit	0.6253	COG0752	J	8		Alphaproteobacteria	Sphingomonadales	Sphingomonadaceae	0.639706
HMP6_180_>191102..193438	778	2337	glycine--tRNA ligase subunit beta	0.6581	COG0751	J	8		Alphaproteobacteria	Sphingomonadales	Sphingomonadaceae	0.667369
HMP6_181_>193513..196179	888	2667	pyruvate phosphate dikinase	0.6618	COG1080	G			Alphaproteobacteria	Sphingomonadales	Sphingomonadaceae	0.637624
HMP6_182_>196176..196748	190	573	hypothetical protein	0.7155	COG5402	S	3		Alphaproteobacteria	Sphingomonadales	Sphingomonadaceae	0.673077
HMP6_183_>196742..197263	173	522	hypothetical protein	0.7107	COG5436	S	1		Alphaproteobacteria	Sphingomonadales	Sphingomonadaceae	0.621359
HMP6_184_>complement(197260..197601)	113	342	hypothetical protein	0.6813					Alphaproteobacteria	Sphingomonadales	Sphingomonadaceae	0.706667
HMP6_185_>complement(197677..198675)	332	999	type II secretion system protein	0.6206	COG2064	W	6		Alphaproteobacteria	Sphingomonadales	Sphingomonadaceae	0.576191
HMP6_186_>complement(198680..199654)	324	975	tight adherence protein B	0.6267	COG4965	UW	6		Alphaproteobacteria	Rhizobiales	Bradyrhizobiaceae	0.61413
HMP6_187_>complement(199711..201012)	433	1302	pilus assembly protein CpaE	0.629	COG4963	UW	6		Alphaproteobacteria	Rhizobiales	Bradyrhizobiaceae	0.550388
HMP6_188_>complement(201012..201674)	220	663	hypothetical protein	0.6652	COG5461	W	6		Alphaproteobacteria	Sphingomonadales	Sphingomonadaceae	0.5
HMP6_189_>complement(201694..203283)	529	1590	secretion system protein	0.6648	COG4964	UW			Alphaproteobacteria	Sphingomonadales	Sphingomonadaceae	0.459807
HMP6_190_>complement(203284..204303)	339	1020	pilus assembly protein CpaB	0.6578	COG3745	UW	6		Alphaproteobacteria	Sphingomonadales	Sphingomonadaceae	0.475
HMP6_191_>complement(204339..204821)	160	483	peptidase	0.617	COG4960	OT	6		Alphaproteobacteria	Sphingomonadales	Sphingomonadaceae	0.725
HMP6_192_>204870..205817	315	948	lysophospholipase	0.6656	COG2267	I	6		Alphaproteobacteria	Sphingomonadales	Sphingomonadaceae	0.670454
HMP6_193_>205817..206911	364	1095	FAD-dependent oxidoreductase	0.6868	COG0665	E	8		Alphaproteobacteria	Sphingomonadales	Sphingomonadaceae	0.692308
HMP6_194_>206962..207135	57	174	UPF0339 protein CC_2965	0.5172	COG3422	S			Alphaproteobacteria	Sphingomonadales	Sphingomonadaceae	0.484849
HMP6_195_>complement(207132..207584)	150	453	ribonuclease H	0.6424	COG0328	L	8		Alphaproteobacteria	Sphingomonadales	Sphingomonadaceae	0.583333
HMP6_196_>complement(207581..208549)	322	969	homoserine kinase	0.6419	COG2334	T	8		Alphaproteobacteria	Sphingomonadales	Sphingomonadaceae	0.636364
HMP6_197_>complement(208553..209512)	319	960	4-hydroxy-3-methylbut-2-enyl diphosphate reductase	0.6365	COG0761	I			Alphaproteobacteria	Sphingomonadales	Sphingomonadaceae	0.588832
HMP6_198_>209706..210305	199	600	hypothetical protein	0.665			8		Alphaproteobacteria	Sphingomonadales	Sphingomonadaceae	0.507246
HMP6_199_>210628..211875	415	1248	glycine cleavage system protein T	0.6562	COG0404	E	7		Alphaproteobacteria	Sphingomonadales	Sphingomonadaceae	0.678111
HMP6_200_>211872..212243	123	372	glycine cleavage system protein H	0.5941	COG0509	E	7		Alphaproteobacteria	Sphingomonadales	Sphingomonadaceae	0.552239
HMP6_201_>212243..212647	134	405	hypothetical protein	0.5951			1		Alphaproteobacteria	Sphingomonadales	Sphingomonadaceae	0.644737
HMP6_202_>212647..214005	452	1359	glycine dehydrogenase (decarboxylating) subunit 1	0.6439	COG0403	E	7		Alphaproteobacteria	Sphingomonadales	Sphingomonadaceae	0.599237
HMP6_203_>214002..215579	525	1578	glycine dehydrogenase subunit 2	0.6464	COG1003	E	7		Alphaproteobacteria	Sphingomonadales	Sphingomonadaceae	0.620939
HMP6_204_>215610..216236	208	627	SAM-dependent methyltransferase	0.7049	COG2813	J	5		Alphaproteobacteria	Sphingomonadales	Sphingomonadaceae	0.727273
HMP6_205_>complement(216233..217135)	300	903	permease	0.6689	COG0697	GER			Alphaproteobacteria	Sphingomonadales	Sphingomonadaceae	0.596591
HMP6_206_>217256..218788	510	1533	Proline--tRNA ligase	0.6458	COG0442	J		1	Betaproteobacteria	Burkholderiales	Burkholderiaceae	0.60274
HMP6_207_>219075..219383	102	309	hypothetical protein	0.6926	COG1525	L	2		Betaproteobacteria	Burkholderiales	Burkholderiaceae	0.666667
HMP6_208_>complement(219421..220314)	297	894	hypothetical protein	0.6331			1	1	Betaproteobacteria	Burkholderiales	Burkholderiaceae	0.666667
HMP6_209_>220598..220894	98	297	hypothetical protein	0.5556			1	1	Betaproteobacteria	Burkholderiales	Burkholderiaceae	0.569231
HMP6_210_>220909..221391	160	483	hypothetical protein	0.5321			1	1	Betaproteobacteria	Burkholderiales	Burkholderiaceae	0.622222
HMP6_211_>complement(221479..222375)	298	897	hypothetical protein AB433_13150	0.5931	COG3677	X	1	1	Betaproteobacteria	Burkholderiales	Burkholderiaceae	0.51282
HMP6_212_>complement(222750..223682)	310	933	hypothetical protein	0.6624	COG1054	R	5		Alphaproteobacteria	Sphingomonadales	Sphingomonadaceae	0.664773
HMP6_213_>complement(223870..224934)	354	1065	hydroxyacid dehydrogenase	0.6282	COG1064	G		1	Alphaproteobacteria	Rhizobiales	Bradyrhizobiaceae	0.477273
HMP6_214_>complement(225031..226491)	486	1461	glycerol-3-phosphate dehydrogenase	0.6578	COG0578	C		1	Betaproteobacteria	Burkholderiales	Burkholderiaceae	0.643599
HMP6_215_>226744..227115	123	372	30S ribosomal protein S12	0.629	COG0048	J	8		Alphaproteobacteria	Sphingomonadales	Erythrobacteraceae	0.472973
HMP6_216_>227173..227643	156	471	30S ribosomal protein S7	0.6178	COG0049	J	8		Alphaproteobacteria	Sphingomonadales	Erythrobacteraceae	0.616162
HMP6_217_>227768..229843	691	2076	Elongation factor G	0.6113	COG0480	J	8		Alphaproteobacteria	Sphingomonadales	Erythrobacteraceae	0.538058
HMP6_218_>229949..231139	396	1191	Elongation factor Tu	0.6188	COG0050	J	8		Alphaproteobacteria	Rhizobiales	Bradyrhizobiaceae	0.506977
HMP6_219_>231301..231609	102	309	30S ribosomal protein S10	0.6117	COG0051	J	8		Betaproteobacteria	Burkholderiales	Burkholderiaceae	0.578947
HMP6_220_>231827..232582	251	756	50S ribosomal protein L3	0.631	COG0087	J	8		Alphaproteobacteria	Sphingomonadales	Sphingomonadaceae	0.478571
HMP6_221_>232585..233211	208	627	50S ribosomal protein L4	0.638	COG0088	J	8		Alphaproteobacteria	Caulobacterales	Caulobacteraceae	0.56
HMP6_222_>233204..233515	103	312	50S ribosomal protein L23	0.5929	COG0089	J	8		Alphaproteobacteria	Caulobacterales	Caulobacteraceae	0.365079
HMP6_223_>233520..234374	284	855	50S ribosomal protein L2	0.6222	COG0090	J	8		Alphaproteobacteria	Caulobacterales	Caulobacteraceae	0.469799
HMP6_224_>234376..234651	91	276	30S ribosomal protein S19	0.6087	COG0185	J	8		Alphaproteobacteria	Caulobacterales	Caulobacteraceae	0.471698
HMP6_225_>234651..235034	127	384	50S ribosomal protein L22	0.6068	COG0091	J	8		Alphaproteobacteria	Caulobacterales	Caulobacteraceae	0.55814
HMP6_226_>235034..235735	233	702	30S ribosomal protein S3	0.6182	COG0092	J	8		Alphaproteobacteria	Caulobacterales	Caulobacteraceae	0.639098
HMP6_227_>235746..236180	144	435	50S ribosomal protein L16	0.623	COG0197	J	8		Alphaproteobacteria	Caulobacterales	Caulobacteraceae	0.566265
HMP6_228_>236182..236397	71	216	50S ribosomal protein L29	0.6204	COG0255	J	8		Alphaproteobacteria	Caulobacterales	Caulobacteraceae	0.64
HMP6_229_>236408..236680	90	273	30S ribosomal protein S17	0.5897	COG0186	J	8		Alphaproteobacteria	Caulobacterales	Caulobacteraceae	0.385965
HMP6_230_>236745..237113	122	369	50S ribosomal protein L14	0.6016	COG0093	J	8		Alphaproteobacteria	Caulobacterales	Caulobacteraceae	0.486486
HMP6_231_>237115..237432	105	318	50S ribosomal protein L24	0.6352	COG0198	J	8		Alphaproteobacteria	Caulobacterales	Caulobacteraceae	0.348485
HMP6_232_>237452..238018	188	567	50S ribosomal protein L5	0.5926	COG0094	J	8		Alphaproteobacteria	Caulobacterales	Caulobacteraceae	0.561905
HMP6_233_>238020..238325	101	306	30S ribosomal protein S14	0.6111	COG0199	J	8		Gammaproteobacteria			0.609375
HMP6_234_>238336..238731	131	396	30S ribosomal protein S8	0.649	COG0096	J	8		Gammaproteobacteria			0.607595
HMP6_235_>238733..239266	177	534	50S ribosomal protein L6	0.6142	COG0097	J	8		Alphaproteobacteria	Sphingomonadales	Sphingomonadaceae	0.469388
HMP6_236_>239266..239625	119	360	50S ribosomal protein L18	0.6667	COG0256	J	8		Alphaproteobacteria	Sphingomonadales	Sphingomonadaceae	0.632911
HMP6_237_>239628..240377	249	750	30S ribosomal protein S5	0.6627	COG0098	J	8		Alphaproteobacteria	Sphingomonadales	Sphingomonadaceae	0.601504
HMP6_238_>240384..240560	58	177	50S ribosomal protein L30	0.6102	COG1841	J	8		Alphaproteobacteria	Sphingomonadales	Sphingomonadaceae	0.588235
HMP6_239_>240673..241215	180	543	50S ribosomal protein L15	0.639	COG0200	J	8		Alphaproteobacteria	Rhizobiales	Bradyrhizobiaceae	0.574074
HMP6_240_>241476..242828	450	1353	preprotein translocase subunit SecY	0.6135	COG0201	U	8		Alphaproteobacteria	Rhizobiales	Bradyrhizobiaceae	0.531381
HMP6_241_>242862..243512	216	651	Adenylate kinase	0.6421	COG0563	F	8		Alphaproteobacteria	Sphingomonadales	Sphingomonadaceae	0.610169
HMP6_242_>243745..244446	233	702	DNA-binding response regulator	0.6382	COG0745	TK			Alphaproteobacteria	Sphingomonadales	Sphingomonadaceae	0.664122
HMP6_243_>244455..245825	456	1371	signal protein	0.6864	COG2972	T			Alphaproteobacteria	Sphingomonadales	Sphingomonadaceae	0.737374
HMP6_244_>246025..246393	122	369	30S ribosomal protein S13	0.5881	COG0099	J	8		Betaproteobacteria	Burkholderiales	Burkholderiaceae	0.535211
HMP6_245_>246448..246837	129	390	30S ribosomal protein S11	0.6231	COG0100	J	8		Betaproteobacteria	Burkholderiales	Burkholderiaceae	0.518987
HMP6_246_>246936..248003	355	1068	DNA-directed RNA polymerase subunit alpha	0.6133	COG0202	K	8		Alphaproteobacteria	Sphingomonadales	Sphingomonadaceae	0.558824
HMP6_247_>248124..248546	140	423	50S ribosomal protein L17	0.6194	COG0203	J	8		Betaproteobacteria	Burkholderiales	Burkholderiaceae	0.586207
HMP6_248_>complement(248610..249695)	361	1086	hypothetical protein	0.6639	COG4076	R	1	1	Alphaproteobacteria	Rhizobiales	Bradyrhizobiaceae	0.654206
HMP6_249_>249745..251316	523	1572	GMP synthase [glutamine-hydrolyzing]	0.6361	COG0519	F	8		Alphaproteobacteria	Rhizobiales	Bradyrhizobiaceae	0.565972
HMP6_250_>251635..252891	418	1257	integrase	0.5998	COG0582	LX		1	Alphaproteobacteria	Rhizobiales	Bradyrhizobiaceae	0.62449
HMP6_251_>complement(253351..253578)	75	228	hypothetical protein	0.6316	COG5639	S		1	Alphaproteobacteria	Rhizobiales	Aurantimonadaceae	0.630435
HMP6_252_>complement(253575..254795)	406	1221	conjugal transfer protein TraI	0.7011	COG2948	U		1	Alphaproteobacteria	Rhizobiales	Aurantimonadaceae	0.654378
HMP6_253_>complement(254792..255853)	353	1062	conjugative transfer protein TrbG	0.6874	COG3504	U		1	Alphaproteobacteria	Rhizobiales	Aurantimonadaceae	0.62766
HMP6_254_>complement(255850..256533)	227	684	conjugal transfer protein TrbF	0.6725	COG3701	U		1	Alphaproteobacteria	Rhizobiales	Aurantimonadaceae	0.564516
HMP6_255_>complement(256533..257837)	434	1305	conjugal transfer protein TrbL	0.6843	COG3846	U		1	Alphaproteobacteria	Rhizobiales	Aurantimonadaceae	0.606557
HMP6_256_>complement(257840..258202)	120	363	hypothetical protein	0.73			3		Alphaproteobacteria	Rhizobiales	Xanthobacteraceae	0.662338
HMP6_257_>complement(258213..258974)	253	762	conjugal transfer protein TrbJ	0.6588	COG5314	X		1	Alphaproteobacteria	Rhizobiales	Xanthobacteraceae	0.625899
HMP6_258_>complement(258971..261409)	812	2439	conjugal transfer protein TrbE	0.6675	COG3451	U	5		Alphaproteobacteria	Sphingomonadales	Sphingomonadaceae	0.665966
HMP6_259_>complement(261420..261698)	92	279	conjugal transfer protein	0.7168	COG5268	U			Alphaproteobacteria	Sphingomonadales	Sphingomonadaceae	0.685185
HMP6_260_>complement(261698..262030)	110	333	conjugal transfer protein TrbC	0.6637	COG3838	U		1	Alphaproteobacteria	Rhizobiales	Xanthobacteraceae	0.583333
HMP6_261_>complement(262027..262989)	320	963	conjugal transfer protein TrbB	0.6989	COG4962	UW		1	Alphaproteobacteria	Rhizobiales	Xanthobacteraceae	0.639024
HMP6_262_>complement(263287..263823)	178	537	hypothetical protein	0.622			1	1	Alphaproteobacteria	Rhizobiales	Rhizobiaceae	0.745614
HMP6_263_>complement(263887..264321)	144	435	CopG family transcriptional regulator	0.646	COG3905	K		1	Alphaproteobacteria	Rhizobiales	Bradyrhizobiaceae	0.653061
HMP6_264_>complement(264334..266328)	664	1995	conjugal transfer protein TraG	0.6667	COG3505	U		1	Alphaproteobacteria	Rhizobiales	Bradyrhizobiaceae	0.596859
HMP6_265_>complement(266446..266745)	99	300	hypothetical protein	0.59			4		Alphaproteobacteria	Rhizobiales	Phyllobacteriaceae	0.576271
HMP6_266_>266953..267165	70	213	XRE family transcriptional regulator	0.5915	COG1396	K		1	Alphaproteobacteria	Rhizobiales	Bradyrhizobiaceae	0.644444
HMP6_267_>complement(267157..268056)	299	900	hypothetical protein	0.5822	COG0583	K		1	Alphaproteobacteria	Rhizobiales	Bradyrhizobiaceae	0.636364
HMP6_268_>complement(268132..269346)	404	1215	5-carboxymethyl-2-hydroxymuconic-semialdehyde dehydrogenase	0.6428	COG2814	G			Alphaproteobacteria	Sphingomonadales	Sphingomonadaceae	0.643777
HMP6_269_>complement(269351..270223)	290	873	3-hydroxyisobutyrate dehydrogenase	0.6346	COG2084	I		1	Alphaproteobacteria	Rhizobiales	Xanthobacteraceae	0.63473
HMP6_270_>complement(270290..270874)	194	585	hypothetical protein	0.5863	COG1309	K		1	Alphaproteobacteria	Rhizobiales	Bradyrhizobiaceae	0.669492
HMP6_271_>complement(270943..272991)	682	2049	hypothetical protein	0.6725	COG3843	U	5		Alphaproteobacteria	Rhizobiales	Bradyrhizobiaceae	0.63089
HMP6_272_>complement(273284..273766)	160	483	hypothetical protein	0.7019	COG0741	M		1	Betaproteobacteria	Rhodocyclales	Rhodocyclaceae	0.645833
HMP6_273_>273847..275334	495	1488	transposase	0.666	COG4584	X		1	Betaproteobacteria	Burkholderiales	Burkholderiaceae	0.643836
HMP6_274_>275331..276191	286	861	ATPase AAA	0.6585	COG1484	L		1	Betaproteobacteria	Burkholderiales	Burkholderiaceae	0.637363
HMP6_275_>276262..276519	85	258	hypothetical protein	0.5853			1	1	Alphaproteobacteria	Rhizobiales	Rhizobiaceae	0.613636
HMP6_276_>complement(276530..277435)	301	906	integrase	0.6744	COG2801	X		1	Alphaproteobacteria	Rhizobiales	Bradyrhizobiaceae	0.675676
HMP6_277_>complement(277429..277695)	88	267	Insertion element ISR1 uncharacterized 10 kDa protein A3	0.5993	COG2963	X		1	Alphaproteobacteria	Rhizobiales	Bradyrhizobiaceae	0.644068
HMP6_278_>complement(277759..278034)	91	276	hypothetical protein	0.5507			1	1	Alphaproteobacteria	Rhizobiales	Methylobacteriaceae	0.45283
HMP6_279_>complement(278034..280001)	655	1968	hypothetical protein	0.5518	COG2189	L	1	1	Alphaproteobacteria	Rhizobiales	Methylobacteriaceae	0.552113
HMP6_280_>complement(280213..282855)	880	2643	hypothetical protein	0.639	COG1122	PR	1		Alphaproteobacteria	Sphingomonadales	Sphingomonadaceae	0.623162
HMP6_281_>complement(282912..283703)	263	792	hypothetical protein	0.6553			1		Alphaproteobacteria	Sphingomonadales	Sphingomonadaceae	0.66
HMP6_282_>283859..285406	515	1548	integrase	0.6473	COG4584	X			Alphaproteobacteria	Sphingomonadales	Sphingomonadaceae	0.672185
HMP6_283_>285420..286160	246	741	insertion sequence ATP-binding protein y4pL	0.6505	COG1484	L		1	Alphaproteobacteria	Rhizobiales	Bradyrhizobiaceae	0.722973
HMP6_284_>complement(286641..287888)	415	1248	phosphatidylinositol kinase	0.6434	COG3550	T	1		Alphaproteobacteria	Sphingomonadales	Sphingomonadaceae	0.687747
HMP6_285_>complement(287881..288216)	111	336	XRE family transcriptional regulator	0.6518	COG1813	J	2		Alphaproteobacteria	Sphingomonadales	Sphingomonadaceae	0.621212
HMP6_286_>complement(289060..289590)	176	531	chemotaxis protein CheY	0.6234	COG4567	TK			Alphaproteobacteria	Sphingomonadales	Sphingomonadaceae	0.626087
HMP6_287_>complement(289587..290873)	428	1287	histidine kinase	0.6434	COG4191	T			Alphaproteobacteria	Sphingomonadales	Sphingomonadaceae	0.665323
HMP6_288_>complement(290870..291568)	232	699	hypothetical protein	0.7139	COG3346	O			Alphaproteobacteria	Sphingomonadales	Sphingomonadaceae	0.702899
HMP6_289_>complement(291565..291954)	129	390	cytochrome C oxidase subunit III	0.6359	COG3125	C	6		Alphaproteobacteria	Sphingomonadales	Sphingomonadaceae	0.492308
HMP6_290_>complement(291951..292589)	212	639	cytochrome O ubiquinol oxidase	0.626	COG1845	C		1	Betaproteobacteria	Burkholderiales	Burkholderiaceae	0.625
HMP6_291_>complement(292586..294598)	670	2013	cytochrome O ubiquinol oxidase	0.616	COG0843	C			Alphaproteobacteria	Sphingomonadales	Sphingomonadaceae	0.532915
HMP6_292_>complement(294612..295661)	349	1050	cytochrome O ubiquinol oxidase	0.6686	COG1622	C	6		Alphaproteobacteria	Sphingomonadales	Sphingomonadaceae	0.620879
HMP6_293_>295868..297193	441	1326	arabinose ABC transporter permease	0.6546	COG0477	GEPR			Alphaproteobacteria	Sphingomonadales	Sphingomonadaceae	0.637405
HMP6_294_>297648..298295	215	648	DSBA oxidoreductase	0.5895	COG2761	O	5		Alphaproteobacteria	Sphingomonadales	Sphingomonadaceae	0.66087
HMP6_295_>complement(298339..298578)	79	240	hypothetical protein	0.5958	COG0583	K			Alphaproteobacteria	Sphingomonadales	Sphingomonadaceae	0.586956
HMP6_296_>complement(298615..298950)	111	336	hypothetical protein	0.6012	COG3070	K	3		Alphaproteobacteria	Sphingomonadales	Sphingomonadaceae	0.586207
HMP6_297_>299145..300266	373	1122	8-amino-7-oxononanoate synthase	0.6889	COG0156	H			Alphaproteobacteria	Sphingomonadales	Sphingomonadaceae	0.727273
HMP6_298_>300266..300895	209	630	dithiobiotin synthetase	0.6746	COG0132	H			Alphaproteobacteria	Sphingomonadales	Sphingomonadaceae	0.645161
HMP6_299_>300892..302154	420	1263	adenosylmethionine--8-amino-7-oxononanoate aminotransferase BioA	0.6643	COG0161	H	8		Alphaproteobacteria	Rhodobacterales	Rhodobacteraceae	0.665158
HMP6_300_>302610..303968	452	1359	hypothetical protein	0.5467	COG5434	G		1	Gammaproteobacteria			0.523605
HMP6_301_>304078..304287	69	210	integrase	0.619	COG2801	X		1	Betaproteobacteria	Rhodocyclales	Rhodocyclaceae	0.631579
HMP6_302_>complement(304614..305447)	277	834	transposase	0.6031	COG3293	X		1	Alphaproteobacteria	Rhizobiales	Brucellaceae	0.627451
HMP6_303_>306083..309031	982	2949	hypothetical protein	0.5741	COG4771	P		1	Chloroflexi			0.504912
HMP6_304_>309062..310393	443	1332	pectate lyase	0.6209	COG3866	G		1	Alphaproteobacteria	Rhodobacterales	Rhodobacteraceae	0.563025
HMP6_305_>complement(310390..311910)	506	1521	xylan 1,4-beta-xylosidase	0.6128	COG3507	G		1	Alphaproteobacteria	Rhodobacterales	Rhodobacteraceae	0.584746
HMP6_306_>complement(311961..312149)	62	189	hypothetical protein	0.6455			1	1	Gammaproteobacteria			0.81579
HMP6_307_>complement(312146..312649)	167	504	hypothetical protein	0.5893	COG3971	Q		1	Gammaproteobacteria			0.619048
HMP6_308_>312940..313977	345	1038	LacI family transcriptional regulator	0.5915	COG1609	K		1	Gammaproteobacteria			0.646154
HMP6_309_>314033..314389	118	357	hypothetical protein	0.6022	COG1904	G		1	Alphaproteobacteria	Rhizobiales	Bradyrhizobiaceae	0.672414
HMP6_310_>314491..316956	821	2466	hypothetical protein	0.577	COG0657	I	5		Alphaproteobacteria	Rhizobiales	Bradyrhizobiaceae	0.603563
HMP6_311_>complement(317383..318735)	450	1353	hypothetical protein	0.6245	COG2205	T			Alphaproteobacteria	Sphingomonadales	Sphingomonadaceae	0.641221
HMP6_312_>complement(318732..319388)	218	657	hypothetical protein	0.6423	COG0745	TK			Alphaproteobacteria	Sphingomonadales	Sphingomonadaceae	0.676259
HMP6_313_>319504..320625	373	1122	hypothetical protein	0.6845	COG0845	MV			Alphaproteobacteria	Sphingomonadales	Sphingomonadaceae	0.583333
HMP6_314_>320636..323710	1024	3075	cytochrome C peroxidase	0.6455	COG3696	P			Alphaproteobacteria	Sphingomonadales	Sphingomonadaceae	0.603503
HMP6_315_>323703..324002	99	300	hypothetical protein	0.66			3		Alphaproteobacteria	Sphingomonadales	Erythrobacteraceae	0.640625
HMP6_316_>323999..325249	416	1251	hypothetical protein	0.6771	COG1538	M	3		Alphaproteobacteria	Sphingomonadales	Erythrobacteraceae	0.716846
HMP6_317_>complement(325549..326898)	449	1350	hypothetical protein	0.62	COG2205	T			Alphaproteobacteria	Sphingomonadales	Sphingomonadaceae	0.670251
HMP6_318_>complement(326898..327572)	224	675	DNA-binding response regulator	0.6341	COG0745	TK		1	Alphaproteobacteria	Sphingomonadales	Sphingomonadaceae	0.652482
HMP6_319_>complement(327577..328953)	458	1377	transporter	0.6703	COG1538	M			Alphaproteobacteria	Sphingomonadales	Sphingomonadaceae	0.707237
HMP6_320_>complement(328950..332051)	1033	3102	acriflavin resistance protein	0.6473	COG3696	P			Alphaproteobacteria	Sphingomonadales	Sphingomonadaceae	0.634069
HMP6_321_>complement(332051..333175)	374	1125	membrane fusion protein MtrC	0.6587	COG0845	MV	1		Alphaproteobacteria	Sphingomonadales	Sphingomonadaceae	0.625
HMP6_322_>333134..333940	268	807	hypothetical protein	0.5861	COG4705	S	2		Alphaproteobacteria	Sphingomonadales	Sphingomonadaceae	0.574713
HMP6_323_>334060..334392	110	333	ArsR family transcriptional regulator	0.6697	COG0640	K			Alphaproteobacteria	Sphingomonadales	Sphingomonadaceae	0.761194
HMP6_324_>334406..334846	146	441	arsenate reductase	0.6304	COG1393	P			Alphaproteobacteria	Sphingomonadales	Sphingomonadaceae	0.581395
HMP6_325_>334846..336129	427	1284	Arsenical pump membrane protein	0.6581	COG1055	P	4		Alphaproteobacteria	Sphingomonadales	Sphingomonadaceae	0.623016
HMP6_326_>complement(336048..336401)	117	354	hypothetical protein	0.6243			1		Alphaproteobacteria	Sphingomonadales	Sphingomonadaceae	0.569231
HMP6_327_>336306..336866	186	561	NADPH-dependent FMN reductase ArsH	0.5936	COG0431	C			Alphaproteobacteria	Sphingomonadales	Sphingomonadaceae	0.555556
HMP6_328_>337189..337584	131	396	hypothetical protein	0.6465					Alphaproteobacteria	Sphingomonadales	Sphingomonadaceae	0.621622
HMP6_329_>complement(337589..337789)	66	201	XRE family transcriptional regulator	0.6318	COG1476	K			Alphaproteobacteria	Sphingomonadales	Sphingomonadaceae	0.685714
HMP6_330_>complement(337786..338220)	144	435	hypothetical protein	0.623			2		Alphaproteobacteria	Sphingomonadales	Sphingomonadaceae	0.547945
HMP6_331_>338346..339206	286	861	3-methyl-2-oxobutanoate hydroxymethyltransferase	0.6423	COG0413	H	8		Alphaproteobacteria	Sphingomonadales	Sphingomonadaceae	0.553571
HMP6_332_>339294..339995	233	702	hypothetical protein	0.6211	COG4649	S	8		Alphaproteobacteria	Rhizobiales	Bradyrhizobiaceae	0.625
HMP6_333_>339992..341344	450	1353	pyrrolo-quinoline quinone	0.6319	COG1520	M	8		Alphaproteobacteria	Sphingomonadales	Sphingomonadaceae	0.458333
HMP6_334_>complement(341383..341646)	87	264	hypothetical protein	0.6515			1		Alphaproteobacteria	Sphingomonadales	Sphingomonadaceae	0.767442
HMP6_335_>341539..342792	417	1254	GTPase Der	0.6475	COG1160	R	8		Betaproteobacteria	Burkholderiales	Burkholderiaceae	0.655602
HMP6_336_>342943..343356	137	414	hypothetical protein	0.6401	COG2198	T	6		Betaproteobacteria	Burkholderiales	Burkholderiaceae	0.72093
HMP6_337_>complement(343360..345609)	749	2250	hypothetical protein	0.6773	COG1196	D	8		Betaproteobacteria	Burkholderiales	Burkholderiaceae	0.699809
HMP6_338_>345769..346062	97	294	hypothetical protein	0.6735			5		Alphaproteobacteria	Sphingomonadales	Sphingomonadaceae	0.855072
HMP6_339_>346112..347272	386	1161	hypothetical protein	0.6934			8		Alphaproteobacteria	Sphingomonadales	Sphingomonadaceae	0.7251
HMP6_340_>347308..348417	369	1110	hypothetical protein	0.7018	COG5330	S	7		Alphaproteobacteria	Sphingomonadales	Sphingomonadaceae	0.850202
HMP6_341_>348414..349793	459	1380	histidine kinase	0.7007	COG2205	T			Alphaproteobacteria	Sphingomonadales	Sphingomonadaceae	0.743191
HMP6_342_>349900..350292	130	393	hypothetical protein	0.57			1		Alphaproteobacteria	Sphingomonadales	Sphingomonadaceae	0.537313
HMP6_343_>complement(350614..350802)	62	189	membrane protein	0.709			5		Alphaproteobacteria	Sphingomonadales	Sphingomonadaceae	0.684211
HMP6_344_>complement(350799..352085)	428	1287	Citrate synthase	0.6208	COG0372	C	8		Alphaproteobacteria	Sphingomonadales	Sphingomonadaceae	0.558685
HMP6_345_>complement(352109..353581)	490	1473	glutamate--tRNA ligase	0.6673	COG1384	J	8		Alphaproteobacteria	Sphingomonadales	Sphingomonadaceae	0.655052
HMP6_346_>353674..355863	729	2190	competence protein ComEC	0.6986	COG0658	R	6		Alphaproteobacteria	Sphingomonadales	Sphingomonadaceae	0.705752
HMP6_347_>complement(355990..356667)	225	678	LexA repressor	0.6608	COG1974	KT	8		Alphaproteobacteria	Sphingomonadales	Sphingomonadaceae	0.715328
HMP6_348_>complement(356739..357923)	394	1185	molybdenum cofactor biosynthesis protein MoeA	0.7038	COG0303	H	7		Betaproteobacteria	Burkholderiales	Burkholderiaceae	0.677966
HMP6_349_>358216..360549	777	2334	TonB-dependent receptor	0.6354	COG4771	P		1	Betaproteobacteria	Burkholderiales	Burkholderiaceae	0.492857
HMP6_350_>complement(360725..361192)	155	468	molybdenum cofactor biosynthesis protein MoaC	0.6816	COG0315	H	7		Alphaproteobacteria	Sphingomonadales	Sphingomonadaceae	0.575472
HMP6_351_>complement(361189..361974)	261	786	indole-3-glycerol-phosphate synthase	0.6425	COG0134	E	8		Alphaproteobacteria	Sphingomonadales	Sphingomonadaceae	0.660606
HMP6_352_>complement(361971..362966)	331	996	anthranilate phosphoribosyltransferase	0.6928	COG0547	E	8		Alphaproteobacteria	Sphingomonadales	Sphingomonadaceae	0.686567
HMP6_353_>complement(362963..363622)	219	660	para-aminobenzoate synthase	0.6652	COG0512	EH	8		Alphaproteobacteria	Sphingomonadales	Sphingomonadaceae	0.608333
HMP6_354_>363741..364217	158	477	hypothetical protein	0.6855					Alphaproteobacteria	Sphingomonadales	Sphingomonadaceae	0.580645
HMP6_355_>complement(364359..365885)	508	1527	anthranilate synthase component I	0.685	COG0147	EH	8		Alphaproteobacteria	Sphingomonadales	Sphingomonadaceae	0.67541
HMP6_356_>complement(365866..367890)	674	2025	hypothetical protein	0.6677	COG0760	O	8		Alphaproteobacteria	Sphingomonadales	Sphingomonadaceae	0.620947
HMP6_357_>367951..368685	244	735	triosephosphate isomerase	0.7129	COG0149	G	8		Alphaproteobacteria	Sphingomonadales	Sphingomonadaceae	0.675325
HMP6_358_>368693..369274	193	582	hypothetical protein	0.7165			2		Alphaproteobacteria	Sphingomonadales	Sphingomonadaceae	0.732283
HMP6_359_>complement(369371..369784)	137	414	hypothetical protein	0.57			1		Alphaproteobacteria	Sphingomonadales	Sphingomonadaceae	0.586667
HMP6_360_>complement(369881..370273)	130	393	hypothetical protein	0.6718			2		Alphaproteobacteria	Sphingomonadales	Sphingomonadaceae	0.569444
HMP6_361_>complement(370270..371658)	462	1389	cytosol aminopeptidase	0.6955	COG0260	E	8		Alphaproteobacteria	Sphingomonadales	Sphingomonadaceae	0.666667
HMP6_362_>complement(371655..373055)	466	1401	serine hydrolase	0.6453	COG1680	V			Alphaproteobacteria	Sphingomonadales	Sphingomonadaceae	0.528302
HMP6_363_>complement(373127..374422)	431	1296	Ribosomal protein S12 methylthiotransferase RimO	0.6397	COG0621	J	8		Alphaproteobacteria	Sphingomonadales	Sphingomonadaceae	0.632231
HMP6_364_>374449..375177	242	729	hypothetical protein	0.5967			3		Betaproteobacteria	Rhodocyclales	Rhodocyclaceae	0.587302
HMP6_365_>375174..376370	398	1197	hypothetical protein	0.6558	COG3876	S	3		Betaproteobacteria	Rhodocyclales	Rhodocyclaceae	0.673367
HMP6_366_>376442..376669	75	228	hypothetical protein	0.6184			1		Alphaproteobacteria	Sphingomonadales	Sphingomonadaceae	0.717391
HMP6_367_>376966..377154	62	189	hypothetical protein	0.6561	COG2852	L			Alphaproteobacteria	Sphingomonadales	Sphingomonadaceae	0.648649
HMP6_368_>complement(377155..378333)	392	1179	VWA domain-containing protein	0.6149	COG3825	S	7		Alphaproteobacteria	Sphingomonadales	Sphingomonadaceae	0.622727
HMP6_369_>complement(378448..379005)	185	558	amidase	0.6595	COG3942	M			Alphaproteobacteria	Sphingomonadales	Sphingomonadaceae	0.557692
HMP6_370_>complement(379185..380033)	282	849	ATPase AAA	0.5889	COG0714	R		1	Alphaproteobacteria	Sphingomonadales	Erythrobacteraceae	0.621795
HMP6_371_>complement(380103..380765)	220	663	hypothetical protein	0.6863			7		Alphaproteobacteria	Sphingomonadales	Sphingomonadaceae	0.762963
HMP6_372_>complement(380930..381853)	307	924	hypothetical protein	0.6786			2		Alphaproteobacteria	Rhizobiales	Bradyrhizobiaceae	0.666667
HMP6_373_>complement(381963..383999)	678	2037	RNA polymerase sigma factor RpoD	0.6136	COG0568	K	8		Alphaproteobacteria	Rhizobiales	Hyphomicrobiaceae	0.636139
HMP6_374_>complement(383999..385888)	629	1890	DNA primase	0.6333	COG0358	L	8		Betaproteobacteria	Burkholderiales	Burkholderiaceae	0.685637
HMP6_375_>complement(385885..386310)	141	426	hypothetical protein	0.6033	COG2852	L		1	Alphaproteobacteria	Rhizobiales	Bradyrhizobiaceae	0.641026
HMP6_376_>complement(386369..386836)	155	468	aspartyl-tRNA amidotransferase subunit B	0.641	COG1610	S	8		Alphaproteobacteria	Rhizobiales	Bradyrhizobiaceae	0.63
HMP6_377_>386955..388310	451	1356	carbamoyl phosphate synthase small subunit	0.6718	COG0505	EF	8		Alphaproteobacteria	Sphingomonadales	Sphingomonadaceae	0.570816
HMP6_378_>388310..388891	193	582	hypothetical protein	0.5189			1	1	Alphaproteobacteria	Rhizobiales	Bradyrhizobiaceae	0.577982
HMP6_379_>388943..389329	128	387	hypothetical protein	0.6357	COG3076	J	3		Alphaproteobacteria	Sphingomonadales	Sphingomonadaceae	0.701299
HMP6_380_>389331..392654	1107	3324	Carbamoyl-phosphate synthase large chain	0.6435	COG0458	EF	8		Alphaproteobacteria	Sphingomonadales	Sphingomonadaceae	0.573228
HMP6_381_>392736..393212	158	477	Transcription elongation factor GreA	0.5933	COG0782	K	8		Alphaproteobacteria	Sphingomonadales	Sphingomonadaceae	0.574468
HMP6_382_>complement(393422..393661)	79	240	hypothetical protein	0.625	COG0483	G	7		Alphaproteobacteria	Sphingomonadales	Sphingomonadaceae	0.608696
HMP6_383_>complement(393742..394257)	171	516	hypothetical protein	0.6764			6		Alphaproteobacteria	Sphingomonadales	Sphingomonadaceae	0.550388
HMP6_384_>complement(394254..394586)	110	333	hypothetical protein	0.6817					Alphaproteobacteria	Sphingomonadales	Sphingomonadaceae	0.716049
HMP6_385_>complement(394583..394945)	120	363	hypothetical protein	0.6474					Alphaproteobacteria	Sphingomonadales	Sphingomonadaceae	0.654762
HMP6_386_>complement(394968..395456)	162	489	hypothetical protein	0.6299					Alphaproteobacteria	Sphingomonadales	Sphingomonadaceae	0.580952
HMP6_387_>395600..396877	425	1278	Enolase	0.6205	COG0148	G	8		Alphaproteobacteria	Sphingomonadales	Sphingomonadaceae	0.577869
HMP6_388_>396933..397256	107	324	septum formation initiator	0.6019	COG2919	D	8		Alphaproteobacteria	Sphingomonadales	Sphingomonadaceae	0.630769
HMP6_389_>397479..399134	551	1656	hypothetical protein	0.6202	COG4805	S			Alphaproteobacteria	Sphingomonadales	Sphingomonadaceae	0.623188
HMP6_390_>complement(399182..400594)	470	1413	MFS transporter	0.6844	COG2814	G			Alphaproteobacteria	Sphingomonadales	Sphingomonadaceae	0.650376
HMP6_391_>complement(400717..401208)	163	492	general stress protein	0.5996	COG3871	S			Alphaproteobacteria	Sphingomonadales	Sphingomonadaceae	0.549451
HMP6_392_>complement(401270..401686)	138	417	cupin	0.7002	COG3542	R	4		Alphaproteobacteria	Sphingomonadales	Sphingomonadaceae	0.671233
HMP6_393_>complement(401688..403967)	759	2280	hypothetical protein	0.6596	COG4771	P			Alphaproteobacteria	Sphingomonadales	Sphingomonadaceae	0.545872
HMP6_394_>complement(404003..404419)	138	417	hypothetical protein	0.741					Alphaproteobacteria	Sphingomonadales	Sphingomonadaceae	0.722892
HMP6_395_>404534..404857	107	324	hypothetical protein	0.6389			6		Alphaproteobacteria	Sphingomonadales	Sphingomonadaceae	0.590164
HMP6_396_>complement(404854..405819)	321	966	hypothetical protein	0.676	COG0671	I	3		Alphaproteobacteria	Sphingomonadales	Sphingomonadaceae	0.64433
HMP6_397_>complement(405914..406150)	78	237	hypothetical protein	0.6498			1		Alphaproteobacteria	Sphingomonadales	Sphingomonadaceae	0.627907
HMP6_398_>406089..406295	68	207	hypothetical protein	0.6473			1		Alphaproteobacteria	Sphingomonadales	Sphingomonadaceae	0.65
HMP6_399_>complement(406379..406729)	116	351	hypothetical protein	0.6638			3		Alphaproteobacteria	Sphingomonadales	Sphingomonadaceae	0.671642
HMP6_400_>complement(406737..406937)	66	201	hypothetical protein	0.6567			1		Alphaproteobacteria	Sphingomonadales	Sphingomonadaceae	0.5
HMP6_401_>407176..407364	62	189	Plasmid maintenance system killer protein	0.5926	COG3549	V		1	Betaproteobacteria	Burkholderiales	Burkholderiaceae	0.677419
HMP6_402_>407364..407666	100	303	XRE family transcriptional regulator	0.67	COG3093	V		1	Betaproteobacteria	Burkholderiales	Burkholderiaceae	0.707692
HMP6_403_>407663..408766	367	1104	hypothetical protein	0.4611			1	1	Alphaproteobacteria	Rhizobiales	Bradyrhizobiaceae	0.5625
HMP6_404_>complement(408769..411153)	794	2385	DNA helicase II	0.6558	COG0210	L	8		Alphaproteobacteria	Sphingomonadales	Sphingomonadaceae	0.649462
HMP6_405_>411202..412353	383	1152	hypothetical protein	0.6884	COG3577	R			Alphaproteobacteria	Sphingomonadales	Sphingomonadaceae	0.59901
HMP6_406_>complement(412329..413531)	400	1203	glycosyl transferase	0.68	COG0438	M			Alphaproteobacteria	Sphingomonadales	Sphingomonadaceae	0.693617
HMP6_407_>413758..415431	557	1674	nuclease PIN	0.6553	COG0306	P			Alphaproteobacteria	Sphingomonadales	Sphingomonadaceae	0.573209
HMP6_408_>complement(415472..416020)	182	549	methyltransferase	0.6812	COG0742	J	8		Alphaproteobacteria	Sphingomonadales	Sphingomonadaceae	0.649123
HMP6_409_>complement(416020..417288)	422	1269	pseudouridine synthase	0.6793	COG1187	J			Alphaproteobacteria	Sphingomonadales	Sphingomonadaceae	0.623134
HMP6_410_>417436..417867	143	432	transcriptional regulator	0.6458	COG0745	TK			Alphaproteobacteria	Sphingomonadales	Sphingomonadaceae	0.611111
HMP6_411_>complement(417903..419042)	379	1140	ferredoxin	0.6675	COG4638	PR			Alphaproteobacteria	Sphingomonadales	Sphingomonadaceae	0.666667
HMP6_412_>419106..420443	445	1338	MFS transporter	0.6338	COG2814	G			Alphaproteobacteria	Sphingomonadales	Sphingomonadaceae	0.620408
HMP6_413_>420440..421189	249	750	hypothetical protein	0.6667	COG4700	S	3		Alphaproteobacteria	Sphingomonadales	Sphingomonadaceae	0.731707
HMP6_414_>complement(421298..421765)	155	468	hypothetical protein	0.7073			7		Alphaproteobacteria	Sphingomonadales	Sphingomonadaceae	0.7
HMP6_415_>complement(421834..423168)	444	1335	bifunctional folylpolyglutamate synthase/dihydrofolate synthase	0.6921	COG0285	H	8		Alphaproteobacteria	Sphingomonadales	Sphingomonadaceae	0.695818
HMP6_416_>complement(423303..424160)	285	858	Acetyl-coenzyme A carboxylase carboxyl transferase subunit beta	0.6329	COG0777	I	8		Alphaproteobacteria	Sphingomonadales	Sphingomonadaceae	0.607843
HMP6_417_>complement(424157..424951)	264	795	Tryptophan synthase alpha chain	0.7044	COG0159	E	8		Alphaproteobacteria	Sphingomonadales	Sphingomonadaceae	0.631579
HMP6_418_>complement(425082..426311)	409	1230	Tryptophan synthase beta chain	0.6423	COG0133	E	8		Alphaproteobacteria	Sphingomonadales	Sphingomonadaceae	0.666667
HMP6_419_>complement(426449..427087)	212	639	N-(5'-phosphoribosyl)anthranilate isomerase	0.6854	COG0135	E	8		Alphaproteobacteria	Sphingomonadales	Sphingomonadaceae	0.596774
HMP6_420_>complement(427161..427835)	224	675	Orotidine 5'-phosphate decarboxylase	0.6785	COG0284	F	8		Alphaproteobacteria	Sphingomonadales	Sphingomonadaceae	0.604317
HMP6_421_>complement(427832..428161)	109	330	hypothetical protein	0.6303	COG5416	S	8		Alphaproteobacteria	Sphingomonadales	Sphingomonadaceae	0.655738
HMP6_422_>complement(428239..430530)	763	2292	patatin	0.6584	COG1752	R	7		Alphaproteobacteria	Sphingomonadales	Sphingomonadaceae	0.721973
HMP6_423_>complement(430538..431233)	231	696	endonuclease	0.6652	COG3568	R	8		Betaproteobacteria	Burkholderiales	Burkholderiaceae	0.672
HMP6_424_>complement(431253..431528)	91	276	hypothetical protein	0.6196				1	Betaproteobacteria	Burkholderiales	Burkholderiaceae	0.6
HMP6_425_>complement(431560..433452)	630	1893	hypothetical protein	0.6767	COG0367	E			Alphaproteobacteria	Sphingomonadales	Sphingomonadaceae	0.735955
HMP6_426_>complement(433449..433715)	88	267	hypothetical protein	0.6629				1	Betaproteobacteria	Burkholderiales	Burkholderiaceae	0.714286
HMP6_427_>complement(433712..434569)	285	858	hypothetical protein	0.6503	COG4424	M	1		Alphaproteobacteria	Sphingomonadales	Sphingomonadaceae	0.687117
HMP6_428_>complement(434566..435414)	282	849	hypothetical protein	0.6832	COG1493	T	1		Alphaproteobacteria	Sphingomonadales	Sphingomonadaceae	0.690058
HMP6_429_>435352..435549	65	198	hypothetical protein	0.6616			1		Alphaproteobacteria	Sphingomonadales	Sphingomonadaceae	0.580645
HMP6_430_>complement(435713..435859)	48	147	hypothetical protein	0.6054			1		Alphaproteobacteria	Sphingomonadales	Sphingomonadaceae	0.357143
HMP6_431_>complement(435949..436440)	163	492	hypothetical protein	0.6077	COG1352	NT	2		Alphaproteobacteria	Sphingomonadales	Sphingomonadaceae	0.666667
HMP6_432_>complement(436437..437669)	410	1233	hypothetical protein	0.6504	COG1216	G			Alphaproteobacteria	Sphingomonadales	Sphingomonadaceae	0.659919
HMP6_433_>437947..438459	170	513	hypothetical protein	0.6745			1	1	Alphaproteobacteria	Sphingomonadales	Erythrobacteraceae	0.686274
HMP6_434_>438795..439139	114	345	hypothetical protein	0.6232			1		Alphaproteobacteria	Sphingomonadales	Sphingomonadaceae	0.709677
HMP6_435_>439576..440136	186	561	hypothetical protein	0.6061			1		Alphaproteobacteria	Sphingomonadales	Sphingomonadaceae	0.705883
HMP6_436_>complement(440275..440415)	46	141	hypothetical protein	0.7021			1		Alphaproteobacteria	Sphingomonadales	Sphingomonadaceae	0.692308
HMP6_437_>complement(440504..440962)	152	459	hypothetical protein	0.6536			1		Alphaproteobacteria	Sphingomonadales	Sphingomonadaceae	0.612245
HMP6_438_>complement(440959..441471)	170	513	hypothetical protein	0.6628	COG3772	M			Alphaproteobacteria	Sphingomonadales	Sphingomonadaceae	0.652632
HMP6_439_>complement(441461..441742)	93	282	hypothetical protein	0.6738			2		Alphaproteobacteria	Sphingomonadales	Sphingomonadaceae	0.645161
HMP6_440_>complement(441774..441983)	69	210	hypothetical protein	0.6714			1		Alphaproteobacteria	Sphingomonadales	Sphingomonadaceae	0.717949
HMP6_441_>complement(441980..442252)	90	273	hypothetical protein	0.6264			1		Alphaproteobacteria	Sphingomonadales	Sphingomonadaceae	0.622642
HMP6_442_>complement(442508..443617)	369	1110	hypothetical protein	0.6459			1	1	Alphaproteobacteria	Rhizobiales	Bradyrhizobiaceae	0.396226
HMP6_443_>complement(443900..447268)	1122	3369	hypothetical protein	0.6477	COG4733	X			Alphaproteobacteria	Sphingomonadales	Sphingomonadaceae	0.513333
HMP6_444_>complement(447270..447395)	41	126	hypothetical protein	0.6111			1		Alphaproteobacteria	Sphingomonadales	Sphingomonadaceae	0.64
HMP6_445_>complement(447395..447835)	146	441	hypothetical protein	0.6395	COG0791	M	1		Alphaproteobacteria	Sphingomonadales	Sphingomonadaceae	0.708861
HMP6_446_>complement(447832..448692)	286	861	hypothetical protein	0.6643	COG5449	S		1	Alphaproteobacteria	Rhizobiales	Bradyrhizobiaceae	0.496815
HMP6_447_>complement(448692..450179)	495	1488	hypothetical protein	0.6216	COG5448	S		1	Alphaproteobacteria	Rhizobiales	Bradyrhizobiaceae	0.492857
HMP6_448_>450532..450735	67	204	hypothetical protein	0.5931			1	1	Alphaproteobacteria	Sphingomonadales	Erythrobacteraceae	0.697674
HMP6_449_>450801..451370	189	570	hypothetical protein	0.5947	COG3378	X	1	1	Alphaproteobacteria	Sphingomonadales	Erythrobacteraceae	0.647059
HMP6_450_>complement(452019..454550)	843	2532	hypothetical protein	0.6165	COG5283	X		1	Alphaproteobacteria	Rhizobiales	Bradyrhizobiaceae	0.600768
HMP6_451_>complement(454547..454729)	60	183	hypothetical protein	0.5738			1		Alphaproteobacteria	Sphingomonadales	Sphingomonadaceae	0.675676
HMP6_452_>complement(454798..455115)	105	318	hypothetical protein	0.6164			1		Alphaproteobacteria	Sphingomonadales	Sphingomonadaceae	0.66129
HMP6_453_>complement(455121..455882)	253	762	hypothetical protein	0.5892			1		Alphaproteobacteria	Sphingomonadales	Sphingomonadaceae	0.415385
HMP6_454_>complement(455950..456369)	139	420	hypothetical protein	0.6214			1		Alphaproteobacteria	Sphingomonadales	Sphingomonadaceae	0.565789
HMP6_455_>complement(456366..456830)	154	465	hypothetical protein	0.6387	COG5005	X	1		Alphaproteobacteria	Sphingomonadales	Sphingomonadaceae	0.547368
HMP6_456_>complement(456827..457375)	182	549	hypothetical protein	0.6175			1		Alphaproteobacteria	Sphingomonadales	Sphingomonadaceae	0.445545
HMP6_457_>complement(457379..457627)	82	249	hypothetical protein	0.6466			1		Alphaproteobacteria	Sphingomonadales	Sphingomonadaceae	0.571429
HMP6_458_>complement(457659..458162)	167	504	hypothetical protein	0.6786			1		Alphaproteobacteria	Sphingomonadales	Sphingomonadaceae	0.639535
HMP6_459_>complement(458253..459887)	544	1635	hypothetical protein	0.6379			1		Alphaproteobacteria	Sphingomonadales	Sphingomonadaceae	0.511041
HMP6_460_>complement(460001..461605)	534	1605	hypothetical protein	0.6511	COG3740	X	1		Alphaproteobacteria	Sphingomonadales	Sphingomonadaceae	0.598784
HMP6_461_>complement(461623..463845)	740	2223	hypothetical protein	0.6437	COG4695	X	1		Alphaproteobacteria	Sphingomonadales	Sphingomonadaceae	0.619647
HMP6_462_>complement(463856..465208)	450	1353	hypothetical protein	0.6452	COG5362	X	2		Alphaproteobacteria	Rhizobiales	Bradyrhizobiaceae	0.617778
HMP6_463_>complement(465205..465642)	145	438	hypothetical protein	0.6324			1		Alphaproteobacteria	Sphingomonadales	Sphingomonadaceae	0.670588
HMP6_464_>466136..466351	71	216	hypothetical protein	0.5972			1		Alphaproteobacteria	Sphingomonadales	Sphingomonadaceae	0.487805
HMP6_465_>466455..466649	64	195	hypothetical protein	0.5897			1		Alphaproteobacteria	Sphingomonadales	Sphingomonadaceae	0.736842
HMP6_466_>466716..466886	56	171	hypothetical protein	0.6316			1		Alphaproteobacteria	Sphingomonadales	Sphingomonadaceae	0.4
HMP6_467_>466922..467329	135	408	hypothetical protein	0.6838	COG4957	K			Alphaproteobacteria	Sphingomonadales	Sphingomonadaceae	0.64557
HMP6_468_>467387..467620	77	234	hypothetical protein	0.6752			1		Alphaproteobacteria	Sphingomonadales	Sphingomonadaceae	0.659574
HMP6_469_>467620..467754	44	135	hypothetical protein	0.637			1		Alphaproteobacteria	Sphingomonadales	Sphingomonadaceae	0.692308
HMP6_470_>467751..468107	118	357	hypothetical protein	0.6555			1		Alphaproteobacteria	Sphingomonadales	Sphingomonadaceae	0.701493
HMP6_471_>468104..468463	119	360	hypothetical protein	0.6806			1		Alphaproteobacteria	Sphingomonadales	Sphingomonadaceae	0.691176
HMP6_472_>468460..468672	70	213	hypothetical protein	0.662			1		Alphaproteobacteria	Sphingomonadales	Sphingomonadaceae	0.675
HMP6_473_>468790..470322	510	1533	hypothetical protein	0.6425	COG0827	L			Alphaproteobacteria	Sphingomonadales	Sphingomonadaceae	0.621818
HMP6_474_>470319..470627	102	309	hypothetical protein	0.6893			1	1	Alphaproteobacteria	Sphingomonadales	Erythrobacteraceae	0.816327
HMP6_475_>complement(470756..471052)	98	297	hypothetical protein	0.5791			1	1	Alphaproteobacteria	Sphingomonadales	Erythrobacteraceae	0.615385
HMP6_476_>complement(471096..471431)	111	336	hypothetical protein	0.625	COG0727	R	1	1	Alphaproteobacteria	Sphingomonadales	Erythrobacteraceae	0.583333
HMP6_477_>complement(471428..471574)	48	147	hypothetical protein	0.6531			1	1	Alphaproteobacteria	Sphingomonadales	Erythrobacteraceae	0.826087
HMP6_478_>complement(471571..471783)	70	213	hypothetical protein	0.6291			1	1	Alphaproteobacteria	Sphingomonadales	Erythrobacteraceae	0.538462
HMP6_479_>complement(471808..472488)	226	681	hypothetical protein	0.6593			2		Alphaproteobacteria	Sphingomonadales	Sphingomonadaceae	0.680556
HMP6_480_>complement(472485..472697)	70	213	hypothetical protein	0.6901			1		Alphaproteobacteria	Sphingomonadales	Sphingomonadaceae	0.717949
HMP6_481_>complement(472694..473293)	199	600	hypothetical protein	0.6333					Alphaproteobacteria	Sphingomonadales	Sphingomonadaceae	0.726496
HMP6_482_>complement(473211..474110)	299	900	hypothetical protein	0.5933	COG3756	S	2		Alphaproteobacteria	Sphingomonadales	Sphingomonadaceae	0.627329
HMP6_483_>complement(474145..474708)	187	564	hypothetical protein	0.6082			1		Alphaproteobacteria	Sphingomonadales	Sphingomonadaceae	0.568628
HMP6_484_>complement(474711..475160)	149	450	hypothetical protein	0.6089			1	1	Alphaproteobacteria	Rhizobiales	Bradyrhizobiaceae	0.62069
HMP6_485_>complement(475199..475354)	51	156	hypothetical protein	0.6795			1	1	Alphaproteobacteria	Rhizobiales	Bradyrhizobiaceae	0.666667
HMP6_486_>complement(475348..476109)	253	762	hypothetical protein	0.6654			1	1	Alphaproteobacteria	Rhizobiales	Bradyrhizobiaceae	0.696296
HMP6_487_>complement(476109..476504)	131	396	hypothetical protein	0.6338			1	1	Alphaproteobacteria	Sphingomonadales	Erythrobacteraceae	0.65
HMP6_488_>complement(476626..476832)	68	207	hypothetical protein	0.5797			1	1	Alphaproteobacteria	Sphingomonadales	Erythrobacteraceae	0.565217
HMP6_489_>477041..477370	109	330	hypothetical protein	0.5758			1		Alphaproteobacteria	Sphingomonadales	Sphingomonadaceae	0.684931
HMP6_490_>477555..477776	73	222	hypothetical protein	0.6847			1		Alphaproteobacteria	Sphingomonadales	Sphingomonadaceae	0.65
HMP6_491_>477865..478134	89	270	hypothetical protein	0.6667			1		Alphaproteobacteria	Sphingomonadales	Sphingomonadaceae	0.811321
HMP6_492_>478131..478373	80	243	hypothetical protein	0.6379			1		Alphaproteobacteria	Sphingomonadales	Sphingomonadaceae	0.674419
HMP6_493_>478373..478531	52	159	hypothetical protein	0.7358			1		Alphaproteobacteria	Sphingomonadales	Sphingomonadaceae	0.764706
HMP6_494_>478528..478917	129	390	hypothetical protein	0.6615			1		Alphaproteobacteria	Sphingomonadales	Sphingomonadaceae	0.643835
HMP6_495_>478948..479925	325	978	hypothetical protein	0.6677			1		Alphaproteobacteria	Sphingomonadales	Sphingomonadaceae	0.707763
HMP6_496_>479925..480266	113	342	hypothetical protein	0.6404			1		Alphaproteobacteria	Sphingomonadales	Sphingomonadaceae	0.735294
HMP6_497_>480290..481300	336	1011	hypothetical protein	0.6429			1		Alphaproteobacteria	Sphingomonadales	Sphingomonadaceae	0.655
HMP6_498_>481300..481536	78	237	hypothetical protein	0.6203			1		Alphaproteobacteria	Sphingomonadales	Sphingomonadaceae	0.5
HMP6_499_>481536..481781	81	246	hypothetical protein	0.626			1		Alphaproteobacteria	Sphingomonadales	Sphingomonadaceae	0.607843
HMP6_500_>481766..483535	589	1770	hypothetical protein	0.6644	COG0433	L			Alphaproteobacteria	Sphingomonadales	Sphingomonadaceae	0.645161
HMP6_501_>483532..483819	95	288	hypothetical protein	0.6215			1	1	Alphaproteobacteria	Rhizobiales	Bradyrhizobiaceae	0.612903
HMP6_502_>483812..484198	128	387	hypothetical protein	0.6253			1	1	Alphaproteobacteria	Rhizobiales	Bradyrhizobiaceae	0.540541
HMP6_503_>484089..484883	264	795	hypothetical protein	0.6566			1	1	Alphaproteobacteria	Rhizobiales	Bradyrhizobiaceae	0.697183
HMP6_504_>484902..485753	283	852	hypothetical protein	0.6268				1	Alphaproteobacteria	Rhizobiales	Bradyrhizobiaceae	0.537415
HMP6_505_>485750..485995	81	246	hypothetical protein	0.6829			1	1	Alphaproteobacteria	Rhizobiales	Bradyrhizobiaceae	0.803571
HMP6_506_>485946..486233	95	288	hypothetical protein	0.625			1	1	Alphaproteobacteria	Rhizobiales	Bradyrhizobiaceae	0.619048
HMP6_507_>486252..487103	283	852	hypothetical protein	0.6103				1	Alphaproteobacteria	Rhizobiales	Bradyrhizobiaceae	0.510204
HMP6_508_>487218..487550	110	333	hypothetical protein	0.6006			1	1	Alphaproteobacteria	Sphingomonadales	Erythrobacteraceae	0.608696
HMP6_509_>487568..488377	269	810	hypothetical protein	0.6074	COG0582	LX		1	Alphaproteobacteria	Sphingomonadales	Erythrobacteraceae	0.536585
HMP6_510_>complement(488527..489387)	286	861	hypothetical protein	0.7015			6		Alphaproteobacteria	Sphingomonadales	Erythrobacteraceae	0.726708
HMP6_511_>489402..489689	95	288	hypothetical protein	0.559	COG2929	S		1	Alphaproteobacteria	Sphingomonadales	Erythrobacteraceae	0.673913
HMP6_512_>489673..489981	102	309	hypothetical protein	0.5922			1	1	Alphaproteobacteria	Sphingomonadales	Erythrobacteraceae	0.567164
HMP6_513_>complement(489978..491288)	436	1311	ATPase AAA	0.6568	COG2256	L	8		Alphaproteobacteria	Sphingomonadales	Sphingomonadaceae	0.685484
HMP6_514_>491705..492157	150	453	PadR family transcriptional regulator	0.66	COG1695	K	6		Alphaproteobacteria	Sphingomonadales	Sphingomonadaceae	0.701031
HMP6_515_>492154..492480	108	327	hypothetical protein	0.6361	COG3553	S	7		Alphaproteobacteria	Sphingomonadales	Sphingomonadaceae	0.52459
HMP6_516_>complement(492573..493742)	389	1170	glycosyl transferase family 1	0.6547	COG0438	M	8		Alphaproteobacteria	Sphingomonadales	Erythrobacteraceae	0.607655
HMP6_517_>493893..494297	134	405	hypothetical protein	0.5877	COG2852	L			Alphaproteobacteria	Sphingomonadales	Sphingomonadaceae	0.662651
HMP6_518_>494308..495678	456	1371	DNA repair protein RadA	0.6652	COG1066	O	8		Alphaproteobacteria	Sphingomonadales	Sphingomonadaceae	0.614583
HMP6_519_>496015..496578	187	564	colicin V production protein	0.6773	COG1286	S	8		Alphaproteobacteria	Sphingomonadales	Sphingomonadaceae	0.612069
HMP6_520_>496722..497159	145	438	nitrogen-fixing protein NifU	0.7055	COG0822	O	8		Alphaproteobacteria	Sphingomonadales	Sphingomonadaceae	0.712644
HMP6_521_>497156..498913	585	1758	sodium/hydrogen exchanger	0.6524	COG1226	P			Alphaproteobacteria	Sphingomonadales	Sphingomonadaceae	0.678466
HMP6_522_>498910..499239	109	330	membrane protein	0.7121	COG2363	S	8		Alphaproteobacteria	Sphingomonadales	Sphingomonadaceae	0.824562
HMP6_523_>complement(499327..499764)	145	438	hypothetical protein	0.484			1		Alphaproteobacteria	Sphingomonadales	Sphingomonadaceae	0.527778
HMP6_524_>complement(500010..500153)	47	144	hypothetical protein SKA58_09176	0.625	COG4338	S	2		Alphaproteobacteria	Sphingomonadales	Sphingomonadaceae	0.434783
HMP6_525_>complement(500268..501362)	364	1095	3-dehydroquinate synthase	0.6758	COG0337	E	8		Alphaproteobacteria	Sphingomonadales	Sphingomonadaceae	0.663636
HMP6_526_>complement(501359..501913)	184	555	shikimate kinase	0.6721	COG0703	E	8		Alphaproteobacteria	Sphingomonadales	Sphingomonadaceae	0.66055
HMP6_527_>502004..502141	45	138	hypothetical protein	0.587			1		Alphaproteobacteria	Sphingomonadales	Sphingomonadaceae	0.485714
HMP6_528_>502122..503978	618	1857	hypothetical protein	0.7033			8		Alphaproteobacteria	Sphingomonadales	Sphingomonadaceae	0.715789
HMP6_529_>503975..504910	311	936	recombinase XerD	0.6731	COG4974	L	8		Alphaproteobacteria	Sphingomonadales	Sphingomonadaceae	0.734597
HMP6_530_>504923..505870	315	948	Acetyl-coenzyme A carboxylase carboxyl transferase subunit alpha	0.6572	COG0825	I	8		Alphaproteobacteria	Sphingomonadales	Sphingomonadaceae	0.697297
HMP6_531_>complement(506125..506292)	55	168	pilus assembly protein	0.5536	COG3847	UW			Alphaproteobacteria	Sphingomonadales	Sphingomonadaceae	0.5
HMP6_532_>complement(506419..506604)	61	186	pilus assembly protein	0.5484	COG3847	UW	6		Alphaproteobacteria	Sphingomonadales	Sphingomonadaceae	0.571429
HMP6_533_>506663..507088	141	426	NTP pyrophosphohydrolase	0.6549	COG0494	V			Alphaproteobacteria	Sphingomonadales	Sphingomonadaceae	0.744681
HMP6_534_>507381..508046	221	666	protein-L-isoaspartate O-methyltransferase	0.6667	COG2518	O	7		Alphaproteobacteria	Sphingomonadales	Sphingomonadaceae	0.664286
HMP6_535_>508067..509587	506	1521	membrane protein	0.6483	COG1538	M			Alphaproteobacteria	Sphingomonadales	Sphingomonadaceae	0.647619
HMP6_536_>509623..510123	166	501	hypothetical protein	0.6627	COG3827	D	8		Alphaproteobacteria	Sphingomonadales	Sphingomonadaceae	0.68932
HMP6_537_>510165..512204	679	2040	peptidase S9	0.6451	COG1506	E			Alphaproteobacteria	Sphingomonadales	Sphingomonadaceae	0.516483
HMP6_538_>512332..515025	897	2694	Valine--tRNA ligase	0.6455	COG0525	J	8		Alphaproteobacteria	Sphingomonadales	Sphingomonadaceae	0.632323
HMP6_539_>515056..516522	488	1467	MATE family efflux transporter	0.6524	COG0534	V	7		Alphaproteobacteria	Sphingomonadales	Sphingomonadaceae	0.613383
HMP6_540_>complement(516519..517412)	297	894	Diacylglycerol kinase catalytic domain	0.6421	COG1597	IR	8		Alphaproteobacteria	Sphingomonadales	Sphingomonadaceae	0.6
HMP6_541_>complement(517492..518331)	279	840	hypothetical protein	0.6417	COG2968	S	1		Alphaproteobacteria	Sphingomonadales	Sphingomonadaceae	0.626437
HMP6_542_>518442..519434	330	993	delta-aminolevulinic acid dehydratase	0.6566	COG0113	H	8		Alphaproteobacteria	Sphingomonadales	Sphingomonadaceae	0.671875
HMP6_543_>519431..519973	180	543	hypothetical protein	0.6556	COG1670	JO			Alphaproteobacteria	Sphingomonadales	Sphingomonadaceae	0.677419
HMP6_544_>519970..520497	175	528	GCN5 family acetyltransferase	0.6439	COG1670	JO			Alphaproteobacteria	Sphingomonadales	Sphingomonadaceae	0.738636
HMP6_545_>520497..522701	734	2205	membrane protein	0.6517	COG0421	E	4		Alphaproteobacteria	Sphingomonadales	Sphingomonadaceae	0.652174
HMP6_546_>complement(522698..523303)	201	606	hypothetical protein	0.6535					Alphaproteobacteria	Sphingomonadales	Sphingomonadaceae	0.707692
HMP6_547_>complement(523490..524248)	252	759	3'(2'),5'-bisphosphate nucleotidase CysQ	0.6838	COG1218	P			Alphaproteobacteria	Sphingomonadales	Sphingomonadaceae	0.693878
HMP6_548_>complement(524245..526155)	636	1911	adenylyl-sulfate kinase	0.6389	COG2895	P	8		Alphaproteobacteria	Sphingomonadales	Sphingomonadaceae	0.597222
HMP6_549_>complement(526155..527057)	300	903	Sulfate adenylyltransferase subunit 2	0.6357	COG0175	EH	8		Alphaproteobacteria	Sphingomonadales	Sphingomonadaceae	0.636871
HMP6_550_>complement(527126..527350)	74	225	membrane protein	0.5911			4		Alphaproteobacteria	Sphingomonadales	Sphingomonadaceae	0.641026
HMP6_551_>complement(527433..528449)	338	1017	arginine N-succinyltransferase	0.6539	COG3138	E			Alphaproteobacteria	Sphingomonadales	Sphingomonadaceae	0.672043
HMP6_552_>complement(528446..529654)	402	1209	hypothetical protein	0.6782	COG0624	E	8		Alphaproteobacteria	Sphingomonadales	Sphingomonadaceae	0.648069
HMP6_553_>complement(529651..530133)	160	483	RNA pyrophosphohydrolase	0.6356	COG1051	F	8		Alphaproteobacteria	Sphingomonadales	Sphingomonadaceae	0.686747
HMP6_554_>complement(530130..531116)	328	987	lipase	0.6727	COG0657	I			Alphaproteobacteria	Sphingomonadales	Sphingomonadaceae	0.656085
HMP6_555_>531163..532107	314	945	histone deacetylase	0.6656	COG0123	BQ	6		Alphaproteobacteria	Sphingomonadales	Sphingomonadaceae	0.688525
HMP6_556_>532163..533530	455	1368	deoxyribodipyrimidine photolyase	0.6528	COG0415	L	6		Alphaproteobacteria	Sphingomonadales	Sphingomonadaceae	0.663934
HMP6_557_>533574..534770	398	1197	cyclopropane-fatty-acyl-phospholipid synthase	0.6383	COG2230	I			Alphaproteobacteria	Sphingomonadales	Sphingomonadaceae	0.720524
HMP6_558_>complement(534767..535477)	236	711	oxidoreductase	0.6456	COG0300	R	8		Alphaproteobacteria	Sphingomonadales	Sphingomonadaceae	0.621622
HMP6_559_>complement(535482..536954)	490	1473	amidophosphoribosyltransferase	0.632	COG0034	F	8		Alphaproteobacteria	Sphingomonadales	Sphingomonadaceae	0.555147
HMP6_560_>537154..537537	127	384	phosphoribosyl-AMP cyclohydrolase	0.6354	COG0139	E	8		Alphaproteobacteria	Sphingomonadales	Sphingomonadaceae	0.613333
HMP6_561_>537534..538049	171	516	hypothetical protein	0.655			4		Alphaproteobacteria	Sphingomonadales	Sphingomonadaceae	0.580952
HMP6_562_>538090..538518	142	429	transcriptional regulator	0.627	COG0789	K			Alphaproteobacteria	Sphingomonadales	Sphingomonadaceae	0.696203
HMP6_563_>538523..540325	600	1803	acyl-CoA dehydrogenase	0.6339	COG1960	I			Alphaproteobacteria	Sphingomonadales	Sphingomonadaceae	0.614197
HMP6_564_>complement(540480..541787)	435	1308	SleB-like protein	0.6705	COG3773	DM			Alphaproteobacteria	Sphingomonadales	Sphingomonadaceae	0.614754
HMP6_565_>complement(541812..542732)	306	921	cysteine synthase	0.6526	COG0031	E	8		Alphaproteobacteria	Sphingomonadales	Sphingomonadaceae	0.576687
HMP6_566_>complement(542729..544027)	432	1299	MFS transporter	0.6513	COG2814	G			Alphaproteobacteria	Sphingomonadales	Sphingomonadaceae	0.620968
HMP6_567_>544191..545249	352	1059	pyruvate dehydrogenase E1 subunit alpha	0.611	COG1071	C	8		Alphaproteobacteria	Sphingomonadales	Sphingomonadaceae	0.602151
HMP6_568_>545249..546655	468	1407	pyruvate dehydrogenase subunit beta	0.6297	COG0508	C	8		Betaproteobacteria	Burkholderiales	Burkholderiaceae	0.583333
HMP6_569_>complement(546689..547429)	246	741	hypothetical protein	0.6356	COG4961	UW			Alphaproteobacteria	Sphingomonadales	Sphingomonadaceae	0.592857
HMP6_570_>complement(547426..548016)	196	591	hypothetical protein	0.6345	COG4961	UW			Alphaproteobacteria	Sphingomonadales	Sphingomonadaceae	0.533333
HMP6_571_>complement(548013..549992)	659	1980	hypothetical protein	0.6343	COG4961	UW	5		Alphaproteobacteria	Sphingomonadales	Sphingomonadaceae	0.425926
HMP6_572_>550116..550775	219	660	hypothetical protein	0.7364	COG1562	I	7		Alphaproteobacteria	Sphingomonadales	Sphingomonadaceae	0.768116
HMP6_573_>550836..551324	162	489	histidine kinase	0.6851			8		Alphaproteobacteria	Sphingomonadales	Sphingomonadaceae	0.650943
HMP6_574_>complement(551468..552781)	437	1314	Methylenetetrahydrofolate--tRNA-(uracil-5-)-methyltransferase TrmFO	0.6606	COG1206	J	8		Alphaproteobacteria	Sphingomonadales	Sphingomonadaceae	0.634043
HMP6_575_>complement(553065..554417)	450	1353	transposase	0.6556	COG5433	X		1	Alphaproteobacteria	Sphingomonadales	Sphingomonadaceae	0.664122
HMP6_576_>554752..555051	99	300	hypothetical protein	0.5167			1		Alphaproteobacteria	Sphingomonadales	Sphingomonadaceae	0.568182
HMP6_577_>complement(555118..555936)	272	819	hypothetical protein	0.6801	COG3239	I	1		Alphaproteobacteria	Sphingomonadales	Sphingomonadaceae	0.730769
HMP6_578_>complement(556120..556524)	134	405	hypothetical protein	0.6395			2		Alphaproteobacteria	Sphingomonadales	Sphingomonadaceae	0.566265
HMP6_579_>complement(556768..557367)	199	600	ArsR family transcriptional regulator	0.6333	COG1510	K			Alphaproteobacteria	Sphingomonadales	Sphingomonadaceae	0.634146
HMP6_580_>557556..558185	209	630	hypothetical protein	0.6937	COG3714	S	2		Alphaproteobacteria	Sphingomonadales	Sphingomonadaceae	0.661654
HMP6_581_>558182..558613	143	432	hypothetical protein	0.6759	COG5483	S	7		Alphaproteobacteria	Sphingomonadales	Sphingomonadaceae	0.712766
HMP6_582_>complement(558617..558973)	118	357	hypothetical protein	0.6134	COG3502	S			Alphaproteobacteria	Sphingomonadales	Sphingomonadaceae	0.59375
HMP6_583_>complement(558970..561738)	922	2769	DNA gyrase subunit A	0.6457	COG0188	L	8		Alphaproteobacteria	Sphingomonadales	Sphingomonadaceae	0.612431
HMP6_584_>complement(561830..562528)	232	699	short-chain dehydrogenase	0.6667	COG1028	IQR			Alphaproteobacteria	Sphingomonadales	Sphingomonadaceae	0.627737
HMP6_585_>complement(562525..563277)	250	753	hypothetical protein	0.6627	COG3022	P	6		Alphaproteobacteria	Sphingomonadales	Sphingomonadaceae	0.717241
HMP6_586_>563507..564790	427	1284	hypothetical protein	0.6386	COG0457	R	8		Alphaproteobacteria	Sphingomonadales	Sphingomonadaceae	0.63806
HMP6_587_>complement(564844..565254)	136	411	AsnC family transcriptional regulator	0.6229	COG1522	K	8		Betaproteobacteria	Burkholderiales	Burkholderiaceae	0.62963
HMP6_588_>565485..567341	618	1857	histidine kinase	0.6807	COG2205	T		1	Betaproteobacteria	Burkholderiales	Burkholderiaceae	0.711779
HMP6_589_>567344..568390	348	1047	WalW protein	0.6791	COG0726	GM	3		Alphaproteobacteria	Rhizobiales	Bradyrhizobiaceae	0.646766
HMP6_590_>complement(568387..569334)	315	948	hypothetical protein	0.6108	COG2207	K		1	Betaproteobacteria	Burkholderiales	Burkholderiaceae	0.655738
HMP6_591_>complement(569564..571285)	573	1722	hypothetical protein	0.6103	COG0367	E		1	Alphaproteobacteria	Rhizobiales	Bradyrhizobiaceae	0.640867
HMP6_592_>complement(571550..571687)	45	138	hypothetical protein	0.6449			1	1	Betaproteobacteria	Burkholderiales	Burkholderiaceae	0.333333
HMP6_593_>571962..572201	79	240	hypothetical protein	0.4667				1	Alphaproteobacteria	Rhizobiales	Bradyrhizobiaceae	0.5
HMP6_594_>complement(572198..573163)	321	966	hypothetical protein	0.558	COG1493	T		1	Alphaproteobacteria	Rhizobiales	Bradyrhizobiaceae	0.607143
HMP6_595_>complement(573160..573723)	187	564	hypothetical protein	0.6294			1	1	Alphaproteobacteria	Rhizobiales	Bradyrhizobiaceae	0.429824
HMP6_596_>complement(573728..574549)	273	822	hypothetical protein	0.5961			1	1	Alphaproteobacteria	Rhizobiales	Bradyrhizobiaceae	0.442177
HMP6_597_>complement(574647..575747)	366	1101	hypothetical protein	0.6194			1	1	Alphaproteobacteria	Rhizobiales	Bradyrhizobiaceae	0.399038
HMP6_598_>complement(575836..576768)	310	933	hypothetical protein	0.6206	COG1462	M	1	1	Alphaproteobacteria	Rhizobiales	Bradyrhizobiaceae	0.54359
HMP6_599_>complement(576814..577245)	143	432	hypothetical protein	0.6713			1	1	Alphaproteobacteria	Rhizobiales	Bradyrhizobiaceae	0.43617
HMP6_600_>577274..577462	62	189	hypothetical protein	0.4709			1	1	Alphaproteobacteria	Rhizobiales	Bradyrhizobiaceae	0.378378
HMP6_601_>578312..578842	176	531	hypothetical protein	0.629	COG2236	H	7		Alphaproteobacteria	Sphingomonadales	Erythrobacteraceae	0.60396
HMP6_602_>578911..580422	503	1512	methylmalonate-semialdehyde dehydrogenase	0.6528	COG1012	C			Alphaproteobacteria	Sphingomonadales	Sphingomonadaceae	0.562992
HMP6_603_>complement(580516..581379)	287	864	hypothetical protein	0.6539				1	Betaproteobacteria	Burkholderiales	Burkholderiaceae	0.630952
HMP6_604_>complement(581376..582278)	300	903	hypothetical protein	0.6556	COG1493	T		1	Betaproteobacteria	Burkholderiales	Burkholderiaceae	0.674419
HMP6_605_>582744..585674	976	2931	hypothetical protein	0.6598	COG3468	MU		1	Actinobacteria			0.391459
HMP6_606_>585661..587013	450	1353	transposase	0.6556	COG5433	X			Alphaproteobacteria	Sphingomonadales	Sphingomonadaceae	0.664122
HMP6_607_>587205..588149	314	945	hypothetical protein	0.6265	COG3468	MU			Alphaproteobacteria	Sphingomonadales	Sphingomonadaceae	0.532847
HMP6_608_>588088..588555	155	468	hypothetical protein	0.6731			1		Alphaproteobacteria	Sphingomonadales	Sphingomonadaceae	0.715686
HMP6_609_>complement(588799..590046)	415	1248	hypothetical protein	0.6819	COG0265	O	4		Alphaproteobacteria	Sphingomonadales	Sphingomonadaceae	0.596566
HMP6_610_>complement(590053..590535)	160	483	hypothetical protein	0.6894			4		Alphaproteobacteria	Sphingomonadales	Sphingomonadaceae	0.666667
HMP6_611_>complement(590540..591646)	368	1107	alanine dehydrogenase	0.6486	COG0686	E	7		Alphaproteobacteria	Sphingomonadales	Sphingomonadaceae	0.559242
HMP6_612_>591809..593755	648	1947	potassium transporter Kup	0.6266	COG3158	P	8		Alphaproteobacteria	Sphingomonadales	Sphingomonadaceae	0.563025
HMP6_613_>593752..594294	180	543	hypothetical protein	0.663	COG1514	J	6		Alphaproteobacteria	Sphingomonadales	Sphingomonadaceae	0.721154
HMP6_614_>594552..594938	128	387	glyoxalase	0.6382	COG0346	Q			Alphaproteobacteria	Sphingomonadales	Sphingomonadaceae	0.725806
HMP6_615_>595039..596004	321	966	thioredoxin reductase	0.6418	COG0492	O	8		Alphaproteobacteria	Sphingomonadales	Sphingomonadaceae	0.55618
HMP6_616_>complement(596171..596938)	255	768	esterase	0.6797	COG1073	T	4		Alphaproteobacteria	Sphingomonadales	Sphingomonadaceae	0.697369
HMP6_617_>complement(596938..597699)	253	762	hypothetical protein	0.6667	COG2267	I	4		Alphaproteobacteria	Sphingomonadales	Sphingomonadaceae	0.683099
HMP6_618_>complement(597831..598103)	90	273	acyl carrier protein	0.663	COG0236	IQ	7		Alphaproteobacteria	Sphingomonadales	Sphingomonadaceae	0.728814
HMP6_619_>598211..599710	499	1500	AMP-binding protein	0.6773	COG0318	IQ			Alphaproteobacteria	Sphingomonadales	Sphingomonadaceae	0.66436
HMP6_620_>599707..600939	410	1233	diaminopimelate decarboxylase	0.6821	COG0019	E			Alphaproteobacteria	Sphingomonadales	Sphingomonadaceae	0.662281
HMP6_621_>601058..601702	214	645	sugar ABC transporter substrate-binding protein	0.6372	COG1596	M			Alphaproteobacteria	Sphingomonadales	Sphingomonadaceae	0.542373
HMP6_622_>601718..603238	506	1521	chain length-determining protein	0.6614	COG3206	M		1	Alphaproteobacteria	Rhizobiales	Bradyrhizobiaceae	0.609272
HMP6_623_>603235..604155	306	921	hypothetical protein	0.671	COG0489	D			Alphaproteobacteria	Sphingomonadales	Sphingomonadaceae	0.645
HMP6_624_>604152..605798	548	1647	hypothetical protein	0.6509			5		Alphaproteobacteria	Sphingomonadales	Sphingomonadaceae	0.474747
HMP6_625_>605838..607178	446	1341	hypothetical protein	0.6838	COG3267	U	5		Alphaproteobacteria	Sphingomonadales	Sphingomonadaceae	0.717131
HMP6_626_>607240..608085	281	846	polysaccharide deacetylase	0.6749	COG0726	GM			Alphaproteobacteria	Sphingomonadales	Sphingomonadaceae	0.68125
HMP6_627_>608082..609155	357	1074	FemAB	0.6732	COG2348	M			Alphaproteobacteria	Sphingomonadales	Sphingomonadaceae	0.647619
HMP6_628_>609155..610366	403	1212	glycosyl transferase family 1	0.6642	COG0438	M			Alphaproteobacteria	Sphingomonadales	Sphingomonadaceae	0.636364
HMP6_629_>610371..611906	511	1536	exosortase A	0.681	COG1269	C	6		Alphaproteobacteria	Sphingomonadales	Sphingomonadaceae	0.638225
HMP6_630_>611950..613842	630	1893	asparagine synthase	0.683	COG0367	E			Alphaproteobacteria	Sphingomonadales	Sphingomonadaceae	0.686528
HMP6_631_>613982..615076	364	1095	hypothetical protein	0.6438	COG0457	R		1	Betaproteobacteria	Burkholderiales	Burkholderiaceae	0.663677
HMP6_632_>complement(615292..615726)	144	435	membrane protein	0.6161	COG5331	S			Alphaproteobacteria	Sphingomonadales	Sphingomonadaceae	0.641026
HMP6_633_>complement(615793..616836)	347	1044	Deoxyhypusine synthase-like protein	0.6159	COG1899	OJ	8		Alphaproteobacteria	Sphingomonadales	Sphingomonadaceae	0.533333
HMP6_634_>complement(616962..618185)	407	1224	decarboxylase	0.6315	COG0019	E	8		Alphaproteobacteria	Sphingomonadales	Sphingomonadaceae	0.601695
HMP6_635_>618431..619291	286	861	pyridoxal-5'-phosphate-dependent protein	0.6887	COG1171	E			Alphaproteobacteria	Sphingomonadales	Sphingomonadaceae	0.653846
HMP6_636_>619330..619497	55	168	hypothetical protein	0.619					Alphaproteobacteria	Sphingomonadales	Sphingomonadaceae	0.65625
HMP6_637_>complement(619602..620258)	218	657	alpha/beta hydrolase	0.624	COG2945	R	8		Alphaproteobacteria	Sphingomonadales	Sphingomonadaceae	0.604167
HMP6_638_>620373..621461	362	1089	aminotransferase	0.7144	COG1104	E	8		Alphaproteobacteria	Sphingomonadales	Sphingomonadaceae	0.668161
HMP6_639_>621458..622558	366	1101	aminotransferase	0.6776	COG1104	E			Alphaproteobacteria	Sphingomonadales	Sphingomonadaceae	0.693023
HMP6_640_>622555..622887	110	333	(2Fe-2S) ferredoxin	0.6877	COG0633	C	8		Alphaproteobacteria	Sphingomonadales	Sphingomonadaceae	0.721311
HMP6_641_>622946..623167	73	222	hypothetical protein	0.6486				1	Alphaproteobacteria	Rhizobiales	Bradyrhizobiaceae	0.607843
HMP6_642_>623512..623937	141	426	hypothetical protein	0.5399			1	1	Alphaproteobacteria	Rhizobiales	Bradyrhizobiaceae	0.628205
HMP6_643_>624286..625989	567	1704	DNA polymerase III subunit gamma/tau	0.6825	COG2812	L	8		Alphaproteobacteria	Rhizobiales	Bradyrhizobiaceae	0.683908
HMP6_644_>625986..626309	107	324	DNA-binding protein	0.6327	COG0718	R	8		Alphaproteobacteria	Rhizobiales	Bradyrhizobiaceae	0.606557
HMP6_645_>complement(626408..627082)	224	675	peptidoglycan transglycosylase	0.6356	COG0744	M	8		Alphaproteobacteria	Rhizobiales	Bradyrhizobiaceae	0.6
HMP6_646_>complement(627222..628127)	301	906	RNA polymerase sigma factor RpoH	0.6247	COG0568	K	8		Alphaproteobacteria	Sphingomonadales	Sphingomonadaceae	0.639344
HMP6_647_>complement(628185..629135)	316	951	pseudouridine synthase	0.632	COG0564	J	8		Alphaproteobacteria	Sphingomonadales	Sphingomonadaceae	0.604396
HMP6_648_>629233..629562	109	330	hypothetical protein	0.6273	COG1310	O	7		Alphaproteobacteria	Sphingomonadales	Sphingomonadaceae	0.77193
HMP6_649_>629647..630291	214	645	histidine phosphotransferase	0.645	COG5385	S	8		Alphaproteobacteria	Sphingomonadales	Sphingomonadaceae	0.666667
HMP6_650_>630361..632649	762	2289	chemotaxis protein CheA	0.6571	COG2198	T			Alphaproteobacteria	Sphingomonadales	Sphingomonadaceae	0.64859
HMP6_651_>632649..633077	142	429	chemotaxis protein CheW	0.655	COG0835	NT	6		Alphaproteobacteria	Sphingomonadales	Sphingomonadaceae	0.642857
HMP6_652_>633153..633518	121	366	two-component system response regulator	0.6038	COG0745	TK			Alphaproteobacteria	Sphingomonadales	Sphingomonadaceae	0.557143
HMP6_653_>633530..634612	360	1083	chemotaxis protein CheB	0.6667	COG2201	NT			Alphaproteobacteria	Sphingomonadales	Sphingomonadaceae	0.587379
HMP6_654_>634678..635472	264	795	chemotaxis protein CheR	0.6553	COG1352	NT		1	Alphaproteobacteria	Sphingomonadales	Erythrobacteraceae	0.681529
HMP6_655_>635522..636211	229	690	N-acetylmuramoyl-L-alanine amidase	0.6362	COG3023	M	7		Alphaproteobacteria	Rhizobiales	Rhizobiaceae	0.648
HMP6_656_>636807..637364	185	558	molecular chaperone DnaJ	0.6523	COG2214	K	8		Alphaproteobacteria	Sphingomonadales	Erythrobacteraceae	0.681818
HMP6_657_>637361..637687	108	327	hypothetical protein	0.6024	COG5469	S	6		Alphaproteobacteria	Sphingomonadales	Erythrobacteraceae	0.5
HMP6_658_>complement(637924..638334)	136	411	Fe-S metabolism protein SufE	0.6399	COG2166	O	8		Alphaproteobacteria	Rhizobiales	Rhizobiaceae	0.620253
HMP6_659_>complement(638506..638748)	80	243	hypothetical protein	0.6584			7		Alphaproteobacteria	Rhizobiales	Rhizobiaceae	0.6875
HMP6_660_>complement(638778..639047)	89	270	hypothetical protein	0.663				1	Alphaproteobacteria	Sphingomonadales	Erythrobacteraceae	0.660714
HMP6_661_>complement(639245..639517)	90	273	hypothetical protein	0.6081				1	Alphaproteobacteria	Sphingomonadales	Erythrobacteraceae	0.642857
HMP6_662_>complement(639529..639816)	95	288	hypothetical protein	0.6632				1	Alphaproteobacteria	Sphingomonadales	Erythrobacteraceae	0.645161
HMP6_663_>complement(639850..640227)	125	378	phage-shock protein	0.6323	COG1983	KT	8		Alphaproteobacteria	Sphingomonadales	Erythrobacteraceae	0.519481
HMP6_664_>complement(640229..640501)	90	273	phage-shock protein	0.6154			8		Alphaproteobacteria	Sphingomonadales	Erythrobacteraceae	0.604167
HMP6_665_>complement(640503..641171)	222	669	phage-shock protein	0.6293	COG1842	KT	8		Alphaproteobacteria	Rhizobiales	Bradyrhizobiaceae	0.655844
HMP6_666_>complement(641245..641394)	49	150	hypothetical protein	0.6467			1	1	Alphaproteobacteria	Rhizobiales	Bradyrhizobiaceae	0.457143
HMP6_667_>641555..642601	348	1047	ATPase AAA	0.6523	COG3829	KT	8		Alphaproteobacteria	Sphingomonadales	Sphingomonadaceae	0.695455
HMP6_668_>642669..643271	200	603	superoxide dismutase	0.6086	COG0605	P			Alphaproteobacteria	Sphingomonadales	Sphingomonadaceae	0.56383
HMP6_669_>complement(643311..644039)	242	729	family 2 glycosyl transferase	0.5967	COG1216	G			Alphaproteobacteria	Sphingomonadales	Sphingomonadaceae	0.56
HMP6_670_>complement(644101..644736)	211	636	septation protein A	0.6321	COG2917	D	8		Alphaproteobacteria	Sphingomonadales	Sphingomonadaceae	0.612613
HMP6_671_>complement(644733..645662)	309	930	signal recognition particle-docking protein FtsY	0.6581	COG0552	U	8		Alphaproteobacteria	Sphingomonadales	Sphingomonadaceae	0.612022
HMP6_672_>complement(645659..647062)	467	1404	2-methylthioadenine synthase	0.6745	COG0621	J	8		Alphaproteobacteria	Sphingomonadales	Sphingomonadaceae	0.610909
HMP6_673_>complement(647211..648854)	547	1644	diguanylate cyclase	0.6399	COG5001	T		1	Alphaproteobacteria	Rhizobiales	Bradyrhizobiaceae	0.669782
HMP6_674_>649088..650560	490	1473	signal recognition particle protein	0.6599	COG0541	U	8		Alphaproteobacteria	Rhizobiales	Bradyrhizobiaceae	0.594306
HMP6_675_>650602..651204	200	603	30S ribosomal protein S16	0.67	COG0228	J	8		Alphaproteobacteria	Sphingomonadales	Sphingomonadaceae	0.703947
HMP6_676_>651204..651695	163	492	ribosome maturation factor RimM	0.6484	COG0806	J	8		Alphaproteobacteria	Sphingomonadales	Sphingomonadaceae	0.637255
HMP6_677_>651742..652317	191	576	hypothetical protein	0.6701	COG4278	S	3		Alphaproteobacteria	Sphingomonadales	Sphingomonadaceae	0.722222
HMP6_678_>652320..653144	274	825	hypothetical protein	0.6752	COG4278	S	1		Alphaproteobacteria	Sphingomonadales	Sphingomonadaceae	0.666667
HMP6_679_>complement(653141..654046)	301	906	thioredoxin reductase	0.6656	COG0492	O			Alphaproteobacteria	Sphingomonadales	Sphingomonadaceae	0.680981
HMP6_680_>654129..654404	91	276	hypothetical protein	0.6123	COG4456	S	5		Alphaproteobacteria	Sphingomonadales	Sphingomonadaceae	0.583333
HMP6_681_>654401..654778	125	378	twitching motility protein PilT	0.6429	COG1487	R			Alphaproteobacteria	Sphingomonadales	Sphingomonadaceae	0.680556
HMP6_682_>654775..655506	243	732	tRNA (guanine-N(1)-)-methyltransferase	0.6735	COG0336	J	8		Alphaproteobacteria	Sphingomonadales	Sphingomonadaceae	0.678322
HMP6_683_>655508..655900	130	393	50S ribosomal protein L19	0.6031	COG0335	J	8		Alphaproteobacteria	Sphingomonadales	Sphingomonadaceae	0.544304
HMP6_684_>complement(655983..656579)	198	597	membrane protein	0.6734	COG3108	S	3		Alphaproteobacteria	Sphingomonadales	Sphingomonadaceae	0.637931
HMP6_685_>656731..657618	295	888	ErfK/YbiS/YcfS/YnhG	0.6453	COG3409	M	6		Alphaproteobacteria	Sphingomonadales	Sphingomonadaceae	0.558442
HMP6_686_>657629..658222	197	594	hypothetical protein	0.6751	COG0739	M			Alphaproteobacteria	Sphingomonadales	Sphingomonadaceae	0.622449
HMP6_687_>complement(658224..659087)	287	864	alpha/beta hydrolase	0.6794	COG1073	T			Alphaproteobacteria	Sphingomonadales	Sphingomonadaceae	0.650307
HMP6_688_>659209..660573	454	1365	hypothetical protein	0.6403	COG2311	S			Alphaproteobacteria	Sphingomonadales	Sphingomonadaceae	0.664093
HMP6_689_>660663..662897	744	2235	peptidase S9	0.6394	COG1506	E			Alphaproteobacteria	Sphingomonadales	Sphingomonadaceae	0.541026
HMP6_690_>662956..663984	342	1029	aspartate-semialdehyde dehydrogenase	0.6074	COG0136	E	8		Alphaproteobacteria	Sphingomonadales	Sphingomonadaceae	0.515464
HMP6_691_>664040..664630	196	591	hypothetical protein	0.6413	COG3647	S	3		Alphaproteobacteria	Sphingomonadales	Sphingomonadaceae	0.695238
HMP6_692_>664635..665285	216	651	hypothetical protein	0.6513	COG3917	Q	1		Alphaproteobacteria	Sphingomonadales	Sphingomonadaceae	0.716814
HMP6_693_>665282..666040	252	759	hydrolase	0.6509	COG2267	I	8		Alphaproteobacteria	Sphingomonadales	Sphingomonadaceae	0.585185
HMP6_694_>666093..667931	612	1839	peptidyl-dipeptidase	0.6357	COG1164	E	6		Alphaproteobacteria	Sphingomonadales	Sphingomonadaceae	0.566038
HMP6_695_>667925..668653	242	729	hypothetical protein	0.6433	COG2968	S			Alphaproteobacteria	Sphingomonadales	Sphingomonadaceae	0.586667
HMP6_696_>complement(668658..668975)	105	318	hypothetical protein	0.6824			3		Alphaproteobacteria	Sphingomonadales	Sphingomonadaceae	0.514706
HMP6_697_>complement(669095..670549)	484	1455	AMP nucleosidase	0.6529	COG0775	F	7		Alphaproteobacteria	Sphingomonadales	Sphingomonadaceae	0.652985
HMP6_698_>complement(670625..670894)	89	270	hypothetical protein	0.6519			2		Alphaproteobacteria	Sphingomonadales	Sphingomonadaceae	0.615385
HMP6_699_>complement(670982..671461)	159	480	alkyl hydroperoxide reductase	0.6354	COG0678	O	7		Alphaproteobacteria	Rhizobiales	Bradyrhizobiaceae	0.488889
HMP6_700_>671573..672145	190	573	hypothetical protein	0.6963	COG1678	K	8		Betaproteobacteria	Burkholderiales	Burkholderiaceae	0.648352
HMP6_701_>672236..673666	476	1431	Adenosylhomocysteinase	0.615	COG0499	H	8		Betaproteobacteria	Burkholderiales	Burkholderiaceae	0.535849
HMP6_702_>complement(673682..675289)	535	1608	hypothetical protein	0.6119	COG0457	R		1	Betaproteobacteria	Burkholderiales	Burkholderiaceae	0.726688
HMP6_703_>complement(675364..678495)	1043	3132	hypothetical protein	0.5849	COG4206	H		1	Alphaproteobacteria	Rhizobiales	Bradyrhizobiaceae	0.512621
HMP6_704_>678728..681088	786	2361	two-component system sensor histidine kinase	0.6764	COG2205	T	8		Alphaproteobacteria	Sphingomonadales	Sphingomonadaceae	0.696538
HMP6_705_>681144..681401	85	258	hypothetical protein	0.5853	COG5302	X			Alphaproteobacteria	Sphingomonadales	Sphingomonadaceae	0.678572
HMP6_706_>681401..681700	99	300	hypothetical protein	0.5833			4		Alphaproteobacteria	Sphingomonadales	Sphingomonadaceae	0.653061
HMP6_707_>681700..682140	146	441	tRNA threonylcarbamoyladenosine biosynthesis protein TsaE	0.6825	COG0802	J	8		Alphaproteobacteria	Sphingomonadales	Sphingomonadaceae	0.714286
HMP6_708_>682137..683105	322	969	aminoglycoside phosphotransferase	0.6522	COG3178	R	7		Alphaproteobacteria	Sphingomonadales	Sphingomonadaceae	0.742857
HMP6_709_>683099..683863	254	765	mannose-1-phosphate guanylyltransferase	0.6627	COG1208	JM	8		Alphaproteobacteria	Sphingomonadales	Sphingomonadaceae	0.620438
HMP6_710_>683856..686804	982	2949	helicase	0.6968	COG3893	L	8		Alphaproteobacteria	Sphingomonadales	Sphingomonadaceae	0.769231
HMP6_711_>686916..690362	1148	3447	DNA helicase UvrD	0.6936	COG1074	L	8		Alphaproteobacteria	Sphingomonadales	Sphingomonadaceae	0.716667
HMP6_712_>690427..690750	107	324	thioredoxin	0.6173	COG3118	O	8		Betaproteobacteria	Burkholderiales	Burkholderiaceae	0.527273
HMP6_713_>690877..691539	220	663	hypothetical protein	0.5928			4		Alphaproteobacteria	Sphingomonadales	Sphingomonadaceae	0.518797
HMP6_714_>complement(691597..692823)	408	1227	arginine biosynthesis protein ArgJ	0.6699	COG1364	E	8		Alphaproteobacteria	Sphingomonadales	Sphingomonadaceae	0.577586
HMP6_715_>692973..693140	55	168	hypothetical protein	0.5714			1		Alphaproteobacteria	Sphingomonadales	Sphingomonadaceae	0.689655
HMP6_716_>complement(693164..694453)	429	1290	MFS transporter	0.6031	COG2814	G	8		Alphaproteobacteria	Sphingomonadales	Sphingomonadaceae	0.592593
HMP6_717_>694602..695168	188	567	CDP-diacylglycerol--glycerol-3-phosphate 3-phosphatidyltransferase	0.6102	COG0558	I	8		Alphaproteobacteria	Sphingomonadales	Sphingomonadaceae	0.598131
HMP6_718_>695173..695430	85	258	molybdenum cofactor biosynthesis protein MoaD	0.655	COG1977	H	7		Alphaproteobacteria	Sphingomonadales	Sphingomonadaceae	0.660377
HMP6_719_>695427..695861	144	435	molybdopterin synthase catalytic subunit	0.6805	COG0314	H	7		Alphaproteobacteria	Sphingomonadales	Sphingomonadaceae	0.677419
HMP6_720_>complement(695858..696490)	210	633	fasciclin	0.6477	COG2335	R		1	Betaproteobacteria	Burkholderiales	Burkholderiaceae	0.492958
HMP6_721_>complement(696567..697466)	299	900	LysR family transcriptional regulator	0.6533	COG0583	K	8		Alphaproteobacteria	Sphingomonadales	Sphingomonadaceae	0.733333
HMP6_722_>697611..698153	180	543	alkyl hydroperoxide reductase	0.6354	COG0450	V	8		Alphaproteobacteria	Sphingomonadales	Sphingomonadaceae	0.582418
HMP6_723_>698288..698809	173	522	Alkyl hydroperoxide reductase AhpD	0.6264	COG2128	P	4		Alphaproteobacteria	Sphingomonadales	Sphingomonadaceae	0.649485
HMP6_724_>complement(698818..699597)	259	780	membrane protein	0.6462	COG0730	S			Alphaproteobacteria	Sphingomonadales	Sphingomonadaceae	0.582192
HMP6_725_>699732..700412	226	681	serine O-acetyltransferase	0.6373	COG1045	E	8		Alphaproteobacteria	Sphingomonadales	Sphingomonadaceae	0.605042
HMP6_726_>700431..700772	113	342	hypothetical protein	0.6491			8		Alphaproteobacteria	Sphingomonadales	Sphingomonadaceae	0.761905
HMP6_727_>complement(700939..701970)	343	1032	hypothetical protein	0.6647			4		Alphaproteobacteria	Sphingomonadales	Sphingomonadaceae	0.660465
HMP6_728_>complement(702046..702945)	299	900	3-oxoacyl-ACP reductase	0.6289	COG1028	IQR			Alphaproteobacteria	Sphingomonadales	Sphingomonadaceae	0.578947
HMP6_729_>complement(703099..703425)	108	327	hypothetical protein	0.6942			1		Alphaproteobacteria	Sphingomonadales	Sphingomonadaceae	0.614035
HMP6_730_>complement(703508..704200)	230	693	DNA-binding response regulator	0.6508	COG0745	TK	8		Alphaproteobacteria	Sphingomonadales	Sphingomonadaceae	0.676056
HMP6_731_>complement(704230..704916)	228	687	PhoU family transcriptional regulator	0.6507	COG0704	P	8		Alphaproteobacteria	Sphingomonadales	Sphingomonadaceae	0.708029
HMP6_732_>complement(704929..705699)	256	771	Phosphate import ATP-binding protein PstB	0.6394	COG1117	P	8		Alphaproteobacteria	Sphingomonadales	Sphingomonadaceae	0.57037
HMP6_733_>complement(705696..706994)	432	1299	phosphate ABC transporter permease	0.6636	COG0581	P			Alphaproteobacteria	Sphingomonadales	Sphingomonadaceae	0.628
HMP6_734_>complement(706987..708363)	458	1377	phosphate ABC transporter permease	0.6638	COG0573	P	8		Alphaproteobacteria	Sphingomonadales	Sphingomonadaceae	0.598566
HMP6_735_>complement(708366..709430)	354	1065	phosphate ABC transporter substrate-binding protein	0.6357	COG0226	P	6		Alphaproteobacteria	Sphingomonadales	Sphingomonadaceae	0.602041
HMP6_736_>complement(709506..710747)	413	1242	two-component system sensor histidine kinase	0.6546	COG5002	T	8		Alphaproteobacteria	Sphingomonadales	Sphingomonadaceae	0.641593
HMP6_737_>710897..711289	130	393	hypothetical protein	0.6819			5		Alphaproteobacteria	Sphingomonadales	Sphingomonadaceae	0.569444
HMP6_738_>711294..711581	95	288	hypothetical protein	0.6424			5		Alphaproteobacteria	Sphingomonadales	Sphingomonadaceae	0.681818
HMP6_739_>711596..712438	280	843	HPr kinase	0.6785	COG5265	O			Alphaproteobacteria	Sphingomonadales	Sphingomonadaceae	0.690476
HMP6_740_>712423..713484	353	1062	hypothetical protein	0.6714			5		Alphaproteobacteria	Sphingomonadales	Sphingomonadaceae	0.733669
HMP6_741_>complement(713476..714162)	228	687	phosphoglycolate phosphatase	0.6492	COG0546	C	8		Alphaproteobacteria	Sphingomonadales	Sphingomonadaceae	0.606299
HMP6_742_>714224..715576	450	1353	Bifunctional protein GlmU	0.663	COG1207	M	8		Alphaproteobacteria	Sphingomonadales	Sphingomonadaceae	0.616541
HMP6_743_>715605..715973	122	369	CopG family transcriptional regulator	0.5799	COG0864	K	2		Alphaproteobacteria	Sphingomonadales	Sphingomonadaceae	0.656717
HMP6_744_>715976..716356	126	381	motility twitching protein PilT	0.5906	COG1487	R	2		Alphaproteobacteria	Sphingomonadales	Sphingomonadaceae	0.6
HMP6_745_>716372..718195	607	1824	Glutamine--fructose-6-phosphate aminotransferase [isomerizing]	0.6491	COG0449	M	8		Alphaproteobacteria	Sphingomonadales	Sphingomonadaceae	0.612994
HMP6_746_>718206..719090	294	885	fructokinase	0.6621	COG1940	KG			Alphaproteobacteria	Sphingomonadales	Sphingomonadaceae	0.567742
HMP6_747_>719177..721078	633	1902	diguanylate cyclase	0.6351	COG5001	T		1	Betaproteobacteria	Burkholderiales	Burkholderiaceae	0.669516
HMP6_748_>721078..722958	626	1881	histidine kinase	0.6624	COG4191	T		1	Alphaproteobacteria	Sphingomonadales	Erythrobacteraceae	0.643411
HMP6_749_>723280..723834	184	555	hypothetical protein	0.5441			1	1	Alphaproteobacteria	Rhizobiales	Rhizobiaceae	0.632653
HMP6_750_>complement(723885..724334)	149	450	hypothetical protein	0.6111	COG4253	S	7		Alphaproteobacteria	Sphingomonadales	Sphingomonadaceae	0.720588
HMP6_751_>complement(724331..724771)	146	441	hypothetical protein	0.6372	COG2847	P	7		Alphaproteobacteria	Sphingomonadales	Sphingomonadaceae	0.487805
HMP6_752_>724934..726832	632	1899	Chaperone protein DnaK	0.623	COG0443	O	8		Alphaproteobacteria	Sphingomonadales	Sphingomonadaceae	0.539726
HMP6_753_>726901..728013	370	1113	molecular chaperone DnaJ	0.628	COG0484	O	8		Alphaproteobacteria	Sphingomonadales	Sphingomonadaceae	0.596774
HMP6_754_>complement(728358..729878)	506	1521	hypothetical protein	0.6732	COG1807	M	1		Alphaproteobacteria	Sphingomonadales	Sphingomonadaceae	0.691275
HMP6_755_>complement(729875..731185)	436	1311	adenylosuccinate lyase	0.6537	COG0015	F	8		Alphaproteobacteria	Sphingomonadales	Sphingomonadaceae	0.62963
HMP6_756_>731528..731869	113	342	hypothetical protein	0.6228				1	Betaproteobacteria	Burkholderiales	Burkholderiaceae	0.434783
HMP6_757_>731992..733344	450	1353	transposase	0.6556	COG5433	X		1	Alphaproteobacteria	Rhizobiales	Bradyrhizobiaceae	0.664122
HMP6_758_>complement(733745..734428)	227	684	DNA repair protein RadC	0.6404	COG2003	L	8		Alphaproteobacteria	Sphingomonadales	Sphingomonadaceae	0.710145
HMP6_759_>734635..734919	94	285	hypothetical protein	0.6211	COG5336	C	8		Alphaproteobacteria	Sphingomonadales	Sphingomonadaceae	0.615385
HMP6_760_>734916..735698	260	783	F0F1 ATP synthase subunit A	0.6181	COG0356	C	8		Alphaproteobacteria	Sphingomonadales	Sphingomonadaceae	0.489362
HMP6_761_>735741..735971	76	231	ATP synthase subunit C	0.6364	COG0636	C	8		Alphaproteobacteria	Sphingomonadales	Sphingomonadaceae	0.725
HMP6_762_>735987..736481	164	495	H+-transporting two-sector ATPase subunit B/B'	0.6444	COG0711	C	8		Alphaproteobacteria	Sphingomonadales	Sphingomonadaceae	0.619469
HMP6_763_>736474..737040	188	567	ATP synthase subunit B	0.6667	COG0711	C	8		Alphaproteobacteria	Sphingomonadales	Sphingomonadaceae	0.746032
HMP6_764_>737148..737483	111	336	hypothetical protein	0.6577			3		Alphaproteobacteria	Sphingomonadales	Sphingomonadaceae	0.633803
HMP6_765_>complement(737505..737849)	114	345	hypothetical protein	0.6696	COG2329	H	1		Alphaproteobacteria	Sphingomonadales	Sphingomonadaceae	0.634921
HMP6_766_>737935..739860	641	1926	UvrABC system protein C	0.6537	COG0322	L	8		Alphaproteobacteria	Sphingomonadales	Erythrobacteraceae	0.671429
HMP6_767_>740152..740424	90	273	hypothetical protein	0.6227			1	1	Betaproteobacteria	Burkholderiales	Burkholderiaceae	0.689655
HMP6_768_>740421..740834	137	414	hypothetical protein	0.6039	COG3742	S		1	Betaproteobacteria	Burkholderiales	Burkholderiaceae	0.694118
HMP6_769_>741194..741526	110	333	hypothetical protein	0.5255			1		Alphaproteobacteria	Sphingomonadales	Sphingomonadaceae	0.5
HMP6_770_>complement(741660..742223)	187	564	hypothetical protein	0.6365			1		Alphaproteobacteria	Sphingomonadales	Sphingomonadaceae	0.738739
HMP6_771_>complement(742231..743229)	332	999	D-glycerate dehydrogenase	0.6747	COG1052	CHR			Alphaproteobacteria	Sphingomonadales	Sphingomonadaceae	0.677596
HMP6_772_>743327..743818	163	492	hypothetical protein	0.6748	COG3807	S	8		Alphaproteobacteria	Sphingomonadales	Sphingomonadaceae	0.574468
HMP6_773_>743815..744294	159	480	acetyltransferase	0.6583	COG0454	KR			Alphaproteobacteria	Sphingomonadales	Sphingomonadaceae	0.729167
HMP6_774_>complement(744449..745636)	395	1188	acetyl-CoA acetyltransferase	0.6709	COG0183	I	7		Alphaproteobacteria	Sphingomonadales	Sphingomonadaceae	0.637931
HMP6_775_>745723..746490	255	768	peptidase A24	0.6979	COG1989	NU	7		Alphaproteobacteria	Sphingomonadales	Sphingomonadaceae	0.675676
HMP6_776_>746487..746927	146	441	hypothetical protein	0.6757			5		Alphaproteobacteria	Sphingomonadales	Sphingomonadaceae	0.653846
HMP6_777_>746924..748336	470	1413	coniferyl aldehyde dehydrogenase	0.6348	COG1012	C			Alphaproteobacteria	Sphingomonadales	Sphingomonadaceae	0.571985
HMP6_778_>complement(748453..749037)	194	585	hypothetical protein	0.6291	COG3665	S		1	Alphaproteobacteria	Sphingomonadales	Erythrobacteraceae	0.595745
HMP6_779_>complement(749034..749678)	214	645	hypothetical protein	0.6698	COG3403	S	3		Alphaproteobacteria	Sphingomonadales	Sphingomonadaceae	0.692982
HMP6_780_>complement(749798..751084)	428	1287	homogentisate 1,2-dioxygenase	0.6713	COG3508	Q	7		Alphaproteobacteria	Sphingomonadales	Sphingomonadaceae	0.622009
HMP6_781_>complement(751202..752275)	357	1074	4-hydroxyphenylpyruvate dioxygenase	0.6164	COG3185	ER	7		Alphaproteobacteria	Sphingomonadales	Sphingomonadaceae	0.60241
HMP6_782_>752356..752805	149	450	MarR family transcriptional regulator	0.6911	COG1846	K	7		Alphaproteobacteria	Sphingomonadales	Sphingomonadaceae	0.68
HMP6_783_>752981..755050	689	2070	malate synthase	0.658	COG2225	C	7		Alphaproteobacteria	Sphingomonadales	Sphingomonadaceae	0.671958
HMP6_784_>755174..757180	668	2007	membrane protein	0.6557	COG0729	M			Alphaproteobacteria	Sphingomonadales	Sphingomonadaceae	0.572207
HMP6_785_>757180..761418	1412	4239	hypothetical protein	0.6617	COG2911	U			Alphaproteobacteria	Sphingomonadales	Sphingomonadaceae	0.568651
HMP6_786_>761490..762974	494	1485	FAD dependent oxidoreductase	0.6303	COG2072	P			Alphaproteobacteria	Sphingomonadales	Sphingomonadaceae	0.526119
HMP6_787_>763068..763706	212	639	hypothetical protein	0.6197	COG1309	K			Alphaproteobacteria	Sphingomonadales	Sphingomonadaceae	0.696
HMP6_788_>763703..764812	369	1110	secretion protein HlyD	0.655	COG1566	V			Alphaproteobacteria	Sphingomonadales	Sphingomonadaceae	0.55
HMP6_789_>764814..766403	529	1590	DSBA oxidoreductase	0.6057	COG0477	GEPR			Alphaproteobacteria	Sphingomonadales	Sphingomonadaceae	0.583941
HMP6_790_>766400..767875	491	1476	Fis family transcriptional regulator	0.6822	COG1538	M			Alphaproteobacteria	Sphingomonadales	Sphingomonadaceae	0.642405
HMP6_791_>767913..769079	388	1167	acetylornithine deacetylase	0.6521	COG0624	E		1	Alphaproteobacteria	Sphingomonadales	Erythrobacteraceae	0.619266
HMP6_792_>769738..770928	396	1191	hypothetical protein	0.576	COG5000	T			Alphaproteobacteria	Sphingomonadales	Sphingomonadaceae	0.637131
HMP6_793_>770974..773448	824	2475	hypothetical protein	0.6178	COG2205	T			Alphaproteobacteria	Sphingomonadales	Sphingomonadaceae	0.672584
HMP6_794_>773512..773901	129	390	transcriptional regulator	0.5949	COG0745	TK			Alphaproteobacteria	Sphingomonadales	Sphingomonadaceae	0.716418
HMP6_795_>complement(774110..775462)	450	1353	transposase	0.6556	COG5433	X			Alphaproteobacteria	Sphingomonadales	Sphingomonadaceae	0.664122
HMP6_796_>775654..776640	328	987	hypothetical protein	0.6545	COG4977	K			Alphaproteobacteria	Sphingomonadales	Sphingomonadaceae	0.589744
HMP6_797_>776668..777435	255	768	hypothetical protein	0.668	COG5429	S	2		Alphaproteobacteria	Sphingomonadales	Sphingomonadaceae	0.559702
HMP6_798_>complement(777432..778301)	289	870	methyltransferase type 11	0.6931	COG2226	H	7		Alphaproteobacteria	Sphingomonadales	Sphingomonadaceae	0.707602
HMP6_799_>778312..779070	252	759	amidophosphoribosyltransferase	0.7075	COG1040	R	8		Acidobacteria			0.645833
HMP6_800_>779125..779382	85	258	glutaredoxin	0.6202	COG0695	O	8		Alphaproteobacteria	Rhizobiales	Bradyrhizobiaceae	0.645833
HMP6_801_>779379..780200	273	822	nitrilase	0.6813	COG0388	R		1	Alphaproteobacteria	Rhizobiales	Bradyrhizobiaceae	0.679012
HMP6_802_>780197..780655	152	459	hypothetical protein	0.671	COG5319	S	7		Alphaproteobacteria	Rhizobiales	Bradyrhizobiaceae	0.641304
HMP6_803_>complement(780666..781091)	141	426	hypothetical protein	0.6221			3		Alphaproteobacteria	Rhizobiales	Bradyrhizobiaceae	0.527027
HMP6_804_>complement(781377..781658)	93	282	SWIB/MDM2 domain-containing protein	0.5922	COG5531	B	5		Alphaproteobacteria	Rhizobiales	Bradyrhizobiaceae	0.45098
HMP6_805_>complement(781856..784531)	891	2676	TonB-dependent receptor	0.6069	COG4771	P		1	Alphaproteobacteria	Rhizobiales	Bradyrhizobiaceae	0.546255
HMP6_806_>784775..785395	206	621	GTP cyclohydrolase	0.6393	COG0302	H	8		Alphaproteobacteria	Sphingomonadales	Sphingomonadaceae	0.584071
HMP6_807_>785402..786172	256	771	short-chain dehydrogenase	0.6861	COG1028	IQR			Alphaproteobacteria	Sphingomonadales	Sphingomonadaceae	0.70625
HMP6_808_>786169..786528	119	360	dihydroneopterin aldolase	0.6389	COG1539	H			Alphaproteobacteria	Sphingomonadales	Sphingomonadaceae	0.605634
HMP6_809_>786785..787117	110	333	hypothetical protein	0.5255			2		Alphaproteobacteria	Sphingomonadales	Sphingomonadaceae	0.66129
HMP6_810_>complement(787168..788826)	552	1659	2-isopropylmalate synthase	0.6504	COG0119	E			Alphaproteobacteria	Sphingomonadales	Sphingomonadaceae	0.585284
HMP6_811_>789068..789460	130	393	blue light sensor protein	0.6412	COG3431	S			Alphaproteobacteria	Sphingomonadales	Sphingomonadaceae	0.753425
HMP6_812_>complement(789510..790139)	209	630	polyisoprenoid-binding protein	0.6365	COG2353	R	8		Alphaproteobacteria	Sphingomonadales	Sphingomonadaceae	0.432
HMP6_813_>complement(790300..791319)	339	1020	Ketol-acid reductoisomerase	0.6284	COG0059	EH	8		Alphaproteobacteria	Sphingomonadales	Sphingomonadaceae	0.633333
HMP6_814_>complement(791440..791955)	171	516	acetolactate synthase small subunit	0.6744	COG0440	E	8		Alphaproteobacteria	Sphingomonadales	Sphingomonadaceae	0.544643
HMP6_815_>complement(792171..793916)	581	1746	acetolactate synthase	0.6386	COG0028	EH	8		Alphaproteobacteria	Rhizobiales	Bradyrhizobiaceae	0.580537
HMP6_816_>complement(794007..794927)	306	921	tRNA dimethylallyltransferase	0.6895	COG0324	J	8		Alphaproteobacteria	Sphingomonadales	Erythrobacteraceae	0.72165
HMP6_817_>795036..795917	293	882	phosphoserine phosphatase	0.6655	COG0560	E	8		Alphaproteobacteria	Sphingomonadales	Sphingomonadaceae	0.721591
HMP6_818_>796006..796206	66	201	hypothetical protein V474_07090	0.5721			3		Alphaproteobacteria	Sphingomonadales	Sphingomonadaceae	0.342857
HMP6_819_>796499..796747	82	249	hypothetical protein	0.5904			2		Alphaproteobacteria	Sphingomonadales	Sphingomonadaceae	0.48718
HMP6_820_>complement(796810..797793)	327	984	sporulation protein	0.687	COG0790	T			Alphaproteobacteria	Sphingomonadales	Sphingomonadaceae	0.640212
HMP6_821_>797987..798706	239	720	chromosome partitioning protein ParA	0.6347	COG1192	N			Alphaproteobacteria	Sphingomonadales	Sphingomonadaceae	0.553957
HMP6_822_>798708..799292	194	585	hypothetical protein	0.6496			3		Alphaproteobacteria	Sphingomonadales	Sphingomonadaceae	0.611111
HMP6_823_>799315..800640	441	1326	hypothetical protein	0.6833	COG5010	UW			Alphaproteobacteria	Sphingomonadales	Sphingomonadaceae	0.62807
HMP6_824_>complement(800637..801878)	413	1242	dihydroorotase	0.694	COG0044	F	8		Alphaproteobacteria	Sphingomonadales	Sphingomonadaceae	0.680498
HMP6_825_>complement(801875..802861)	328	987	Aspartate carbamoyltransferase	0.6596	COG0540	F	8		Alphaproteobacteria	Sphingomonadales	Sphingomonadaceae	0.65445
HMP6_826_>803053..803466	137	414	hypothetical protein	0.5894			1	1	Acidobacteria			0.752577
HMP6_827_>complement(803463..803927)	154	465	Holliday junction DNA helicase	0.6602	COG0816	K	8		Acidobacteria			0.631579
HMP6_828_>complement(803924..805027)	367	1104	hypothetical protein	0.6757	COG2267	I	7		Acidobacteria			0.677419
HMP6_829_>805160..806959	599	1800	hypothetical protein	0.6661	COG3449	L	4		Alphaproteobacteria	Sphingomonadales	Sphingomonadaceae	0.683196
HMP6_830_>807025..807327	100	303	Aspartyl/glutamyl-tRNA(Asn/Gln) amidotransferase subunit C	0.6271	COG0721	J	8		Alphaproteobacteria	Rhizobiales	Bradyrhizobiaceae	0.607143
HMP6_831_>807327..808811	494	1485	Glutamyl-tRNA(Gln) amidotransferase subunit A	0.6539	COG0154	J	8		Alphaproteobacteria	Rhizobiales	Bradyrhizobiaceae	0.634058
HMP6_832_>808853..809158	101	306	hypothetical protein	0.5784	COG2002	KV		1	Alphaproteobacteria	Sphingomonadales	Erythrobacteraceae	0.56
HMP6_833_>809155..809568	137	414	hypothetical protein	0.5942	COG1487	R	4		Alphaproteobacteria	Sphingomonadales	Erythrobacteraceae	0.597561
HMP6_834_>809565..811040	491	1476	Aspartyl/glutamyl-tRNA(Asn/Gln) amidotransferase subunit B	0.6355	COG0064	J	8		Alphaproteobacteria	Rhizobiales	Bradyrhizobiaceae	0.586331
HMP6_835_>complement(811228..812049)	273	822	transposase	0.6314	COG3293	X		1	Alphaproteobacteria	Rhizobiales	Bradyrhizobiaceae	0.626506
HMP6_836_>812256..812843	195	588	hypothetical protein	0.5833			5		Alphaproteobacteria	Sphingomonadales	Erythrobacteraceae	0.566038
HMP6_837_>812843..814045	400	1203	hypothetical protein	0.6018	COG4783	R		1	Alphaproteobacteria	Sphingomonadales	Erythrobacteraceae	0.678261
HMP6_838_>814207..814665	152	459	hypothetical protein	0.5229			5		Alphaproteobacteria	Sphingomonadales	Erythrobacteraceae	0.559524
HMP6_839_>complement(814699..814908)	69	210	hypothetical protein	0.6762				1	Alphaproteobacteria	Sphingomonadales	Erythrobacteraceae	0.5625
HMP6_840_>complement(814905..815078)	57	174	hypothetical protein	0.6897			1		Alphaproteobacteria	Sphingomonadales	Sphingomonadaceae	0.35
HMP6_841_>815360..817000	546	1641	trigger factor	0.6277	COG0544	O	8		Alphaproteobacteria	Sphingomonadales	Sphingomonadaceae	0.620588
HMP6_842_>complement(817055..817609)	184	555	hypothetical protein	0.609			1	1	Alphaproteobacteria	Sphingomonadales	Erythrobacteraceae	0.626168
HMP6_843_>817753..818706	317	954	glycosyl transferase	0.6436	COG1215	N	8		Alphaproteobacteria	Sphingomonadales	Erythrobacteraceae	0.612245
HMP6_844_>818782..819456	224	675	ATP-dependent Clp protease proteolytic subunit	0.6119	COG0740	O	8		Alphaproteobacteria	Sphingomonadales	Sphingomonadaceae	0.605505
HMP6_845_>819600..820868	422	1269	ATP-dependent Clp protease ATP-binding subunit ClpX	0.6091	COG1219	O	8		Alphaproteobacteria	Sphingomonadales	Sphingomonadaceae	0.529167
HMP6_846_>820865..821452	195	588	hypothetical protein	0.682	COG0456	J	1		Alphaproteobacteria	Sphingomonadales	Sphingomonadaceae	0.728972
HMP6_847_>821571..822221	216	651	hypothetical protein	0.702					Alphaproteobacteria	Sphingomonadales	Sphingomonadaceae	0.644927
HMP6_848_>complement(822287..824014)	575	1728	peptidase M1	0.6458	COG0308	E			Alphaproteobacteria	Sphingomonadales	Sphingomonadaceae	0.598662
HMP6_849_>complement(824011..824562)	183	552	hypothetical protein	0.6884			1	1	Alphaproteobacteria	Rhizobiales	Bradyrhizobiaceae	0.630631
HMP6_850_>824753..827182	809	2430	peptidase	0.6148	COG0466	O	8		Alphaproteobacteria	Sphingomonadales	Sphingomonadaceae	0.596
HMP6_851_>827321..827593	90	273	transcriptional regulator	0.5861	COG0776	L			Alphaproteobacteria	Sphingomonadales	Sphingomonadaceae	0.409836
HMP6_852_>complement(827703..828365)	220	663	hypothetical protein	0.641			1		Alphaproteobacteria	Sphingomonadales	Sphingomonadaceae	0.637097
HMP6_853_>complement(828415..829263)	282	849	hypothetical protein	0.649	COG0726	GM	5		Alphaproteobacteria	Sphingomonadales	Sphingomonadaceae	0.701299
HMP6_854_>829144..829365	73	222	hypothetical protein	0.6396			1		Alphaproteobacteria	Sphingomonadales	Sphingomonadaceae	0.8
HMP6_855_>829525..831345	606	1821	twin-arginine translocation pathway signal	0.6766	COG4805	S			Alphaproteobacteria	Sphingomonadales	Sphingomonadaceae	0.705383
HMP6_856_>complement(831359..831925)	188	567	hypothetical protein	0.642	COG1309	K	1		Alphaproteobacteria	Sphingomonadales	Sphingomonadaceae	0.689076
HMP6_857_>complement(831934..833625)	563	1692	sulfatase	0.6418	COG3119	P			Alphaproteobacteria	Sphingomonadales	Sphingomonadaceae	0.5625
HMP6_858_>complement(833622..834020)	132	399	hypothetical protein	0.6642			1		Alphaproteobacteria	Sphingomonadales	Sphingomonadaceae	0.643836
HMP6_859_>834137..835222	361	1086	hypothetical protein	0.675	COG1234	J	2		Alphaproteobacteria	Sphingomonadales	Sphingomonadaceae	0.59596
HMP6_860_>835302..835709	135	408	hypothetical protein	0.6373					Alphaproteobacteria	Sphingomonadales	Sphingomonadaceae	0.628205
HMP6_861_>complement(835721..836137)	138	417	hypothetical protein	0.6259	COG5470	S			Alphaproteobacteria	Sphingomonadales	Sphingomonadaceae	0.608108
HMP6_862_>complement(836134..837051)	305	918	Haloalkane dehalogenase	0.646	COG0596	HR			Alphaproteobacteria	Sphingomonadales	Sphingomonadaceae	0.606452
HMP6_863_>complement(837124..838029)	301	906	hypothetical protein	0.6788	COG1262	O		1	Alphaproteobacteria	Rhizobiales	Bradyrhizobiaceae	0.681529
HMP6_864_>838222..841023	933	2802	hypothetical protein	0.6121	COG4774	P		1	Alphaproteobacteria	Rhizobiales	Bradyrhizobiaceae	0.554113
HMP6_865_>841090..841938	282	849	hypothetical protein	0.616	COG2273	G	4		Alphaproteobacteria	Sphingomonadales	Sphingomonadaceae	0.542254
HMP6_866_>841938..844472	844	2535	hypothetical protein	0.6702	COG1472	G	6		Alphaproteobacteria	Sphingomonadales	Sphingomonadaceae	0.598726
HMP6_867_>844569..845603	344	1035	hypothetical protein	0.6589	COG1609	K			Alphaproteobacteria	Sphingomonadales	Sphingomonadaceae	0.64
HMP6_868_>845648..846859	403	1212	hypothetical protein	0.6741	COG2211	G			Alphaproteobacteria	Sphingomonadales	Sphingomonadaceae	0.669291
HMP6_869_>complement(846876..849161)	761	2286	diguanylate cyclase	0.647	COG5001	T		1	Alphaproteobacteria	Rhizobiales	Bradyrhizobiaceae	0.665127
HMP6_870_>complement(849247..849798)	183	552	hypothetical protein	0.6196	COG3794	C	2		Alphaproteobacteria	Sphingomonadales	Sphingomonadaceae	0.442308
HMP6_871_>849973..850851	292	879	hypothetical protein	0.6348			1		Alphaproteobacteria	Sphingomonadales	Sphingomonadaceae	0.571429
HMP6_872_>850866..851336	156	471	globin	0.6242	COG2346	P	1		Alphaproteobacteria	Sphingomonadales	Sphingomonadaceae	0.702381
HMP6_873_>851589..853238	549	1650	Cytochrome c oxidase subunit 1 homolog, bacteroid	0.6188	COG3278	C	2		Alphaproteobacteria	Sphingomonadales	Sphingomonadaceae	0.569343
HMP6_874_>853252..853989	245	738	peptidase S41	0.6436	COG2993	C	3		Alphaproteobacteria	Sphingomonadales	Sphingomonadaceae	0.59854
HMP6_875_>853986..854150	54	165	hypothetical protein	0.6121	COG4736	C	1		Alphaproteobacteria	Sphingomonadales	Sphingomonadaceae	0.642857
HMP6_876_>854143..855069	308	927	cytochrome CBB3	0.658	COG2010	C	3		Alphaproteobacteria	Sphingomonadales	Sphingomonadaceae	0.583893
HMP6_877_>855053..856540	495	1488	nitrogen fixation protein fixG	0.6465	COG0348	C	2		Alphaproteobacteria	Sphingomonadales	Sphingomonadaceae	0.654618
HMP6_878_>856537..856992	151	456	hypothetical protein	0.6711	COG5456	P	2		Alphaproteobacteria	Sphingomonadales	Sphingomonadaceae	0.617284
HMP6_879_>856989..859124	711	2136	hypothetical protein	0.6873	COG2608	P			Alphaproteobacteria	Sphingomonadales	Sphingomonadaceae	0.668192
HMP6_880_>859121..859270	49	150	cytochrome C oxidase Cbb3	0.6667	COG3197	P	3		Alphaproteobacteria	Sphingomonadales	Sphingomonadaceae	0.827586
HMP6_881_>859267..860661	464	1395	hypothetical protein	0.6523	COG0635	H			Alphaproteobacteria	Sphingomonadales	Sphingomonadaceae	0.709163
HMP6_882_>861630..861896	88	267	Insertion element ISR1 uncharacterized 10 kDa protein A3	0.5993	COG2963	X		1	Betaproteobacteria	Burkholderiales	Burkholderiaceae	0.644068
HMP6_883_>861890..862795	301	906	integrase	0.6744	COG2801	X		1	Betaproteobacteria	Burkholderiales	Burkholderiaceae	0.673797
HMP6_884_>complement(864826..865017)	63	192	hypothetical protein BVRB_035640	0.599				1	Alphaproteobacteria	Rhodobacterales	Rhodobacteraceae	0.5
HMP6_885_>complement(869591..870451)	286	861	ATPase AAA	0.6585	COG1484	L		1	Alphaproteobacteria	Rhizobiales	Bradyrhizobiaceae	0.637363
HMP6_886_>complement(870448..871935)	495	1488	transposase	0.666	COG4584	X		1	Alphaproteobacteria	Rhizobiales	Bradyrhizobiaceae	0.643836
HMP6_887_>872277..874169	630	1893	hypothetical protein	0.5948	COG4469	R	2		Alphaproteobacteria	Rhizobiales	Bradyrhizobiaceae	0.658602
HMP6_888_>874251..875351	366	1101	hypothetical protein	0.6031			1	1	Alphaproteobacteria	Rhizobiales	Bradyrhizobiaceae	0.638498
HMP6_889_>875320..876414	364	1095	hypothetical protein	0.621			1	1	Alphaproteobacteria	Rhizobiales	Methylobacteriaceae	0.688679
HMP6_890_>complement(876758..877597)	279	840	hypothetical protein	0.5976	COG3613	F	1	1	Alphaproteobacteria	Rhizobiales	Methylobacteriaceae	0.715278
HMP6_891_>complement(878181..880073)	630	1893	hypothetical protein	0.7058	COG2963	X	1	1	Alphaproteobacteria	Rhizobiales	Methylobacteriaceae	0.65873
HMP6_892_>complement(880078..881274)	398	1197	hypothetical protein	0.6725	COG2842	X	1	1	Alphaproteobacteria	Rhizobiales	Methylobacteriaceae	0.627193
HMP6_893_>complement(881277..883472)	731	2196	hypothetical protein	0.663	COG2801	X	1	1	Alphaproteobacteria	Rhizobiales	Bradyrhizobiaceae	0.661458
HMP6_894_>complement(883477..884490)	337	1014	hypothetical protein	0.6913			1		Alphaproteobacteria	Sphingomonadales	Sphingomonadaceae	0.649215
HMP6_895_>complement(884457..884744)	95	288	hypothetical protein	0.6944			1	1	Alphaproteobacteria	Rhizobiales	Bradyrhizobiaceae	0.714286
HMP6_896_>885207..886334	375	1128	hypothetical protein	0.6835			1	1	Alphaproteobacteria	Rhizobiales	Bradyrhizobiaceae	0.688797
HMP6_897_>complement(886331..887263)	310	933	hypothetical protein	0.6763			1		Alphaproteobacteria	Sphingomonadales	Sphingomonadaceae	0.650794
HMP6_898_>887996..888328	110	333	hypothetical protein	0.5976			1	1	Alphaproteobacteria	Rhizobiales	Methylobacteriaceae	0.661765
HMP6_899_>888360..889391	343	1032	hypothetical protein	0.6463	COG0464	MDT		1	Alphaproteobacteria	Rhizobiales	Methylobacteriaceae	0.675926
HMP6_900_>889348..892023	891	2676	hypothetical protein	0.6267	COG1404	O	1	1	Alphaproteobacteria	Rhizobiales	Methylobacteriaceae	0.633333
HMP6_901_>892020..893012	330	993	hypothetical protein	0.6234			1	1	Alphaproteobacteria	Rhizobiales	Bradyrhizobiaceae	0.572193
HMP6_902_>893220..893651	143	432	hypothetical protein	0.6343	COG0596	HR		1	Alphaproteobacteria	Rhizobiales	Bradyrhizobiaceae	0.52809
HMP6_903_>complement(893783..894580)	265	798	hypothetical protein	0.6103	COG1237	R		1	Betaproteobacteria	Burkholderiales	Burkholderiaceae	0.510791
HMP6_904_>complement(894673..894867)	64	195	hypothetical protein	0.5949				1	Betaproteobacteria	Burkholderiales	Burkholderiaceae	0.625
HMP6_905_>complement(895064..895456)	130	393	hypothetical protein	0.5598			1	1	Alphaproteobacteria	Rhizobiales	Rhizobiaceae	0.61039
HMP6_906_>895963..897960	665	1998	hypothetical protein	0.6266	COG0641	O	1	1	Alphaproteobacteria	Rhizobiales	Methylobacteriaceae	0.651629
HMP6_907_>897957..898949	330	993	hypothetical protein	0.6224			1	1	Alphaproteobacteria	Rhizobiales	Bradyrhizobiaceae	0.670391
HMP6_908_>899062..899412	116	351	hypothetical protein	0.6268			1	1	Alphaproteobacteria	Rhizobiales	Bradyrhizobiaceae	0.639344
HMP6_909_>899831..900976	381	1146	hypothetical protein	0.6169	COG0463	M		1	Alphaproteobacteria	Rhizobiales	Bradyrhizobiaceae	0.676724
HMP6_910_>complement(901061..901774)	237	714	endonuclease DDE	0.6317	COG3415	X	3		Alphaproteobacteria	Rhizobiales	Bradyrhizobiaceae	0.594405
HMP6_911_>complement(902374..903948)	524	1575	hypothetical protein	0.6406			1	1	Alphaproteobacteria	Rhizobiales	Bradyrhizobiaceae	0.687306
HMP6_912_>complement(904445..906037)	530	1593	hypothetical protein	0.6083			1	1	Alphaproteobacteria	Rhizobiales	Bradyrhizobiaceae	0.605536
HMP6_913_>complement(906346..909120)	924	2775	hypothetical protein	0.6058	COG1502	I	1	1	Alphaproteobacteria	Rhizobiales	Bradyrhizobiaceae	0.610236
HMP6_914_>complement(909207..910592)	461	1386	hypothetical protein	0.6104			1	1	Alphaproteobacteria	Rhizobiales	Bradyrhizobiaceae	0.590747
HMP6_915_>911498..912577	359	1080	hypothetical protein	0.6463	COG1408	R	5		Alphaproteobacteria	Rhizobiales	Bradyrhizobiaceae	0.628713
HMP6_916_>912753..912902	49	150	hypothetical protein	0.6867			1		Alphaproteobacteria	Sphingomonadales	Sphingomonadaceae	0.5625
HMP6_917_>complement(912916..913620)	234	705	hypothetical protein	0.6199	COG0640	K			Alphaproteobacteria	Sphingomonadales	Sphingomonadaceae	0.562914
HMP6_918_>913855..914697	280	843	hypothetical protein	0.624	COG1028	IQR			Alphaproteobacteria	Sphingomonadales	Sphingomonadaceae	0.592105
HMP6_919_>915030..915482	150	453	hypothetical protein	0.649	COG1974	KT			Alphaproteobacteria	Sphingomonadales	Sphingomonadaceae	0.623377
HMP6_920_>915479..916747	422	1269	hypothetical protein	0.6462	COG0389	L			Alphaproteobacteria	Sphingomonadales	Sphingomonadaceae	0.633334
HMP6_921_>917038..923166	2042	6129	hypothetical protein	0.6663	COG1198	L	5		Alphaproteobacteria	Rhizobiales	Methylobacteriaceae	0.66559
HMP6_922_>complement(923283..923561)	92	279	hypothetical protein	0.6703	COG0640	K		1	Alphaproteobacteria	Rhizobiales	Methylobacteriaceae	0.661017
HMP6_923_>923789..924610	273	822	hypothetical protein	0.7019			3		Alphaproteobacteria	Rhizobiales	Methylobacteriaceae	0.709459
HMP6_924_>924724..925743	339	1020	hypothetical protein	0.6843	COG0847	L		1	Alphaproteobacteria	Rhizobiales	Methylobacteriaceae	0.730964
HMP6_925_>925844..926458	204	615	hypothetical protein	0.7057			3		Alphaproteobacteria	Rhizobiales	Methylobacteriaceae	0.621849
HMP6_926_>926531..927292	253	762	hypothetical protein	0.6614			1		Alphaproteobacteria	Sphingomonadales	Sphingomonadaceae	0.727941
HMP6_927_>927369..927830	153	462	hypothetical protein	0.697			1		Alphaproteobacteria	Sphingomonadales	Sphingomonadaceae	0.577778
HMP6_928_>927943..928773	276	831	hypothetical protein	0.6594			1	1	Alphaproteobacteria	Sphingomonadales	Erythrobacteraceae	0.65
HMP6_929_>complement(928899..929354)	151	456	hypothetical protein	0.5746			1		Alphaproteobacteria	Sphingomonadales	Sphingomonadaceae	0.545455
HMP6_930_>complement(929650..930777)	375	1128	cell wall shape-determining protein	0.6268	COG0772	D	8		Alphaproteobacteria	Sphingomonadales	Sphingomonadaceae	0.643979
HMP6_931_>complement(930774..932879)	701	2106	penicillin-binding protein	0.651	COG0768	DM			Alphaproteobacteria	Sphingomonadales	Sphingomonadaceae	0.611794
HMP6_932_>complement(932876..933376)	166	501	membrane protein	0.6148			8		Alphaproteobacteria	Sphingomonadales	Sphingomonadaceae	0.655555
HMP6_933_>complement(933382..934305)	307	924	rod shape-determining protein MreC	0.6861	COG1792	D	8		Alphaproteobacteria	Sphingomonadales	Sphingomonadaceae	0.597765
HMP6_934_>complement(934443..935492)	349	1050	rod shape-determining protein MreB	0.6286	COG1077	D	8		Alphaproteobacteria	Sphingomonadales	Sphingomonadaceae	0.529101
HMP6_935_>935650..937443	597	1794	DNA mismatch repair protein MutL	0.6711	COG0323	L	8		Alphaproteobacteria	Sphingomonadales	Sphingomonadaceae	0.671271
HMP6_936_>complement(937774..938379)	201	606	50S ribosomal protein L9	0.604	COG0359	J	8		Alphaproteobacteria	Sphingomonadales	Erythrobacteraceae	0.585366
HMP6_937_>complement(938392..938616)	74	225	30S ribosomal protein S18	0.6133	COG0238	J	8		Alphaproteobacteria	Sphingomonadales	Erythrobacteraceae	0.533333
HMP6_938_>complement(938630..939064)	144	435	30S ribosomal protein S6	0.623	COG0360	J	7		Alphaproteobacteria	Sphingomonadales	Sphingomonadaceae	0.705128
HMP6_939_>complement(939243..939608)	121	366	membrane protein	0.6311	COG5455	P	5		Alphaproteobacteria	Sphingomonadales	Sphingomonadaceae	0.636364
HMP6_940_>939807..940742	311	936	ACP S-malonyltransferase	0.6453	COG0331	I	8		Alphaproteobacteria	Sphingomonadales	Sphingomonadaceae	0.670103
HMP6_941_>940843..941583	246	741	3-oxoacyl-ACP synthase	0.6424	COG1028	IQR	8		Alphaproteobacteria	Sphingomonadales	Sphingomonadaceae	0.624113
HMP6_942_>941629..942195	188	567	hypothetical protein	0.6402			1	1	Alphaproteobacteria	Sphingomonadales	Erythrobacteraceae	0.612069
HMP6_943_>942307..942543	78	237	Acyl carrier protein	0.5781	COG0236	IQ	8		Alphaproteobacteria	Sphingomonadales	Erythrobacteraceae	0.510204
HMP6_944_>942688..943947	419	1260	3-oxoacyl-ACP synthase	0.6214	COG0304	IQ	8		Alphaproteobacteria	Sphingomonadales	Sphingomonadaceae	0.56338
HMP6_945_>944062..945027	321	966	aminodeoxychorismate lyase	0.6366	COG1559	D	8		Alphaproteobacteria	Sphingomonadales	Sphingomonadaceae	0.541899
HMP6_946_>945063..945410	115	348	hypothetical protein	0.5718	COG0810	M			Alphaproteobacteria	Sphingomonadales	Sphingomonadaceae	0.485294
HMP6_947_>complement(945407..946018)	203	612	2-dehydro-3-deoxyphosphogluconate aldolase	0.6814	COG0800	G	8		Alphaproteobacteria	Sphingomonadales	Sphingomonadaceae	0.65
HMP6_948_>complement(946015..946983)	322	969	glucokinase	0.6605	COG0837	G			Alphaproteobacteria	Sphingomonadales	Sphingomonadaceae	0.644444
HMP6_949_>complement(946989..948812)	607	1824	phosphogluconate dehydratase	0.6711	COG0129	EG			Alphaproteobacteria	Sphingomonadales	Sphingomonadaceae	0.684685
HMP6_950_>complement(948921..949640)	239	720	6-phosphogluconolactonase	0.6542	COG0363	G	7		Alphaproteobacteria	Sphingomonadales	Sphingomonadaceae	0.614173
HMP6_951_>complement(949680..951146)	488	1467	glucose-6-phosphate dehydrogenase	0.6292	COG0364	G		1	Betaproteobacteria	Burkholderiales	Burkholderiaceae	0.638989
HMP6_952_>complement(951225..952154)	309	930	N-acetyl-gamma-glutamyl-phosphate reductase	0.6484	COG0002	E	8		Betaproteobacteria	Burkholderiales	Burkholderiaceae	0.630058
HMP6_953_>complement(952151..952411)	86	261	hypothetical protein	0.659	COG0791	M		1	Betaproteobacteria	Burkholderiales	Burkholderiaceae	0.634615
HMP6_954_>complement(952464..952850)	128	387	MarR family transcriptional regulator	0.6098	COG1846	K		1	Betaproteobacteria	Burkholderiales	Burkholderiaceae	0.589744
HMP6_955_>952920..953456	178	537	preprotein translocase subunit SecG	0.6592	COG1314	U	8		Betaproteobacteria	Burkholderiales	Burkholderiaceae	0.611111
HMP6_956_>953551..955185	544	1635	CTP synthase	0.6245	COG0504	F	8		Alphaproteobacteria	Rhizobiales	Bradyrhizobiaceae	0.595156
HMP6_957_>955234..955476	80	243	hypothetical protein	0.5761				1	Alphaproteobacteria	Rhizobiales	Bradyrhizobiaceae	0.644444
HMP6_958_>complement(955546..956019)	157	474	heat-shock protein	0.6139	COG0071	O			Alphaproteobacteria	Sphingomonadales	Sphingomonadaceae	0.693182
HMP6_959_>956257..958713	818	2457	TonB-dependent receptor	0.6146	COG4773	P			Alphaproteobacteria	Sphingomonadales	Sphingomonadaceae	0.483645
HMP6_960_>959257..960507	416	1251	ABC transporter substrate-binding protein	0.6283	COG4591	M	8		Alphaproteobacteria	Sphingomonadales	Sphingomonadaceae	0.548936
HMP6_961_>960500..961174	224	675	Lipoprotein-releasing system ATP-binding protein LolD	0.6756	COG1136	M	8		Alphaproteobacteria	Sphingomonadales	Erythrobacteraceae	0.685315
HMP6_962_>961171..961773	200	603	acetyltransferase	0.6501	COG1670	JO	6		Alphaproteobacteria	Sphingomonadales	Erythrobacteraceae	0.616071
HMP6_963_>961770..962249	159	480	glutathione peroxidase	0.5938	COG0386	VI	7		Alphaproteobacteria	Sphingomonadales	Erythrobacteraceae	0.52381
HMP6_964_>962356..965979	1207	3624	DNA polymerase III subunit alpha	0.6435	COG0587	L	8		Alphaproteobacteria	Sphingomonadales	Erythrobacteraceae	0.654179
HMP6_965_>966013..967593	526	1581	long-chain fatty acid--CoA ligase	0.6275	COG0318	IQ			Alphaproteobacteria	Sphingomonadales	Sphingomonadaceae	0.565694
HMP6_966_>967674..968039	121	366	hypothetical protein	0.6448	COG1396	K		1	Betaproteobacteria	Burkholderiales	Burkholderiaceae	0.623188
HMP6_967_>complement(968084..968377)	97	294	hypothetical protein	0.6871	COG1872	S		1	Betaproteobacteria	Burkholderiales	Burkholderiaceae	0.692308
HMP6_968_>complement(968440..969513)	357	1074	radical SAM protein	0.6453	COG1533	L	7		Betaproteobacteria	Burkholderiales	Burkholderiaceae	0.661616
HMP6_969_>969570..969908	112	339	bleomycin resistance protein	0.6195	COG3324	R		1	Betaproteobacteria	Burkholderiales	Burkholderiaceae	0.611111
HMP6_970_>complement(969918..970244)	108	327	hypothetical protein	0.685			1		Alphaproteobacteria	Sphingomonadales	Sphingomonadaceae	0.640625
HMP6_971_>complement(970247..970774)	175	528	molybdopterin biosynthesis protein MoeB	0.6629	COG0521	H	7		Alphaproteobacteria	Sphingomonadales	Sphingomonadaceae	0.544554
HMP6_972_>complement(970780..972555)	591	1776	lytic transglycosylase	0.6706	COG0741	M			Alphaproteobacteria	Sphingomonadales	Sphingomonadaceae	0.662824
HMP6_973_>complement(972552..973304)	250	753	uracil-DNA glycosylase	0.6587	COG1573	L	8		Alphaproteobacteria	Sphingomonadales	Sphingomonadaceae	0.668874
HMP6_974_>973464..975101	545	1638	electron transfer flavoprotein-ubiquinone oxidoreductase	0.6117	COG2440	C	8		Alphaproteobacteria	Sphingomonadales	Sphingomonadaceae	0.541667
HMP6_975_>975343..976167	274	825	4-diphosphocytidyl-2C-methyl-D-erythritol kinase	0.6873	COG1947	I	8		Alphaproteobacteria	Sphingomonadales	Sphingomonadaceae	0.721212
HMP6_976_>976444..978165	573	1722	Dihydroxy-acid dehydratase	0.6405	COG0129	EG			Alphaproteobacteria	Sphingomonadales	Sphingomonadaceae	0.577703
HMP6_977_>978152..978550	132	399	hypothetical protein	0.6742			5		Alphaproteobacteria	Sphingomonadales	Sphingomonadaceae	0.576471
HMP6_978_>978547..980007	486	1461	hypothetical protein	0.6858	COG0063	F	8		Alphaproteobacteria	Sphingomonadales	Sphingomonadaceae	0.673401
HMP6_979_>980004..981182	392	1179	RNA methyltransferase	0.6802	COG2265	J	8		Alphaproteobacteria	Sphingomonadales	Sphingomonadaceae	0.659389
HMP6_980_>complement(981194..981934)	246	741	pseudouridine synthase	0.6761	COG0101	J	8		Alphaproteobacteria	Sphingomonadales	Sphingomonadaceae	0.701389
HMP6_981_>complement(981931..982908)	325	978	methionyl-tRNA formyltransferase	0.683	COG0223	J	8		Alphaproteobacteria	Sphingomonadales	Sphingomonadaceae	0.65445
HMP6_982_>982932..983528	198	597	Recombination protein RecR	0.6734	COG0353	L	8		Alphaproteobacteria	Rhizobiales	Bradyrhizobiaceae	0.716535
HMP6_983_>983835..984365	176	531	peptide deformylase	0.6252	COG0242	J	8		Alphaproteobacteria	Rhizobiales	Bradyrhizobiaceae	0.621359
HMP6_984_>complement(984369..984803)	144	435	hypothetical protein	0.5747			1	1	Alphaproteobacteria	Rhizobiales	Bradyrhizobiaceae	0.533333
HMP6_985_>complement(984803..986464)	553	1662	Formate--tetrahydrofolate ligase	0.6643	COG2759	F	3		Alphaproteobacteria	Rhizobiales	Bradyrhizobiaceae	0.644231
HMP6_986_>986544..988010	488	1467	DNA recombination protein RmuC	0.6435	COG1322	L	7		Alphaproteobacteria	Sphingomonadales	Sphingomonadaceae	0.67284
HMP6_987_>988012..988761	249	750	ATP-binding protein	0.6253	COG3910	R	1		Alphaproteobacteria	Sphingomonadales	Sphingomonadaceae	0.685039
HMP6_988_>complement(988764..989597)	277	834	hypothetical protein	0.6655	COG2013	S	2		Alphaproteobacteria	Sphingomonadales	Sphingomonadaceae	0.569343
HMP6_989_>complement(989647..990441)	264	795	RNA methyltransferase	0.6742	COG0566	J			Alphaproteobacteria	Sphingomonadales	Sphingomonadaceae	0.666667
HMP6_990_>complement(990558..990830)	90	273	HPr kinase	0.6337	COG1925	TG	8		Alphaproteobacteria	Sphingomonadales	Sphingomonadaceae	0.517241
HMP6_991_>complement(990830..991270)	146	441	PTS fructose transporter subunit IIA	0.6304	COG2893	G	8		Betaproteobacteria	Burkholderiales	Burkholderiaceae	0.636364
HMP6_992_>complement(991251..992204)	317	954	nucleotide-binding protein	0.6635	COG1660	T	8		Betaproteobacteria	Burkholderiales	Burkholderiaceae	0.657895
HMP6_993_>complement(992201..992626)	141	426	hypothetical protein	0.6549	COG1493	T			Alphaproteobacteria	Sphingomonadales	Sphingomonadaceae	0.609195
HMP6_994_>complement(992623..994239)	538	1617	histidine kinase	0.6797	COG2205	T	8		Alphaproteobacteria	Sphingomonadales	Sphingomonadaceae	0.663664
HMP6_995_>complement(994208..994915)	235	708	DNA-binding response regulator	0.6328	COG0745	TK	8		Alphaproteobacteria	Rhizobiales	Bradyrhizobiaceae	0.657143
HMP6_996_>995083..996690	535	1608	Phosphoenolpyruvate carboxykinase [ATP]	0.6281	COG1866	C	7		Alphaproteobacteria	Sphingomonadales	Sphingomonadaceae	0.537415
HMP6_997_>996745..997212	155	468	hypothetical protein	0.6731			2		Alphaproteobacteria	Sphingomonadales	Sphingomonadaceae	0.670588
HMP6_998_>997250..997564	104	315	hypothetical protein	0.6286			3		Alphaproteobacteria	Sphingomonadales	Sphingomonadaceae	0.622951
HMP6_999_>complement(997582..998031)	149	450	hypothetical protein	0.6622	COG1585	O	6		Alphaproteobacteria	Sphingomonadales	Sphingomonadaceae	0.619048
HMP6_1000_>complement(998028..999002)	324	975	paraslipin	0.6226	COG0330	O			Alphaproteobacteria	Sphingomonadales	Sphingomonadaceae	0.631579
HMP6_1001_>999186..1000643	485	1458	inosine-5-monophosphate dehydrogenase	0.6536	COG0517	T	8		Alphaproteobacteria	Sphingomonadales	Sphingomonadaceae	0.568421
HMP6_1002_>1000749..1001921	390	1173	RNA methyltransferase	0.6837	COG0144	J	8		Alphaproteobacteria	Sphingomonadales	Sphingomonadaceae	0.709957
HMP6_1003_>1001935..1002462	175	528	hypothetical protein	0.6761	COG3063	NW	8		Alphaproteobacteria	Sphingomonadales	Sphingomonadaceae	0.593496
HMP6_1004_>complement(1002459..1003298)	279	840	Ribosomal RNA small subunit methyltransferase A	0.6857	COG0030	J	8		Alphaproteobacteria	Sphingomonadales	Sphingomonadaceae	0.695402
HMP6_1005_>complement(1003295..1004293)	332	999	4-hydroxythreonine-4-phosphate dehydrogenase	0.6767	COG1995	H	8		Alphaproteobacteria	Sphingomonadales	Sphingomonadaceae	0.708108
HMP6_1006_>complement(1004301..1005701)	466	1401	peptidylprolyl isomerase	0.6117	COG0760	O	8		Alphaproteobacteria	Rhizobiales	Bradyrhizobiaceae	0.578014
HMP6_1007_>complement(1005762..1007957)	731	2196	organic solvent tolerance protein	0.643	COG1452	M	8		Alphaproteobacteria	Sphingomonadales	Sphingomonadaceae	0.583744
HMP6_1008_>1008212..1009684	490	1473	leucyl aminopeptidase	0.6524	COG0260	E			Alphaproteobacteria	Sphingomonadales	Sphingomonadaceae	0.599315
HMP6_1009_>1009737..1010177	146	441	DNA polymerase III subunit chi	0.6757	COG2927	L	7		Alphaproteobacteria	Sphingomonadales	Sphingomonadaceae	0.8
HMP6_1010_>1010264..1010686	140	423	Nucleoside diphosphate kinase	0.6123	COG0105	F	7		Alphaproteobacteria	Sphingomonadales	Sphingomonadaceae	0.6125
HMP6_1011_>1010679..1011206	175	528	acetyltransferase	0.6723	COG0456	J			Alphaproteobacteria	Sphingomonadales	Sphingomonadaceae	0.675926
HMP6_1012_>complement(1011343..1012032)	229	690	hypothetical protein	0.6812			5		Alphaproteobacteria	Sphingomonadales	Sphingomonadaceae	0.668966
HMP6_1013_>complement(1012029..1012406)	125	378	hypothetical protein	0.6614	COG3801	S			Alphaproteobacteria	Sphingomonadales	Sphingomonadaceae	0.630769
HMP6_1014_>complement(1012403..1012966)	187	564	phosphoribosylglycinamide formyltransferase	0.6489	COG0299	F	8		Alphaproteobacteria	Sphingomonadales	Sphingomonadaceae	0.666667
HMP6_1015_>complement(1013096..1014205)	369	1110	Phosphoribosylformylglycinamidine cyclo-ligase	0.6649	COG0150	F	8		Alphaproteobacteria	Sphingomonadales	Sphingomonadaceae	0.665
HMP6_1016_>1014268..1015539	423	1272	hypothetical protein	0.6792	COG3249	S	8		Alphaproteobacteria	Sphingomonadales	Sphingomonadaceae	0.559671
HMP6_1017_>1015559..1016182	207	624	chromosomal replication initiator protein DnaA	0.6683	COG0593	L	8		Alphaproteobacteria	Sphingomonadales	Sphingomonadaceae	0.677419
HMP6_1018_>1016179..1018356	725	2178	polyphosphate kinase	0.6253	COG0855	P	8		Alphaproteobacteria	Sphingomonadales	Sphingomonadaceae	0.626866
HMP6_1019_>1018364..1019860	498	1497	exopolyphosphatase	0.6934	COG0248	FTP	8		Alphaproteobacteria	Sphingomonadales	Sphingomonadaceae	0.696202
HMP6_1020_>1019862..1020119	85	258	hypothetical protein	0.6047			5		Alphaproteobacteria	Sphingomonadales	Sphingomonadaceae	0.526316
HMP6_1021_>complement(1020123..1021298)	391	1176	Ribonuclease D	0.6429	COG0349	J	8		Alphaproteobacteria	Sphingomonadales	Sphingomonadaceae	0.689189
HMP6_1022_>1021383..1023161	592	1779	Aspartate--tRNA(Asp/Asn) ligase	0.6217	COG0173	J	7		Alphaproteobacteria	Sphingomonadales	Sphingomonadaceae	0.596552
HMP6_1023_>1023272..1024045	257	774	hypothetical protein	0.6008	COG2326	C	8		Alphaproteobacteria	Sphingomonadales	Sphingomonadaceae	0.656934
HMP6_1024_>complement(1024170..1024616)	148	447	hypothetical protein	0.66			1		Alphaproteobacteria	Sphingomonadales	Sphingomonadaceae	0.613636
HMP6_1025_>complement(1024661..1025290)	209	630	carbonate dehydratase	0.6508	COG0288	P	8		Alphaproteobacteria	Sphingomonadales	Sphingomonadaceae	0.621622
HMP6_1026_>1025356..1026276	306	921	Lipoyl synthase	0.6384	COG0320	H	8		Alphaproteobacteria	Sphingomonadales	Sphingomonadaceae	0.623595
HMP6_1027_>1026311..1026754	147	444	cyclase	0.6216	COG2867	J	8		Alphaproteobacteria	Sphingomonadales	Sphingomonadaceae	0.541176
HMP6_1028_>complement(1026682..1027215)	177	534	competence protein	0.6798	COG1546	H	8		Alphaproteobacteria	Sphingomonadales	Sphingomonadaceae	0.610619
HMP6_1029_>complement(1027215..1028363)	382	1149	2-C-methyl-D-erythritol 4-phosphate cytidylyltransferase	0.671	COG1211	I	8		Alphaproteobacteria	Sphingomonadales	Sphingomonadaceae	0.657658
HMP6_1030_>1028460..1029464	334	1005	tRNA-dihydrouridine synthase	0.6428	COG0042	J	8		Alphaproteobacteria	Sphingomonadales	Sphingomonadaceae	0.568966
HMP6_1031_>1029476..1030552	358	1077	PAS domain-containing sensor histidine kinase	0.6695	COG3852	T			Alphaproteobacteria	Sphingomonadales	Sphingomonadaceae	0.707692
HMP6_1032_>1030549..1031979	476	1431	nitrogen regulation protein NR(I)	0.6674	COG2204	T			Alphaproteobacteria	Sphingomonadales	Sphingomonadaceae	0.704626
HMP6_1033_>1032075..1034318	747	2244	two-component system sensor histidine kinase	0.6373	COG5000	T			Alphaproteobacteria	Sphingomonadales	Sphingomonadaceae	0.613483
HMP6_1034_>1034323..1035696	457	1374	ATPase AAA	0.6528	COG2204	T	8		Alphaproteobacteria	Sphingomonadales	Sphingomonadaceae	0.667845
HMP6_1035_>1035963..1036454	163	492	RNA-binding protein hfq	0.5813	COG1923	T	8		Betaproteobacteria	Burkholderiales	Burkholderiaceae	0.535714
HMP6_1036_>1036451..1037743	430	1293	GTPase HflX	0.6674	COG2262	J	8		Betaproteobacteria	Burkholderiales	Burkholderiaceae	0.65942
HMP6_1037_>complement(1037740..1038075)	111	336	protein-tyrosine phosphatase	0.5774	COG4551	R	3		Alphaproteobacteria	Sphingomonadales	Sphingomonadaceae	0.666667
HMP6_1038_>complement(1038072..1038824)	250	753	nucleoside triphosphate hydrolase	0.6361	COG3956	R	8		Alphaproteobacteria	Sphingomonadales	Sphingomonadaceae	0.719745
HMP6_1039_>complement(1038895..1039101)	68	207	hypothetical protein	0.6039					Alphaproteobacteria	Sphingomonadales	Sphingomonadaceae	0.764706
HMP6_1040_>complement(1039098..1039862)	254	765	MBL fold metallo-hydrolase	0.6196	COG1235	P	8		Alphaproteobacteria	Sphingomonadales	Sphingomonadaceae	0.6
HMP6_1041_>complement(1039859..1040638)	259	780	LuxR family transcriptional regulator	0.6282	COG0084	N	8		Alphaproteobacteria	Sphingomonadales	Sphingomonadaceae	0.644295
HMP6_1042_>complement(1040635..1042197)	520	1563	methionine--tRNA ligase	0.6225	COG0143	J	8		Alphaproteobacteria	Sphingomonadales	Sphingomonadaceae	0.647059
HMP6_1043_>complement(1042250..1043227)	325	978	DNA-directed DNA polymerase	0.6881	COG0470	L	8		Alphaproteobacteria	Sphingomonadales	Sphingomonadaceae	0.740196
HMP6_1044_>complement(1043224..1043856)	210	633	thymidylate kinase	0.7046	COG0125	F			Alphaproteobacteria	Sphingomonadales	Sphingomonadaceae	0.732825
HMP6_1045_>complement(1043861..1045030)	389	1170	peptidase S11	0.6487	COG1686	M	8		Alphaproteobacteria	Sphingomonadales	Sphingomonadaceae	0.558559
HMP6_1046_>complement(1045051..1045944)	297	894	hypothetical protein	0.7472	COG3147	D			Alphaproteobacteria	Sphingomonadales	Sphingomonadaceae	0.678756
HMP6_1047_>complement(1045946..1046941)	331	996	lytic transglycosylase	0.6516	COG2951	M	8		Alphaproteobacteria	Sphingomonadales	Sphingomonadaceae	0.655555
HMP6_1048_>complement(1047337..1047561)	74	225	acrB/AcrD/AcrF family protein, partial	0.6133	COG3696	P		1	Betaproteobacteria	Burkholderiales	Burkholderiaceae	0.595238
HMP6_1049_>complement(1047565..1048104)	179	540	cation transporter	0.6537	COG3696	P		1	Alphaproteobacteria	Rhizobiales	Bradyrhizobiaceae	0.633663
HMP6_1050_>complement(1048477..1048809)	110	333	hypothetical protein	0.5946	COG3254	M	5		Alphaproteobacteria	Rhizobiales	Bradyrhizobiaceae	0.690909
HMP6_1051_>1049083..1050492	469	1410	hypothetical protein	0.6021	COG2273	G	1		Alphaproteobacteria	Sphingomonadales	Sphingomonadaceae	0.502041
HMP6_1052_>1050647..1051849	400	1203	hypothetical protein	0.6584	COG1304	CIR			Alphaproteobacteria	Sphingomonadales	Sphingomonadaceae	0.682819
HMP6_1053_>1051836..1052963	375	1128	mandelate racemase	0.6348	COG4948	MR		1	Alphaproteobacteria	Sphingomonadales	Erythrobacteraceae	0.648515
HMP6_1054_>1053079..1054044	321	966	D-glycerate dehydrogenase	0.6687	COG1052	CHR		1	Alphaproteobacteria	Sphingomonadales	Erythrobacteraceae	0.715736
HMP6_1055_>1054034..1054867	277	834	hypothetical protein	0.6691	COG4240	R		1	Alphaproteobacteria	Sphingomonadales	Erythrobacteraceae	0.7
HMP6_1056_>complement(1054887..1056065)	392	1179	hypothetical protein	0.6327	COG4948	MR		1	Betaproteobacteria	Burkholderiales	Burkholderiaceae	0.649038
HMP6_1057_>1056258..1057058	266	801	hypothetical protein	0.6467	COG1414	K		1	Betaproteobacteria	Burkholderiales	Burkholderiaceae	0.695652
HMP6_1058_>complement(1057040..1057957)	305	918	hypothetical protein	0.6536	COG0329	EM		1	Alphaproteobacteria	Rhizobiales	Bradyrhizobiaceae	0.674033
HMP6_1059_>complement(1058099..1060834)	911	2736	hypothetical protein	0.5892	COG4771	P		1	Betaproteobacteria	Burkholderiales	Burkholderiaceae	0.530242
HMP6_1060_>complement(1060954..1061691)	245	738	hypothetical protein	0.668	COG1028	IQR			Alphaproteobacteria	Sphingomonadales	Sphingomonadaceae	0.662162
HMP6_1061_>complement(1061684..1062610)	308	927	hypothetical protein	0.6591	COG3734	G			Alphaproteobacteria	Sphingomonadales	Sphingomonadaceae	0.683616
HMP6_1062_>complement(1062607..1063839)	410	1233	hypothetical protein	0.6513	COG2271	G			Alphaproteobacteria	Sphingomonadales	Sphingomonadaceae	0.635246
HMP6_1063_>1064001..1064906	301	906	hypothetical protein	0.6534	COG3386	G			Alphaproteobacteria	Sphingomonadales	Sphingomonadaceae	0.615854
HMP6_1064_>complement(1064930..1065727)	265	798	hypothetical protein	0.6228	COG1414	K			Alphaproteobacteria	Sphingomonadales	Sphingomonadaceae	0.62963
HMP6_1065_>1065975..1066892	305	918	hypothetical protein	0.6536	COG0667	R			Alphaproteobacteria	Sphingomonadales	Sphingomonadaceae	0.735849
HMP6_1066_>1066896..1067723	275	828	hypothetical protein	0.6437	COG3618	R			Alphaproteobacteria	Sphingomonadales	Sphingomonadaceae	0.697842
HMP6_1067_>1067710..1068027	105	318	hypothetical protein	0.6352	COG2721	G			Alphaproteobacteria	Sphingomonadales	Sphingomonadaceae	0.555556
HMP6_1068_>1068024..1069244	406	1221	hydrolase	0.6233	COG2721	G			Alphaproteobacteria	Sphingomonadales	Sphingomonadaceae	0.570796
HMP6_1069_>1069263..1069997	244	735	NAD(P)-dependent oxidoreductase	0.6544	COG1028	IQR			Alphaproteobacteria	Sphingomonadales	Sphingomonadaceae	0.635036
HMP6_1070_>1070011..1070880	289	870	hypothetical protein	0.6195	COG0179	Q		1	Alphaproteobacteria	Sphingomonadales	Erythrobacteraceae	0.52518
HMP6_1071_>1071022..1071312	96	291	transposase	0.6323	COG2963	X		1	Betaproteobacteria	Burkholderiales	Burkholderiaceae	0.730159
HMP6_1072_>1071325..1072170	281	846	transposase	0.6312	COG2801	X		1	Betaproteobacteria	Burkholderiales	Burkholderiaceae	0.582279
HMP6_1073_>1072460..1073449	329	990	hypothetical protein	0.6434	COG1226	P	7		Alphaproteobacteria	Sphingomonadales	Erythrobacteraceae	0.607527
HMP6_1074_>1073524..1073928	134	405	hypothetical protein	0.6198	COG1529	C	1		Alphaproteobacteria	Sphingomonadales	Sphingomonadaceae	0.613333
HMP6_1075_>complement(1074038..1074490)	150	453	Rrf2 family transcriptional regulator	0.6203	COG1959	K		1	Betaproteobacteria	Burkholderiales	Burkholderiaceae	0.652174
HMP6_1076_>1074574..1075053	159	480	hypothetical protein	0.6146	COG2346	P	3		Alphaproteobacteria	Rhizobiales	Hyphomicrobiaceae	0.641304
HMP6_1077_>1075050..1075355	101	306	hypothetical protein	0.6307	COG3615	S	2		Alphaproteobacteria	Rhizobiales	Hyphomicrobiaceae	0.55
HMP6_1078_>1075348..1075527	59	180	hypothetical protein	0.6056				1	Alphaproteobacteria	Rhizobiales	Hyphomicrobiaceae	0.566667
HMP6_1079_>1075528..1075812	94	285	hypothetical protein	0.6316			2		Alphaproteobacteria	Rhizobiales	Hyphomicrobiaceae	0.58
HMP6_1080_>1075880..1076356	158	477	hypothetical protein	0.6394	COG1017	C		1	Alphaproteobacteria	Rhizobiales	Hyphomicrobiaceae	0.676471
HMP6_1081_>1076564..1077289	241	726	oxidase	0.6226	COG2941	H	3		Alphaproteobacteria	Sphingomonadales	Sphingomonadaceae	0.647059
HMP6_1082_>1077291..1077650	119	360	hypothetical protein	0.6028			2		Alphaproteobacteria	Sphingomonadales	Sphingomonadaceae	0.644068
HMP6_1083_>complement(1078253..1078651)	132	399	hypothetical protein	0.5639			1		Alphaproteobacteria	Sphingomonadales	Sphingomonadaceae	0.513514
HMP6_1084_>complement(1078719..1079099)	126	381	hypothetical protein	0.5801			1		Alphaproteobacteria	Sphingomonadales	Sphingomonadaceae	0.455882
HMP6_1085_>complement(1079224..1080090)	288	867	hypothetical protein	0.6171			1		Alphaproteobacteria	Sphingomonadales	Sphingomonadaceae	0.5375
HMP6_1086_>complement(1080335..1080649)	104	315	hypothetical protein	0.6476			1		Alphaproteobacteria	Sphingomonadales	Sphingomonadaceae	0.548387
HMP6_1087_>1080894..1081409	171	516	hypothetical protein	0.5911			1		Alphaproteobacteria	Sphingomonadales	Sphingomonadaceae	0.638298
HMP6_1088_>1081542..1083089	515	1548	integrase	0.6466	COG4584	X			Alphaproteobacteria	Sphingomonadales	Sphingomonadaceae	0.672185
HMP6_1089_>1083103..1083843	246	741	insertion sequence ATP-binding protein y4pL	0.6505	COG1484	L			Alphaproteobacteria	Sphingomonadales	Sphingomonadaceae	0.722973
HMP6_1090_>1083972..1085375	467	1404	hypothetical protein	0.6111	COG4585	T			Alphaproteobacteria	Sphingomonadales	Sphingomonadaceae	0.711027
HMP6_1091_>1085446..1086105	219	660	DNA-binding response regulator	0.6152	COG2197	TK			Alphaproteobacteria	Sphingomonadales	Sphingomonadaceae	0.622047
HMP6_1092_>complement(1086278..1086616)	112	339	hypothetical protein M527_15520	0.5841	COG0582	LX			Alphaproteobacteria	Sphingomonadales	Sphingomonadaceae	0.637681
HMP6_1093_>1087059..1087391	110	333	hypothetical protein	0.6096			1		Alphaproteobacteria	Sphingomonadales	Sphingomonadaceae	0.587302
HMP6_1094_>complement(1087419..1088600)	393	1182	hypothetical protein	0.6574	COG0582	LX			Alphaproteobacteria	Sphingomonadales	Sphingomonadaceae	0.663968
HMP6_1095_>complement(1088844..1089170)	108	327	pilus biosynthesis protein PilZ	0.6514					Alphaproteobacteria	Sphingomonadales	Sphingomonadaceae	0.676923
HMP6_1096_>complement(1089253..1089558)	101	306	50S ribosomal protein L31	0.6046	COG0254	J	8		Alphaproteobacteria	Sphingomonadales	Sphingomonadaceae	0.520833
HMP6_1097_>complement(1089578..1090078)	166	501	3-hydroxyacyl-[acyl-carrier-protein] dehydratase FabZ	0.6407	COG0764	I	8		Alphaproteobacteria	Sphingomonadales	Sphingomonadaceae	0.645833
HMP6_1098_>complement(1090068..1090808)	246	741	membrane protein	0.6518	COG2825	MO			Alphaproteobacteria	Sphingomonadales	Sphingomonadaceae	0.619048
HMP6_1099_>complement(1090808..1093594)	928	2787	membrane protein	0.5967	COG4775	M			Alphaproteobacteria	Sphingomonadales	Sphingomonadaceae	0.510805
HMP6_1100_>complement(1093650..1094783)	377	1134	peptidase	0.642	COG0750	OK	8		Alphaproteobacteria	Sphingomonadales	Sphingomonadaceae	0.624365
HMP6_1101_>complement(1094780..1095961)	393	1182	1-deoxy-D-xylulose-5-phosphate reductoisomerase	0.6557	COG0743	I	8		Alphaproteobacteria	Sphingomonadales	Sphingomonadaceae	0.66805
HMP6_1102_>complement(1095973..1096734)	253	762	phosphatidate cytidylyltransferase	0.6588	COG0575	I	8		Alphaproteobacteria	Sphingomonadales	Erythrobacteraceae	0.671233
HMP6_1103_>complement(1096770..1097525)	251	756	UDP pyrophosphate synthase	0.6296	COG0020	I	8		Alphaproteobacteria	Sphingomonadales	Erythrobacteraceae	0.76
HMP6_1104_>complement(1097522..1098079)	185	558	Ribosome-recycling factor	0.6344	COG0233	J	8		Alphaproteobacteria	Sphingomonadales	Sphingomonadaceae	0.608333
HMP6_1105_>complement(1098082..1098810)	242	729	Uridylate kinase	0.6104	COG0528	F	8		Alphaproteobacteria	Sphingomonadales	Sphingomonadaceae	0.550725
HMP6_1106_>complement(1098975..1099910)	311	936	Elongation factor Ts	0.6335	COG0264	J	8		Alphaproteobacteria	Rhizobiales	Bradyrhizobiaceae	0.590909
HMP6_1107_>complement(1099996..1100841)	281	846	30S ribosomal protein S2	0.6253	COG0052	J	8		Alphaproteobacteria	Rhizobiales	Bradyrhizobiaceae	0.623457
HMP6_1108_>complement(1101265..1102086)	273	822	CDP-diacylglycerol O-phosphatidyltransferase	0.6326	COG1183	I	8		Alphaproteobacteria	Sphingomonadales	Sphingomonadaceae	0.622754
HMP6_1109_>complement(1102097..1102843)	248	747	phosphatidylserine decarboxylase	0.6412	COG0688	I	8		Alphaproteobacteria	Sphingomonadales	Sphingomonadaceae	0.533333
HMP6_1110_>1103008..1104228	406	1221	Isocitrate dehydrogenase [NADP]	0.6011	COG0538	C			Alphaproteobacteria	Sphingomonadales	Sphingomonadaceae	0.5
HMP6_1111_>1104265..1106055	596	1791	sodium:proton exchanger	0.6683	COG1226	P	8		Alphaproteobacteria	Sphingomonadales	Sphingomonadaceae	0.642077
HMP6_1112_>complement(1106236..1106649)	137	414	blue light sensor protein	0.6425	COG0233	J			Alphaproteobacteria	Sphingomonadales	Sphingomonadaceae	0.768293
HMP6_1113_>1106844..1107014	56	171	hypothetical protein	0.6374			1		Alphaproteobacteria	Sphingomonadales	Sphingomonadaceae	0.676471
HMP6_1114_>complement(1107051..1109708)	885	2658	Alanine--tRNA ligase	0.6554	COG0013	J	8		Alphaproteobacteria	Sphingomonadales	Sphingomonadaceae	0.613546
HMP6_1115_>complement(1109776..1110447)	223	672	hypothetical protein	0.6295	COG5285	Q	6		Alphaproteobacteria	Sphingomonadales	Sphingomonadaceae	0.648855
HMP6_1116_>complement(1110450..1111703)	417	1254	peptidase	0.6762	COG0006	E			Alphaproteobacteria	Sphingomonadales	Sphingomonadaceae	0.632911
HMP6_1117_>1111821..1113149	442	1329	C4-dicarboxylate ABC transporter	0.6298	COG1301	C	8		Alphaproteobacteria	Rhizobiales	Bradyrhizobiaceae	0.584677
HMP6_1118_>complement(1113338..1113970)	210	633	glutathione S-transferase	0.6177	COG0625	O		1	Alphaproteobacteria	Sphingomonadales	Erythrobacteraceae	0.681416
HMP6_1119_>complement(1114281..1115387)	368	1107	Protein RecA	0.6125	COG0468	L	8		Alphaproteobacteria	Rhizobiales	Bradyrhizobiaceae	0.529412
HMP6_1120_>complement(1115506..1115859)	117	354	sensory transduction regulatory protein	0.613	COG0784	T			Alphaproteobacteria	Sphingomonadales	Sphingomonadaceae	0.661538
HMP6_1121_>complement(1115897..1118320)	807	2424	histidine kinase	0.6551	COG4191	T	8		Alphaproteobacteria	Sphingomonadales	Sphingomonadaceae	0.651163
HMP6_1122_>complement(1118541..1120601)	686	2061	peptidase M13	0.6385	COG3590	O			Alphaproteobacteria	Sphingomonadales	Sphingomonadaceae	0.590659
HMP6_1123_>complement(1120726..1122795)	689	2070	peptidase M13	0.6314	COG3590	O			Alphaproteobacteria	Sphingomonadales	Sphingomonadaceae	0.565217
HMP6_1124_>complement(1122854..1123435)	193	582	hypothetical protein	0.6701	COG3216	S	7		Alphaproteobacteria	Sphingomonadales	Sphingomonadaceae	0.666667
HMP6_1125_>complement(1123428..1123910)	160	483	SsrA-binding protein	0.5963	COG0691	O	8		Alphaproteobacteria	Sphingomonadales	Sphingomonadaceae	0.602041
HMP6_1126_>1124057..1124473	138	417	thioesterase	0.6139	COG0824	I			Alphaproteobacteria	Sphingomonadales	Sphingomonadaceae	0.5625
HMP6_1127_>complement(1124485..1125402)	305	918	ABC transporter	0.6656	COG2354	S	6		Alphaproteobacteria	Sphingomonadales	Sphingomonadaceae	0.661111
HMP6_1128_>complement(1125427..1126299)	290	873	4-hydroxy-tetrahydrodipicolinate synthase	0.6632	COG0329	EM	8		Alphaproteobacteria	Sphingomonadales	Sphingomonadaceae	0.620482
HMP6_1129_>1126387..1128405	672	2019	lytic transglycosylase	0.6662	COG0741	M	8		Alphaproteobacteria	Sphingomonadales	Sphingomonadaceae	0.652284
HMP6_1130_>1128450..1129199	249	750	hypothetical protein	0.6333	COG1432	S	4		Alphaproteobacteria	Sphingomonadales	Sphingomonadaceae	0.608696
HMP6_1131_>1129205..1129696	163	492	transcription elongation factor GreB	0.6585	COG0782	K	8		Alphaproteobacteria	Sphingomonadales	Sphingomonadaceae	0.685393
HMP6_1132_>1129832..1130104	90	273	acylphosphatase	0.6374	COG1254	C	5		Alphaproteobacteria	Sphingomonadales	Sphingomonadaceae	0.574074
HMP6_1133_>complement(1130094..1131056)	320	963	hypothetical protein	0.6314			2		Alphaproteobacteria	Sphingomonadales	Sphingomonadaceae	0.65896
HMP6_1134_>complement(1131157..1132836)	559	1680	ABC transporter ATP-binding protein	0.6018	COG0488	R	8		Alphaproteobacteria	Sphingomonadales	Sphingomonadaceae	0.596027
HMP6_1135_>complement(1132949..1133998)	349	1050	hypothetical protein	0.6524	COG4076	R			Alphaproteobacteria	Sphingomonadales	Sphingomonadaceae	0.671642
HMP6_1136_>1134101..1135510	469	1410	peptidase M28	0.6589	COG2234	O			Alphaproteobacteria	Sphingomonadales	Sphingomonadaceae	0.619772
HMP6_1137_>1135601..1135936	111	336	hypothetical protein	0.5952					Alphaproteobacteria	Sphingomonadales	Sphingomonadaceae	0.677966
HMP6_1138_>complement(1136015..1136632)	205	618	hypothetical protein	0.6731	COG4235	CO	7		Alphaproteobacteria	Sphingomonadales	Sphingomonadaceae	0.696429
HMP6_1139_>1136750..1137502	250	753	haloacid dehalogenase	0.6295	COG0561	HR	3		Alphaproteobacteria	Sphingomonadales	Sphingomonadaceae	0.643357
HMP6_1140_>complement(1137499..1138551)	350	1053	leucine dehydrogenase	0.661	COG0334	E			Alphaproteobacteria	Sphingomonadales	Sphingomonadaceae	0.613861
HMP6_1141_>complement(1138710..1139435)	241	726	hypothetical protein	0.6887			6		Alphaproteobacteria	Sphingomonadales	Sphingomonadaceae	0.604027
HMP6_1142_>complement(1139432..1139908)	158	477	hypothetical protein	0.6688	COG3149	U	5		Alphaproteobacteria	Sphingomonadales	Sphingomonadaceae	0.632653
HMP6_1143_>complement(1139905..1141002)	365	1098	general secretion pathway protein GspL	0.6867	COG3297	U			Alphaproteobacteria	Sphingomonadales	Sphingomonadaceae	0.684211
HMP6_1144_>complement(1140999..1141991)	330	993	type II secretory pathway protein	0.6727	COG3156	U	5		Alphaproteobacteria	Sphingomonadales	Sphingomonadaceae	0.61809
HMP6_1145_>complement(1141975..1142613)	212	639	type II secretion system protein GspJ	0.651	COG4795	U			Alphaproteobacteria	Sphingomonadales	Sphingomonadaceae	0.593496
HMP6_1146_>complement(1142610..1142990)	126	381	type II secretion system protein GspI	0.6877	COG4967	NW			Alphaproteobacteria	Sphingomonadales	Sphingomonadaceae	0.604938
HMP6_1147_>complement(1142983..1143447)	154	465	type II secretion system protein GspH	0.6903	COG4970	NW			Alphaproteobacteria	Sphingomonadales	Sphingomonadaceae	0.612903
HMP6_1148_>complement(1143455..1143913)	152	459	type II secretion system protein GspG	0.6187	COG2165	NUW	7		Alphaproteobacteria	Sphingomonadales	Sphingomonadaceae	0.551282
HMP6_1149_>complement(1143922..1145148)	408	1227	type II secretion system protein GspF	0.6414	COG1459	NUW	7		Alphaproteobacteria	Sphingomonadales	Sphingomonadaceae	0.617424
HMP6_1150_>complement(1145262..1146836)	524	1575	general secretion pathway protein GspE	0.6673	COG2804	NUW	7		Alphaproteobacteria	Sphingomonadales	Sphingomonadaceae	0.636656
HMP6_1151_>complement(1146974..1149184)	736	2211	type II secretion system protein GspD	0.6459	COG4796	U	7		Alphaproteobacteria	Sphingomonadales	Sphingomonadaceae	0.509259
HMP6_1152_>complement(1149181..1150047)	288	867	type II secretory pathway component PulC	0.6782	COG3031	U			Alphaproteobacteria	Sphingomonadales	Sphingomonadaceae	0.608392
HMP6_1153_>1150191..1150853	220	663	oxygenase	0.6259	COG3751	JO	6		Actinobacteria			0.527273
HMP6_1154_>complement(1150930..1151160)	76	231	hypothetical protein	0.6147			1	1	Actinobacteria			0.55
HMP6_1155_>1151048..1152784	578	1737	hypothetical protein	0.6494	COG2182	G	7		Actinobacteria			0.462046
HMP6_1156_>1152863..1155625	920	2763	hypothetical protein	0.6174	COG4771	P	7		Alphaproteobacteria	Sphingomonadales	Sphingomonadaceae	0.518145
HMP6_1157_>complement(1155928..1156380)	150	453	hypothetical protein	0.6711	COG1671	S	7		Alphaproteobacteria	Sphingomonadales	Sphingomonadaceae	0.651163
HMP6_1158_>1156491..1157015	174	525	acetyltransferase	0.6533	COG0663	R			Alphaproteobacteria	Sphingomonadales	Sphingomonadaceae	0.580247
HMP6_1159_>complement(1157012..1159603)	863	2592	peptidase M1	0.6474	COG1413	R	8		Alphaproteobacteria	Sphingomonadales	Sphingomonadaceae	0.597586
HMP6_1160_>1159754..1160743	329	990	2-nitropropane dioxygenase	0.6545	COG2070	R		1	Alphaproteobacteria	Rhizobiales	Bradyrhizobiaceae	0.666667
HMP6_1161_>complement(1160798..1161241)	147	444	hypothetical protein	0.6577	COG5317	S	6		Alphaproteobacteria	Rhizobiales	Bradyrhizobiaceae	0.707071
HMP6_1162_>complement(1161364..1161561)	65	198	hypothetical protein	0.5758	COG5481	S		1	Alphaproteobacteria	Rhizobiales	Bradyrhizobiaceae	0.794872
HMP6_1163_>1161737..1161892	51	156	hypothetical protein	0.5321	COG5570	S		1	Alphaproteobacteria	Rhizobiales	Bradyrhizobiaceae	0.645161
HMP6_1164_>complement(1161935..1162315)	126	381	pilZ domain protein	0.6194					Alphaproteobacteria	Sphingomonadales	Sphingomonadaceae	0.542373
HMP6_1165_>complement(1162395..1162856)	153	462	RNA polymerase-binding transcription factor DksA	0.6169	COG1734	J	8		Alphaproteobacteria	Sphingomonadales	Sphingomonadaceae	0.690722
HMP6_1166_>complement(1163591..1164289)	232	699	hypothetical protein	0.6953			1		Alphaproteobacteria	Sphingomonadales	Sphingomonadaceae	0.699248
HMP6_1167_>1164646..1165926	426	1281	Serine--tRNA ligase	0.6682	COG0172	J	8		Alphaproteobacteria	Sphingomonadales	Sphingomonadaceae	0.691729
HMP6_1168_>1166061..1166825	254	765	stationary phase survival protein SurE	0.6627	COG0496	L	6		Alphaproteobacteria	Sphingomonadales	Sphingomonadaceae	0.634483
HMP6_1169_>1166837..1167946	369	1110	membrane protein	0.6937	COG4942	D	8		Alphaproteobacteria	Sphingomonadales	Sphingomonadaceae	0.617347
HMP6_1170_>1168107..1169348	413	1242	Tyrosine--tRNA ligase	0.6393	COG0162	J	8		Alphaproteobacteria	Sphingomonadales	Sphingomonadaceae	0.66087
HMP6_1171_>1169473..1169793	106	321	pilus assembly protein PilZ	0.6449	COG1396	K			Alphaproteobacteria	Sphingomonadales	Sphingomonadaceae	0.723077
HMP6_1172_>complement(1169790..1171850)	686	2061	ATP-dependent DNA helicase RecG	0.671	COG1200	L	8		Alphaproteobacteria	Sphingomonadales	Sphingomonadaceae	0.692857
HMP6_1173_>1171924..1172190	88	267	hypothetical protein	0.633	COG2938	O	7		Alphaproteobacteria	Sphingomonadales	Sphingomonadaceae	0.666667
HMP6_1174_>1172272..1175724	1150	3453	transcription-repair-coupling factor	0.6586	COG1197	LK	8		Alphaproteobacteria	Sphingomonadales	Sphingomonadaceae	0.650146
HMP6_1175_>complement(1175877..1176332)	151	456	NTF2 enzyme family protein	0.6294	COG4319	R	3		Alphaproteobacteria	Sphingomonadales	Sphingomonadaceae	0.580645
HMP6_1176_>1176393..1177373	326	981	hypothetical protein	0.6239	COG1835	M			Alphaproteobacteria	Sphingomonadales	Sphingomonadaceae	0.645833
HMP6_1177_>complement(1177330..1179336)	668	2007	diguanylate cyclase	0.6746	COG5001	T			Alphaproteobacteria	Sphingomonadales	Sphingomonadaceae	0.723256
HMP6_1178_>1179426..1180433	335	1008	cyclic pyranopterin phosphate synthase MoaA	0.6528	COG2896	H			Alphaproteobacteria	Sphingomonadales	Sphingomonadaceae	0.654255
HMP6_1179_>1180430..1181209	259	780	NAD kinase	0.6795	COG0061	F	8		Alphaproteobacteria	Sphingomonadales	Sphingomonadaceae	0.670807
HMP6_1180_>1181546..1182172	208	627	hypothetical protein	0.6364			4		Alphaproteobacteria	Rhizobiales	Rhizobiaceae	0.57
HMP6_1181_>complement(1182232..1184964)	910	2733	Protein translocase subunit SecA	0.6162	COG0653	U	8		Alphaproteobacteria	Rhizobiales	Rhizobiaceae	0.58502
HMP6_1182_>complement(1185051..1185314)	87	264	hypothetical protein	0.6477			1	1	Alphaproteobacteria	Rhizobiales	Rhizobiaceae	0.639344
HMP6_1183_>complement(1185556..1186530)	324	975	hypothetical protein	0.4862			1	1	Alphaproteobacteria	Rhizobiales	Methylobacteriaceae	0.52514
HMP6_1184_>complement(1186738..1186920)	60	183	hypothetical protein	0.6503			1	1	Alphaproteobacteria	Rhizobiales	Methylobacteriaceae	0.666667
HMP6_1185_>1187084..1187839	251	756	resolvase	0.6151	COG1961	L		1	Alphaproteobacteria	Rhizobiales	Bradyrhizobiaceae	0.685897
HMP6_1186_>1188420..1188677	85	258	hypothetical protein	0.5814			1	1	Alphaproteobacteria	Rhizobiales	Bradyrhizobiaceae	0.589286
HMP6_1187_>complement(1188806..1188976)	56	171	hypothetical protein	0.5789			1	1	Alphaproteobacteria	Rhizobiales	Bradyrhizobiaceae	0.65
HMP6_1188_>1189025..1189252	75	228	hypothetical protein	0.557			1	1	Alphaproteobacteria	Rhizobiales	Bradyrhizobiaceae	0.567567
HMP6_1189_>complement(1189820..1190560)	246	741	insertion sequence ATP-binding protein y4pL	0.6505	COG1484	L		1	Alphaproteobacteria	Sphingomonadales	Sphingomonadaceae	0.722973
HMP6_1190_>complement(1190574..1192121)	515	1548	integrase	0.6466	COG4584	X			Alphaproteobacteria	Sphingomonadales	Sphingomonadaceae	0.672185
HMP6_1191_>1192389..1193045	218	657	hypothetical protein	0.621			1	1	Alphaproteobacteria	Sphingomonadales	Erythrobacteraceae	0.627907
HMP6_1192_>1193266..1194753	495	1488	transposase	0.666	COG4584	X		1	Betaproteobacteria			0.643836
HMP6_1193_>1194750..1195610	286	861	ATPase AAA	0.6585	COG1484	L			Alphaproteobacteria	Sphingomonadales	Sphingomonadaceae	0.637363
HMP6_1194_>1195681..1196142	153	462	hypothetical protein	0.632			1		Alphaproteobacteria	Sphingomonadales	Sphingomonadaceae	0.705128
HMP6_1195_>complement(1196190..1196687)	165	498	hypothetical protein	0.5783	COG0582	LX	2		Alphaproteobacteria	Sphingomonadales	Sphingomonadaceae	0.6
HMP6_1196_>complement(1196892..1198244)	450	1353	transposase	0.6556	COG5433	X			Alphaproteobacteria	Sphingomonadales	Sphingomonadaceae	0.664122
HMP6_1197_>complement(1198341..1199420)	359	1080	hypothetical protein	0.5991	COG0582	LX		1	Alphaproteobacteria	Rhizobiales	Bradyrhizobiaceae	0.655963
HMP6_1198_>complement(1199698..1200015)	105	318	hypothetical protein	0.6132	COG4530	S	8		Alphaproteobacteria	Sphingomonadales	Sphingomonadaceae	0.586957
HMP6_1199_>1200130..1201461	443	1332	3-phosphoshikimate 1-carboxyvinyltransferase	0.6794	COG0128	E	8		Alphaproteobacteria	Sphingomonadales	Sphingomonadaceae	0.610687
HMP6_1200_>1201458..1201706	82	249	permease	0.6024			1	1	Alphaproteobacteria	Rhizobiales	Bradyrhizobiaceae	0.705882
HMP6_1201_>1201703..1202335	210	633	cytidylate kinase	0.6667	COG0283	F	7		Alphaproteobacteria	Rhizobiales	Hyphomicrobiaceae	0.656489
HMP6_1202_>complement(1202310..1202708)	132	399	hypothetical protein	0.5764			1	1	Alphaproteobacteria	Rhizobiales	Hyphomicrobiaceae	0.643836
HMP6_1203_>complement(1202689..1202886)	65	198	hypothetical protein	0.5556	COG3609	K	1	1	Alphaproteobacteria	Rhizobiales	Hyphomicrobiaceae	0.552632
HMP6_1204_>1203171..1204904	577	1734	30S ribosomal protein S1	0.6332	COG0539	J	8		Alphaproteobacteria	Sphingomonadales	Erythrobacteraceae	0.525836
HMP6_1205_>1205065..1205343	92	279	integration host factor subunit beta	0.595	COG0776	L	8		Alphaproteobacteria	Sphingomonadales	Sphingomonadaceae	0.655172
HMP6_1206_>1205541..1207013	490	1473	ABC transporter substrate-binding protein	0.6823	COG0747	E			Alphaproteobacteria	Sphingomonadales	Sphingomonadaceae	0.694737
HMP6_1207_>1207041..1207454	137	414	hypothetical protein	0.6232			7		Alphaproteobacteria	Sphingomonadales	Sphingomonadaceae	0.685714
HMP6_1208_>complement(1207458..1208171)	237	714	ribonuclease T	0.6527	COG3719	J	8		Alphaproteobacteria	Sphingomonadales	Sphingomonadaceae	0.632812
HMP6_1209_>complement(1208183..1209028)	281	846	nicotinate-nucleotide pyrophosphorylase	0.6678	COG0157	H	8		Alphaproteobacteria	Sphingomonadales	Sphingomonadaceae	0.622093
HMP6_1210_>complement(1209033..1210043)	336	1011	quinolinate synthetase	0.6281	COG0379	H	7		Alphaproteobacteria	Sphingomonadales	Sphingomonadaceae	0.616279
HMP6_1211_>complement(1210095..1210892)	265	798	hypothetical protein	0.6579					Alphaproteobacteria	Sphingomonadales	Sphingomonadaceae	0.635135
HMP6_1212_>1211008..1212378	456	1371	amino acid transporter	0.6659	COG3104	E			Alphaproteobacteria	Sphingomonadales	Sphingomonadaceae	0.694215
HMP6_1213_>complement(1212383..1213111)	242	729	hypothetical protein	0.6365			7		Alphaproteobacteria	Sphingomonadales	Sphingomonadaceae	0.559748
HMP6_1214_>complement(1213084..1213962)	292	879	MBL fold metallo-hydrolase	0.6792	COG0491	R			Alphaproteobacteria	Sphingomonadales	Sphingomonadaceae	0.658228
HMP6_1215_>complement(1214052..1215746)	564	1695	hypothetical protein	0.6696	COG4219	T	5		Alphaproteobacteria	Sphingomonadales	Sphingomonadaceae	0.640351
HMP6_1216_>complement(1215743..1216111)	122	369	hypothetical protein	0.6531	COG3682	K	5		Alphaproteobacteria	Sphingomonadales	Sphingomonadaceae	0.703704
HMP6_1217_>1216227..1217156	309	930	gluconolactonase	0.6462	COG3386	G			Alphaproteobacteria	Sphingomonadales	Sphingomonadaceae	0.594406
HMP6_1218_>1217166..1217858	230	693	membrane protein	0.6724	COG1814	P			Alphaproteobacteria	Sphingomonadales	Sphingomonadaceae	0.710345
HMP6_1219_>1217958..1218659	233	702	succinyl-CoA--3-ketoacid-CoA transferase	0.6296	COG1788	I	7		Alphaproteobacteria	Sphingomonadales	Sphingomonadaceae	0.634146
HMP6_1220_>1219001..1219678	225	678	acid phosphatase	0.6829	COG2503	R	6		Alphaproteobacteria	Sphingomonadales	Sphingomonadaceae	0.552
HMP6_1221_>1219675..1220028	117	354	hypothetical protein	0.6356			3		Alphaproteobacteria	Sphingomonadales	Sphingomonadaceae	0.690909
HMP6_1222_>1220028..1220663	211	636	succinyl-CoA--3-ketoacid-CoA transferase	0.6226	COG2057	I	7		Alphaproteobacteria	Sphingomonadales	Sphingomonadaceae	0.563107
HMP6_1223_>1220660..1221559	299	900	hypothetical protein	0.69	COG0657	I			Alphaproteobacteria	Sphingomonadales	Sphingomonadaceae	0.619048
HMP6_1224_>1221609..1223057	482	1449	3-isopropylmalate dehydratase large subunit	0.6818	COG0065	E	8		Alphaproteobacteria	Sphingomonadales	Sphingomonadaceae	0.588462
HMP6_1225_>1223220..1224053	277	834	MBL fold metallo-hydrolase	0.6331	COG0491	R		1	Alphaproteobacteria	Rhizobiales	Bradyrhizobiaceae	0.524476
HMP6_1226_>1224053..1224682	209	630	3-isopropylmalate dehydratase small subunit	0.6222	COG0066	E	8		Alphaproteobacteria	Rhizobiales	Bradyrhizobiaceae	0.537037
HMP6_1227_>1224645..1225646	333	1002	NADPH:quinone oxidoreductase	0.6826	COG0604	CR		1	Alphaproteobacteria	Rhizobiales	Bradyrhizobiaceae	0.625641
HMP6_1228_>1226177..1226326	49	150	hypothetical protein	0.5333			1	1	Alphaproteobacteria	Sphingomonadales	Erythrobacteraceae	0.73913
HMP6_1229_>complement(1226383..1227819)	478	1437	hypothetical protein	0.5087	COG3920	T		1	Alphaproteobacteria	Sphingomonadales	Erythrobacteraceae	0.564394
HMP6_1230_>complement(1228136..1229581)	481	1446	manganese transporter	0.6584	COG1914	P	3		Alphaproteobacteria	Sphingomonadales	Sphingomonadaceae	0.619565
HMP6_1231_>1229772..1230095	107	324	aldolase	0.6389	COG5467	S	8		Alphaproteobacteria	Sphingomonadales	Sphingomonadaceae	0.68
HMP6_1232_>1230095..1230331	78	237	ATP-binding protein	0.6709	COG0271	T	8		Alphaproteobacteria	Sphingomonadales	Sphingomonadaceae	0.674419
HMP6_1233_>1230336..1230671	111	336	monothiol glutaredoxin	0.5804	COG0278	O	8		Alphaproteobacteria	Sphingomonadales	Sphingomonadaceae	0.5
HMP6_1234_>1231152..1232813	553	1662	thiamine pyrophosphate protein	0.6625	COG0028	EH			Alphaproteobacteria	Sphingomonadales	Sphingomonadaceae	0.635452
HMP6_1235_>1233046..1233705	219	660	hypothetical protein	0.6333	COG2263	R	1		Alphaproteobacteria	Sphingomonadales	Sphingomonadaceae	0.677966
HMP6_1236_>complement(1233758..1233928)	56	171	general stress protein CsbD	0.6082	COG3237	S			Alphaproteobacteria	Sphingomonadales	Sphingomonadaceae	0.482759
HMP6_1237_>complement(1234025..1234795)	256	771	hypothetical protein	0.6459	COG1073	T	3		Alphaproteobacteria	Sphingomonadales	Sphingomonadaceae	0.57764
HMP6_1238_>complement(1234842..1235636)	264	795	Thiazole synthase	0.6566	COG2022	H	8		Alphaproteobacteria	Sphingomonadales	Sphingomonadaceae	0.628931
HMP6_1239_>complement(1235741..1235959)	72	219	bifunctional sulfur carrier protein/thiazole synthase	0.6621	COG2022	H			Alphaproteobacteria	Sphingomonadales	Sphingomonadaceae	0.547619
HMP6_1240_>1236121..1236567	148	447	3-dehydroquinate dehydratase	0.6376	COG0757	E	8		Alphaproteobacteria	Sphingomonadales	Sphingomonadaceae	0.708861
HMP6_1241_>1236604..1237083	159	480	acetyl-CoA carboxylase biotin carboxyl carrier protein subunit	0.6458	COG0511	HI	8		Alphaproteobacteria	Sphingomonadales	Sphingomonadaceae	0.5625
HMP6_1242_>1237085..1238437	450	1353	acetyl-CoA carboxylase biotin carboxylase subunit	0.646	COG0439	I	8		Alphaproteobacteria	Sphingomonadales	Sphingomonadaceae	0.669565
HMP6_1243_>1238440..1239387	315	948	alpha/beta hydrolase	0.6698	COG2267	I			Alphaproteobacteria	Sphingomonadales	Sphingomonadaceae	0.649123
HMP6_1244_>1239384..1239740	118	357	arsenate reductase	0.6611	COG1393	P	7		Alphaproteobacteria	Sphingomonadales	Sphingomonadaceae	0.701299
HMP6_1245_>1239782..1242022	746	2241	Phosphoribosylformylglycinamidine synthase subunit PurL	0.6354	COG0046	F	8		Alphaproteobacteria	Sphingomonadales	Sphingomonadaceae	0.597884
HMP6_1246_>1242077..1242670	197	594	hypothetical protein	0.6566	COG1225	O	2		Alphaproteobacteria	Sphingomonadales	Sphingomonadaceae	0.571429
HMP6_1247_>1242978..1243463	161	486	bacterioferritin	0.5823	COG2193	P	8		Alphaproteobacteria	Sphingomonadales	Sphingomonadaceae	0.728261
HMP6_1248_>complement(1243620..1243907)	95	288	hypothetical protein	0.5903	COG5454	S	7		Alphaproteobacteria	Sphingomonadales	Sphingomonadaceae	0.531915
HMP6_1249_>complement(1244025..1245671)	548	1647	MBL fold hydrolase	0.6412	COG0595	J	8		Alphaproteobacteria	Sphingomonadales	Sphingomonadaceae	0.589041
HMP6_1250_>complement(1245810..1246592)	260	783	Type III pantothenate kinase	0.6488	COG1521	H	7		Alphaproteobacteria	Sphingomonadales	Sphingomonadaceae	0.616438
HMP6_1251_>complement(1246705..1247493)	262	789	biotin--protein ligase	0.6971	COG0340	H	8		Alphaproteobacteria	Sphingomonadales	Sphingomonadaceae	0.664516
HMP6_1252_>complement(1247502..1248941)	479	1440	NADH-quinone oxidoreductase subunit N	0.6569	COG1007	C	7		Alphaproteobacteria	Sphingomonadales	Sphingomonadaceae	0.600707
HMP6_1253_>complement(1248938..1250467)	509	1530	NADH-quinone oxidoreductase chain 13	0.6222	COG1008	C	7		Betaproteobacteria	Burkholderiales	Burkholderiaceae	0.59707
HMP6_1254_>complement(1250595..1252649)	684	2055	NADH:ubiquinone oxidoreductase subunit L	0.6195	COG1009	CP	7		Alphaproteobacteria	Sphingomonadales	Sphingomonadaceae	0.586207
HMP6_1255_>complement(1252656..1252961)	101	306	NADH-quinone oxidoreductase subunit K	0.6046	COG0713	C	7		Alphaproteobacteria	Sphingomonadales	Sphingomonadaceae	0.685185
HMP6_1256_>complement(1253119..1253730)	203	612	NADH:ubiquinone oxidoreductase subunit J	0.6552	COG0839	C	7		Alphaproteobacteria	Sphingomonadales	Sphingomonadaceae	0.680328
HMP6_1257_>complement(1253893..1254378)	161	486	NADH-quinone oxidoreductase subunit I	0.6049	COG1143	C	7		Alphaproteobacteria	Sphingomonadales	Sphingomonadaceae	0.681818
HMP6_1258_>complement(1254375..1254797)	140	423	hypothetical protein	0.5816			1		Alphaproteobacteria	Sphingomonadales	Sphingomonadaceae	0.539474
HMP6_1259_>complement(1254797..1255840)	347	1044	NADH-quinone oxidoreductase subunit H	0.6092	COG1005	C	7		Alphaproteobacteria	Sphingomonadales	Sphingomonadaceae	0.581522
HMP6_1260_>complement(1255974..1257974)	666	2001	NADH dehydrogenase subunit G	0.6427	COG1034	C	7		Alphaproteobacteria	Rhizobiales	Bradyrhizobiaceae	0.625655
HMP6_1261_>complement(1257974..1259278)	434	1305	NADH-quinone oxidoreductase subunit F 1	0.6383	COG1894	C	7		Alphaproteobacteria	Rhizobiales	Bradyrhizobiaceae	0.606482
HMP6_1262_>complement(1259279..1259455)	58	177	hypothetical protein	0.6045			2		Betaproteobacteria	Burkholderiales	Burkholderiaceae	0.482759
HMP6_1263_>complement(1259446..1260114)	222	669	NADH dehydrogenase	0.6428	COG1905	C	7		Betaproteobacteria	Burkholderiales	Burkholderiaceae	0.591304
HMP6_1264_>complement(1260117..1260725)	202	609	hypothetical protein	0.5337			1		Alphaproteobacteria	Sphingomonadales	Sphingomonadaceae	0.5
HMP6_1265_>complement(1260722..1261957)	411	1236	NADH-quinone oxidoreductase subunit D	0.6189	COG0649	C	7		Alphaproteobacteria	Sphingomonadales	Erythrobacteraceae	0.607843
HMP6_1266_>complement(1262106..1262873)	255	768	NADH dehydrogenase	0.6341	COG0852	C	7		Alphaproteobacteria	Sphingomonadales	Sphingomonadaceae	0.546667
HMP6_1267_>complement(1262866..1263351)	161	486	hypothetical protein	0.5638			1		Alphaproteobacteria	Sphingomonadales	Sphingomonadaceae	0.494737
HMP6_1268_>complement(1263432..1263977)	181	546	NADH-quinone oxidoreductase subunit B	0.6227	COG0377	C	7		Alphaproteobacteria	Sphingomonadales	Sphingomonadaceae	0.546512
HMP6_1269_>complement(1263968..1264342)	124	375	NADH:ubiquinone oxidoreductase subunit A	0.5813	COG0838	C	7		Alphaproteobacteria	Sphingomonadales	Sphingomonadaceae	0.657143
HMP6_1270_>complement(1264561..1265373)	270	813	inositol monophosphatase	0.6458	COG0483	G	8		Alphaproteobacteria	Sphingomonadales	Sphingomonadaceae	0.689655
HMP6_1271_>complement(1265511..1266074)	187	564	Elongation factor P	0.5887	COG0231	J	8		Alphaproteobacteria	Sphingomonadales	Sphingomonadaceae	0.515464
HMP6_1272_>1266177..1267262	361	1086	potassium transporter TrkA	0.6602	COG1226	P			Alphaproteobacteria	Sphingomonadales	Sphingomonadaceae	0.630435
HMP6_1273_>complement(1267259..1267939)	226	681	Thiamine-phosphate synthase	0.6681	COG0352	H	8		Alphaproteobacteria	Sphingomonadales	Sphingomonadaceae	0.647059
HMP6_1274_>complement(1267988..1268884)	298	897	fructose-bisphosphate aldolase	0.641	COG3588	G	2		Alphaproteobacteria	Sphingomonadales	Sphingomonadaceae	0.650602
HMP6_1275_>1269081..1269557	158	477	thiol:disulfide interchange protein	0.6268	COG0526	O			Alphaproteobacteria	Sphingomonadales	Sphingomonadaceae	0.655914
HMP6_1276_>complement(1269592..1270782)	396	1191	Phosphoglycerate kinase	0.6633	COG0126	G	8		Alphaproteobacteria	Sphingomonadales	Sphingomonadaceae	0.605809
HMP6_1277_>complement(1270779..1271228)	149	450	molybdenum cofactor biosysynthesis protein	0.6711	COG2258	S	6		Alphaproteobacteria	Sphingomonadales	Sphingomonadaceae	0.648352
HMP6_1278_>complement(1271234..1272244)	336	1011	Glyceraldehyde-3-phosphate dehydrogenase	0.6271	COG0057	G	8		Alphaproteobacteria	Sphingomonadales	Sphingomonadaceae	0.51269
HMP6_1279_>1272305..1272610	101	306	hypothetical protein	0.6797					Alphaproteobacteria	Sphingomonadales	Sphingomonadaceae	0.820895
HMP6_1280_>1272610..1272897	95	288	hypothetical protein	0.6667	COG3027	D			Alphaproteobacteria	Sphingomonadales	Sphingomonadaceae	0.746032
HMP6_1281_>1273295..1273738	147	444	5-formyltetrahydrofolate cyclo-ligase	0.6757	COG0212	H	8		Alphaproteobacteria	Sphingomonadales	Sphingomonadaceae	0.678572
HMP6_1282_>1273735..1273944	69	210	hypothetical protein	0.6429			7		Alphaproteobacteria	Sphingomonadales	Sphingomonadaceae	0.631579
HMP6_1283_>complement(1274181..1275395)	404	1215	permease	0.6255	COG0628	R			Alphaproteobacteria	Sphingomonadales	Sphingomonadaceae	0.634043
HMP6_1284_>1275450..1276937	495	1488	glycerol kinase	0.6707	COG0554	C			Alphaproteobacteria	Sphingomonadales	Sphingomonadaceae	0.618557
HMP6_1285_>1276968..1277660	230	693	hypothetical protein	0.6797			3		Alphaproteobacteria	Sphingomonadales	Sphingomonadaceae	0.623077
HMP6_1286_>complement(1277679..1279424)	581	1746	fatty acid--CoA ligase	0.638	COG0318	IQ			Alphaproteobacteria	Sphingomonadales	Sphingomonadaceae	0.618182
HMP6_1287_>1279560..1280792	410	1233	serine hydrolase	0.6058	COG1680	V			Alphaproteobacteria	Sphingomonadales	Sphingomonadaceae	0.556075
HMP6_1288_>1280800..1282917	705	2118	3-hydroxyacyl-CoA dehydrogenase	0.6294	COG1250	I	7		Alphaproteobacteria	Sphingomonadales	Erythrobacteraceae	0.609137
HMP6_1289_>1282914..1284215	433	1302	amidase	0.6697	COG0154	J			Alphaproteobacteria	Sphingomonadales	Sphingomonadaceae	0.669388
HMP6_1290_>1284216..1285397	393	1182	acyl-CoA dehydrogenase	0.6168	COG1960	I			Alphaproteobacteria	Sphingomonadales	Sphingomonadaceae	0.586855
HMP6_1291_>1285492..1286619	375	1128	acyl-CoA dehydrogenase	0.6684	COG1960	I			Alphaproteobacteria	Sphingomonadales	Sphingomonadaceae	0.625571
HMP6_1292_>1286619..1287497	292	879	acyl-CoA thioesterase II	0.653	COG1946	I	5		Alphaproteobacteria	Sphingomonadales	Sphingomonadaceae	0.635762
HMP6_1293_>complement(1287585..1289300)	571	1716	hypothetical protein	0.6562	COG1073	T			Alphaproteobacteria	Sphingomonadales	Sphingomonadaceae	0.570988
HMP6_1294_>complement(1289297..1290097)	266	801	oxidoreductase	0.6529	COG1028	IQR			Alphaproteobacteria	Sphingomonadales	Sphingomonadaceae	0.575163
HMP6_1295_>complement(1290109..1290873)	254	765	short-chain dehydrogenase	0.6261	COG1028	IQR			Alphaproteobacteria	Sphingomonadales	Sphingomonadaceae	0.59854
HMP6_1296_>complement(1290877..1291947)	356	1071	aminoglycoside phosphotransferase	0.6293	COG3173	R			Alphaproteobacteria	Sphingomonadales	Sphingomonadaceae	0.603261
HMP6_1297_>complement(1291944..1292990)	348	1047	alcohol dehydrogenase	0.6495	COG1062	R		1	Alphaproteobacteria	Sphingomonadales	Erythrobacteraceae	0.597938
HMP6_1298_>complement(1293026..1294309)	427	1284	acyl-CoA dehydrogenase	0.616	COG1960	I			Alphaproteobacteria	Sphingomonadales	Sphingomonadaceae	0.609091
HMP6_1299_>1294453..1295697	414	1245	TetR family transcriptional regulator	0.6562	COG1309	K		1	Alphaproteobacteria	Sphingomonadales	Erythrobacteraceae	0.68254
HMP6_1300_>1295737..1296921	394	1185	acyl-CoA dehydrogenase	0.6338	COG1960	I			Alphaproteobacteria	Sphingomonadales	Sphingomonadaceae	0.638614
HMP6_1301_>1296921..1298042	373	1122	carnitine dehydratase	0.6881	COG1804	I		1	Betaproteobacteria	Burkholderiales	Burkholderiaceae	0.677083
HMP6_1302_>1298223..1298984	253	762	aldolase	0.6234	COG0235	G	7		Betaproteobacteria	Burkholderiales	Burkholderiaceae	0.592308
HMP6_1303_>complement(1299229..1299783)	184	555	hypothetical protein	0.6505			1	1	Betaproteobacteria	Burkholderiales	Burkholderiaceae	0.517544
HMP6_1304_>1300123..1302849	908	2727	TonB-dependent receptor	0.6131	COG4206	H		1	Betaproteobacteria	Burkholderiales	Burkholderiaceae	0.491266
HMP6_1305_>1302933..1303475	180	543	isoquinoline 1-oxidoreductase	0.6501	COG2080	C	7		Alphaproteobacteria	Sphingomonadales	Sphingomonadaceae	0.6
HMP6_1306_>complement(1303514..1303984)	156	471	hypothetical protein	0.6921			1		Alphaproteobacteria	Sphingomonadales	Sphingomonadaceae	0.741071
HMP6_1307_>1303934..1304587	217	654	hypothetical protein	0.6254	COG5455	P			Alphaproteobacteria	Sphingomonadales	Sphingomonadaceae	0.714286
HMP6_1308_>1304716..1305357	213	642	2OG-Fe(II) oxygenase	0.6137	COG3751	JO			Alphaproteobacteria	Sphingomonadales	Sphingomonadaceae	0.575472
HMP6_1309_>complement(1305509..1307788)	759	2280	acyl-homoserine-lactone acylase	0.6715	COG2366	Q			Alphaproteobacteria	Sphingomonadales	Sphingomonadaceae	0.595402
HMP6_1310_>1308015..1309775	586	1761	recombinase RecJ	0.7013	COG0608	L	8		Betaproteobacteria	Burkholderiales	Burkholderiaceae	0.697674
HMP6_1311_>1310139..1310978	279	840	hypothetical protein	0.6107			1	1	Alphaproteobacteria	Rhizobiales	Rhodobiaceae	0.582278
HMP6_1312_>complement(1310965..1311516)	183	552	hypothetical protein	0.6395			1	1	Alphaproteobacteria	Rhizobiales	Bradyrhizobiaceae	0.647059
HMP6_1313_>complement(1311993..1313300)	435	1308	hypothetical protein	0.6353	COG4632	G	2		Alphaproteobacteria	Sphingomonadales	Sphingomonadaceae	0.592885
HMP6_1314_>complement(1313853..1314446)	197	594	hypothetical protein	0.638			1		Alphaproteobacteria	Sphingomonadales	Sphingomonadaceae	0.752475
HMP6_1315_>complement(1314693..1316525)	610	1833	hypothetical protein	0.6394	COG0591	E			Alphaproteobacteria	Sphingomonadales	Sphingomonadaceae	0.660221
HMP6_1316_>complement(1316619..1319375)	918	2757	hypothetical protein	0.6003	COG4771	P			Alphaproteobacteria	Sphingomonadales	Sphingomonadaceae	0.483936
HMP6_1317_>1319674..1320573	299	900	hypothetical protein	0.69	COG2301	G			Alphaproteobacteria	Sphingomonadales	Sphingomonadaceae	0.705202
HMP6_1318_>complement(1320725..1321408)	227	684	NAD(P)H dehydrogenase	0.6228	COG2249	R	5		Alphaproteobacteria	Sphingomonadales	Sphingomonadaceae	0.586777
HMP6_1319_>complement(1321477..1322136)	219	660	hypothetical protein	0.6909	COG3619	S	5		Alphaproteobacteria	Sphingomonadales	Sphingomonadaceae	0.639706
HMP6_1320_>complement(1322245..1324251)	668	2007	TonB-dependent receptor	0.6906	COG4206	H		1	Betaproteobacteria	Burkholderiales	Burkholderiaceae	0.618812
HMP6_1321_>1324479..1326860	793	2382	TonB-dependent receptor	0.6339	COG4774	P			Alphaproteobacteria	Sphingomonadales	Sphingomonadaceae	0.566434
HMP6_1322_>complement(1326854..1327966)	370	1113	Alcohol dehydrogenase class-3	0.6361	COG1062	R	8		Alphaproteobacteria	Sphingomonadales	Sphingomonadaceae	0.484536
HMP6_1323_>complement(1328079..1330562)	827	2484	TonB-dependent receptor	0.6566	COG4206	H			Alphaproteobacteria	Sphingomonadales	Sphingomonadaceae	0.545657
HMP6_1324_>1330672..1330854	60	183	hypothetical protein	0.5792			6		Alphaproteobacteria	Sphingomonadales	Sphingomonadaceae	0.581395
HMP6_1325_>1331027..1332190	387	1164	hemolysin D	0.671	COG0845	MV			Alphaproteobacteria	Sphingomonadales	Sphingomonadaceae	0.534979
HMP6_1326_>1332198..1335386	1062	3189	multidrug efflux RND transporter permease subunit	0.6278	COG0841	V			Alphaproteobacteria	Sphingomonadales	Sphingomonadaceae	0.551495
HMP6_1327_>1335383..1336837	484	1455	transporter	0.6619	COG1538	M			Alphaproteobacteria	Sphingomonadales	Sphingomonadaceae	0.665563
HMP6_1328_>1336912..1337265	117	354	hypothetical protein	0.7034			1		Alphaproteobacteria	Sphingomonadales	Sphingomonadaceae	0.738462
HMP6_1329_>1337262..1338329	355	1068	poly-beta-hydroxybutyrate polymerase	0.6255	COG3243	I			Alphaproteobacteria	Sphingomonadales	Sphingomonadaceae	0.620321
HMP6_1330_>1338326..1338862	178	537	acetyltransferase	0.6294	COG1247	E			Alphaproteobacteria	Sphingomonadales	Sphingomonadaceae	0.711538
HMP6_1331_>1338915..1339706	263	792	hypothetical protein	0.6667	COG1075	I			Alphaproteobacteria	Sphingomonadales	Sphingomonadaceae	0.583893
HMP6_1332_>complement(1339860..1340387)	175	528	hypothetical protein	0.6534	COG3861	S	1		Alphaproteobacteria	Sphingomonadales	Sphingomonadaceae	0.598131
HMP6_1333_>complement(1340589..1341050)	153	462	hypothetical protein	0.6061	COG3223	R	1		Alphaproteobacteria	Sphingomonadales	Sphingomonadaceae	0.539326
HMP6_1334_>complement(1341147..1341476)	109	330	phasin	0.6303					Alphaproteobacteria	Sphingomonadales	Sphingomonadaceae	0.597015
HMP6_1335_>complement(1341473..1342978)	501	1506	hypothetical protein	0.6514	COG1020	Q	2		Alphaproteobacteria	Sphingomonadales	Sphingomonadaceae	0.588448
HMP6_1336_>1343079..1343699	206	621	hypothetical protein	0.6039			1		Alphaproteobacteria	Sphingomonadales	Sphingomonadaceae	0.559633
HMP6_1337_>complement(1343746..1346964)	1072	3219	P450 reductase	0.6521	COG2124	QV			Alphaproteobacteria	Sphingomonadales	Sphingomonadaceae	0.675347
HMP6_1338_>1347062..1347865	267	804	hypothetical protein	0.7015			1		Alphaproteobacteria	Sphingomonadales	Sphingomonadaceae	0.770186
HMP6_1339_>1347939..1348406	155	468	hypothetical protein	0.656	COG1664	Z	3		Alphaproteobacteria	Sphingomonadales	Sphingomonadaceae	0.565217
HMP6_1340_>complement(1348419..1349705)	428	1287	Xaa-Pro dipeptidase	0.6465	COG1228	Q			Alphaproteobacteria	Sphingomonadales	Sphingomonadaceae	0.531646
HMP6_1341_>complement(1349731..1351125)	464	1395	dihydrolipoamide dehydrogenase	0.6272	COG1249	C	8		Alphaproteobacteria	Sphingomonadales	Sphingomonadaceae	0.532819
HMP6_1342_>complement(1351154..1351537)	127	384	acyl-CoA thioesterase	0.6823	COG1607	I			Alphaproteobacteria	Sphingomonadales	Sphingomonadaceae	0.585714
HMP6_1343_>complement(1351530..1351742)	70	213	hypothetical protein	0.662					Alphaproteobacteria	Sphingomonadales	Sphingomonadaceae	0.533333
HMP6_1344_>complement(1351744..1353024)	426	1281	branched-chain alpha-keto acid dehydrogenase subunit E2	0.6518	COG0508	C	8		Alphaproteobacteria	Sphingomonadales	Sphingomonadaceae	0.600775
HMP6_1345_>1353157..1353612	151	456	universal stress protein	0.6732	COG0589	T	7		Alphaproteobacteria	Sphingomonadales	Sphingomonadaceae	0.640449
HMP6_1346_>1353665..1354060	131	396	hypothetical protein	0.6035			1		Alphaproteobacteria	Sphingomonadales	Sphingomonadaceae	0.541667
HMP6_1347_>1354486..1355805	439	1320	peptidase M28	0.6811	COG2234	O			Alphaproteobacteria	Sphingomonadales	Sphingomonadaceae	0.555555
HMP6_1348_>complement(1355935..1356966)	343	1032	hypothetical protein	0.6628					Alphaproteobacteria	Sphingomonadales	Sphingomonadaceae	0.449275
HMP6_1349_>complement(1357078..1357563)	161	486	hypothetical protein	0.679	COG1956	VT	8		Alphaproteobacteria	Sphingomonadales	Sphingomonadaceae	0.717647
HMP6_1350_>1357609..1358049	146	441	peptide chain release factor I	0.678	COG1186	J	8		Alphaproteobacteria	Sphingomonadales	Sphingomonadaceae	0.534653
HMP6_1351_>1358134..1359951	605	1818	hypothetical protein	0.6782			1		Alphaproteobacteria	Sphingomonadales	Sphingomonadaceae	0.653061
HMP6_1352_>complement(1359974..1360648)	224	675	RNA pseudouridine synthase	0.6741	COG0564	J	8		Alphaproteobacteria	Sphingomonadales	Sphingomonadaceae	0.646154
HMP6_1353_>1360678..1361526	282	849	hypothetical protein	0.6973	COG1876	M	3		Alphaproteobacteria	Sphingomonadales	Sphingomonadaceae	0.641892
HMP6_1354_>complement(1361516..1362118)	200	603	NAD(P)H dehydrogenase (quinone)	0.6517	COG0655	C	8		Alphaproteobacteria	Sphingomonadales	Sphingomonadaceae	0.533981
HMP6_1355_>complement(1362179..1362877)	232	699	hypothetical protein	0.6338	COG1741	R			Alphaproteobacteria	Sphingomonadales	Sphingomonadaceae	0.614754
HMP6_1356_>complement(1362960..1363502)	180	543	hypothetical protein	0.6814	COG0110	R			Alphaproteobacteria	Sphingomonadales	Sphingomonadaceae	0.68421
HMP6_1357_>1363593..1364498	301	906	LysR family transcriptional regulator	0.6755	COG0583	K			Alphaproteobacteria	Sphingomonadales	Sphingomonadaceae	0.668449
HMP6_1358_>1364648..1365352	234	705	Cell cycle transcriptional regulator CtrA	0.5901	COG0745	TK	8		Alphaproteobacteria	Sphingomonadales	Sphingomonadaceae	0.557143
HMP6_1359_>complement(1366117..1367835)	572	1719	metal-dependent hydrolase	0.6742	COG1574	R	8		Alphaproteobacteria	Sphingomonadales	Sphingomonadaceae	0.630769
HMP6_1360_>1367834..1369072	412	1239	threonine dehydratase	0.6529	COG1171	E	8		Alphaproteobacteria	Sphingomonadales	Sphingomonadaceae	0.615079
HMP6_1361_>1369389..1370108	239	720	arginyl-tRNA--protein transferase	0.6222	COG2935	O	7		Betaproteobacteria	Burkholderiales	Burkholderiaceae	0.598485
HMP6_1362_>complement(1370154..1370960)	268	807	transglutaminase	0.6493	COG1305	O	7		Alphaproteobacteria	Sphingomonadales	Sphingomonadaceae	0.637584
HMP6_1363_>complement(1370974..1371909)	311	936	hypothetical protein	0.6474	COG2307	S	7		Alphaproteobacteria	Sphingomonadales	Sphingomonadaceae	0.623116
HMP6_1364_>complement(1371909..1373369)	486	1461	hypothetical protein	0.6359	COG2308	S	7		Alphaproteobacteria	Sphingomonadales	Sphingomonadaceae	0.586873
HMP6_1365_>complement(1373477..1373866)	129	390	hypothetical protein	0.5872			1		Alphaproteobacteria	Sphingomonadales	Sphingomonadaceae	0.646154
HMP6_1366_>complement(1373926..1375977)	683	2052	thiol:disulfide interchange protein	0.6813	COG4233	OC	8		Alphaproteobacteria	Sphingomonadales	Sphingomonadaceae	0.619403
HMP6_1367_>1376064..1377719	551	1656	alkaline phosphatase	0.6455	COG1524	R	8		Alphaproteobacteria	Sphingomonadales	Sphingomonadaceae	0.55082
HMP6_1368_>1377716..1378693	325	978	hypothetical protein	0.6585	COG5285	Q			Alphaproteobacteria	Sphingomonadales	Sphingomonadaceae	0.709678
HMP6_1369_>complement(1378701..1379633)	310	933	hypothetical protein	0.6474	COG3420	P	5		Alphaproteobacteria	Sphingomonadales	Sphingomonadaceae	0.524691
HMP6_1370_>complement(1379713..1382376)	887	2664	5-methyltetrahydrofolate--homocysteine methyltransferase	0.6303	COG1410	E	8		Alphaproteobacteria	Sphingomonadales	Sphingomonadaceae	0.604603
HMP6_1371_>complement(1382505..1383551)	348	1047	5-methyltetrahydrofolate--homocysteine methyltransferase	0.6323	COG0646	E	8		Alphaproteobacteria	Rhizobiales	Bradyrhizobiaceae	0.634021
HMP6_1372_>complement(1383684..1384634)	316	951	5,10-methylenetetrahydrofolate reductase	0.6414	COG0685	E	8		Alphaproteobacteria	Sphingomonadales	Sphingomonadaceae	0.619048
HMP6_1373_>complement(1384631..1385590)	319	960	ArsR family transcriptional regulator	0.6677	COG2226	H	8		Alphaproteobacteria	Sphingomonadales	Sphingomonadaceae	0.726368
HMP6_1374_>1385724..1386002	92	279	hypothetical protein	0.6667				1	Alphaproteobacteria	Rhizobiales	Bradyrhizobiaceae	0.676923
HMP6_1375_>1385999..1386196	65	198	hypothetical protein	0.6111			1	1	Alphaproteobacteria	Rhizobiales	Bradyrhizobiaceae	0.6
HMP6_1376_>1386193..1387143	316	951	alcohol dehydrogenase	0.6414	COG0667	R		1	Alphaproteobacteria	Rhizobiales	Bradyrhizobiaceae	0.631285
HMP6_1377_>complement(1387140..1387823)	227	684	hypothetical protein	0.6564	COG0189	HJ	2		Alphaproteobacteria	Sphingomonadales	Sphingomonadaceae	0.700855
HMP6_1378_>complement(1388138..1389733)	531	1596	Isocitrate lyase	0.6053	COG2224	C	7		Alphaproteobacteria	Rhizobiales	Rhodobiaceae	0.613971
HMP6_1379_>complement(1389870..1390865)	331	996	hypothetical protein	0.6064			1	1	Alphaproteobacteria	Sphingomonadales	Erythrobacteraceae	0.502703
HMP6_1380_>1391007..1391891	294	885	hypothetical protein	0.6463	COG2207	K			Alphaproteobacteria	Sphingomonadales	Sphingomonadaceae	0.683544
HMP6_1381_>complement(1391948..1392145)	65	198	hypothetical protein	0.5			1		Alphaproteobacteria	Sphingomonadales	Sphingomonadaceae	0.666667
HMP6_1382_>complement(1392355..1393740)	461	1386	transcriptional regulator	0.6912	COG3800	R	7		Alphaproteobacteria	Sphingomonadales	Sphingomonadaceae	0.761733
HMP6_1383_>complement(1394031..1394288)	85	258	hypothetical protein	0.6163			1	1	Alphaproteobacteria	Rhizobiales	Bradyrhizobiaceae	0.520833
HMP6_1384_>complement(1394285..1396957)	890	2673	aconitate hydratase	0.6382	COG1048	C	8		Alphaproteobacteria	Rhizobiales	Bradyrhizobiaceae	0.532787
HMP6_1385_>1397511..1398050	179	540	hypothetical protein	0.4833			1	1	Betaproteobacteria	Burkholderiales	Burkholderiaceae	0.528736
HMP6_1386_>1398050..1399087	345	1038	hypothetical protein	0.4769	COG3465	S	1	1	Betaproteobacteria	Burkholderiales	Burkholderiaceae	0.570681
HMP6_1387_>1399290..1400102	270	813	hypothetical protein	0.7011					Alphaproteobacteria	Sphingomonadales	Sphingomonadaceae	0.698324
HMP6_1388_>1400223..1402028	601	1806	hypothetical protein	0.6717	COG5267	S			Alphaproteobacteria	Sphingomonadales	Sphingomonadaceae	0.556851
HMP6_1389_>1402040..1403431	463	1392	Tat pathway signal protein	0.6473	COG4102	S			Alphaproteobacteria	Sphingomonadales	Sphingomonadaceae	0.518367
HMP6_1390_>complement(1403655..1404170)	171	516	hypothetical protein	0.5349	COG1413	R	2		Alphaproteobacteria	Sphingomonadales	Sphingomonadaceae	0.719626
HMP6_1391_>1404613..1405620	335	1008	hypothetical protein	0.6567	COG1633	P			Alphaproteobacteria	Sphingomonadales	Sphingomonadaceae	0.582888
HMP6_1392_>1405653..1406675	340	1023	hypothetical protein	0.654	COG1633	P			Alphaproteobacteria	Sphingomonadales	Sphingomonadaceae	0.582474
HMP6_1393_>1406867..1407361	164	495	superoxide dismutase	0.6808	COG2032	P	7		Alphaproteobacteria	Sphingomonadales	Sphingomonadaceae	0.546667
HMP6_1394_>complement(1407500..1409071)	523	1572	MFS transporter	0.6724	COG2271	G			Alphaproteobacteria	Sphingomonadales	Sphingomonadaceae	0.637288
HMP6_1395_>complement(1409165..1409335)	56	171	hypothetical protein	0.6316			1	1	Alphaproteobacteria	Rhizobiales	Bradyrhizobiaceae	0.638889
HMP6_1396_>complement(1409423..1409968)	181	546	hypothetical protein	0.6905	COG1514	J	7		Alphaproteobacteria	Rhizobiales	Bradyrhizobiaceae	0.672414
HMP6_1397_>1410087..1410824	245	738	membrane protein	0.603	COG0670	R	8		Alphaproteobacteria	Sphingomonadales	Sphingomonadaceae	0.557252
HMP6_1398_>1410931..1411707	258	777	transglutaminase	0.677	COG1305	O			Alphaproteobacteria	Sphingomonadales	Sphingomonadaceae	0.631206
HMP6_1399_>1411763..1412071	102	309	hypothetical protein	0.6861			7		Alphaproteobacteria	Sphingomonadales	Sphingomonadaceae	0.654545
HMP6_1400_>1412302..1412844	180	543	hypothetical protein	0.6722			8		Alphaproteobacteria	Sphingomonadales	Sphingomonadaceae	0.63964
HMP6_1401_>complement(1413093..1413782)	229	690	hypothetical protein	0.6638	COG3921	S			Alphaproteobacteria	Sphingomonadales	Sphingomonadaceae	0.626984
HMP6_1402_>complement(1413812..1414567)	251	756	NUDIX hydrolase	0.6918	COG1051	F	7		Alphaproteobacteria	Sphingomonadales	Sphingomonadaceae	0.695946
HMP6_1403_>complement(1414564..1415412)	282	849	hypothetical protein	0.6714	COG3662	S	3		Alphaproteobacteria	Sphingomonadales	Sphingomonadaceae	0.64557
HMP6_1404_>complement(1415799..1417394)	531	1596	phytoene dehydrogenase	0.6178	COG1233	Q			Alphaproteobacteria	Sphingomonadales	Sphingomonadaceae	0.583333
HMP6_1405_>1417324..1417524	66	201	hypothetical protein	0.6716			1		Alphaproteobacteria	Sphingomonadales	Sphingomonadaceae	0.675676
HMP6_1406_>complement(1417739..1418362)	207	624	histidine kinase	0.6394	COG4566	TK		1	Acidobacteria			0.666667
HMP6_1407_>complement(1418461..1419546)	361	1086	hypothetical protein	0.6547	COG1835	M		1	Acidobacteria			0.684729
HMP6_1408_>1419788..1420795	335	1008	hypothetical protein	0.6815	COG4076	R			Alphaproteobacteria	Sphingomonadales	Sphingomonadaceae	0.695876
HMP6_1409_>1420855..1421007	50	153	hypothetical protein	0.5621			1		Alphaproteobacteria	Sphingomonadales	Sphingomonadaceae	0.551724
HMP6_1410_>1421116..1421943	275	828	hypothetical protein	0.6486	COG4424	M	1		Alphaproteobacteria	Sphingomonadales	Sphingomonadaceae	0.733766
HMP6_1411_>1421940..1422554	204	615	hypothetical protein	0.6504	COG3751	JO	1		Alphaproteobacteria	Sphingomonadales	Sphingomonadaceae	0.654206
HMP6_1412_>complement(1422551..1422838)	95	288	hypothetical protein	0.5868					Alphaproteobacteria	Sphingomonadales	Sphingomonadaceae	0.565217
HMP6_1413_>complement(1422866..1424764)	632	1899	hypothetical protein	0.6572	COG0367	E			Alphaproteobacteria	Sphingomonadales	Sphingomonadaceae	0.65
HMP6_1414_>complement(1424852..1426231)	459	1380	hypothetical protein	0.6239	COG1032	R	1		Alphaproteobacteria	Sphingomonadales	Sphingomonadaceae	0.669388
HMP6_1415_>complement(1426259..1426675)	138	417	hypothetical protein	0.6619	COG1032	R	1		Alphaproteobacteria	Sphingomonadales	Sphingomonadaceae	0.658537
HMP6_1416_>complement(1426700..1428274)	524	1575	hypothetical protein	0.6667			1		Alphaproteobacteria	Sphingomonadales	Sphingomonadaceae	0.742671
HMP6_1417_>1428627..1429040	137	414	hypothetical protein	0.57	COG3804	S			Alphaproteobacteria	Sphingomonadales	Sphingomonadaceae	0.594595
HMP6_1418_>1429474..1430382	302	909	hypothetical protein	0.6381	COG5012	C			Alphaproteobacteria	Sphingomonadales	Sphingomonadaceae	0.664894
HMP6_1419_>complement(1430618..1432225)	535	1608	carbon-nitrogen hydrolase	0.6107	COG3153	R		1	Alphaproteobacteria	Sphingomonadales	Erythrobacteraceae	0.584906
HMP6_1420_>1432926..1433927	333	1002	NADP-dependent oxidoreductase	0.6407	COG2130	QR			Alphaproteobacteria	Sphingomonadales	Sphingomonadaceae	0.565934
HMP6_1421_>complement(1433931..1434992)	353	1062	hypothetical protein	0.6008			1		Alphaproteobacteria	Sphingomonadales	Sphingomonadaceae	0.630208
HMP6_1422_>complement(1435453..1436199)	248	747	zinc metalloprotease	0.6426	COG2321	R	8		Alphaproteobacteria	Sphingomonadales	Erythrobacteraceae	0.59292
HMP6_1423_>1436107..1436376	89	270	hypothetical protein	0.663			1		Alphaproteobacteria	Sphingomonadales	Sphingomonadaceae	0.786885
HMP6_1424_>1436505..1437680	391	1176	membrane protein	0.6497	COG1752	R	5		Alphaproteobacteria	Sphingomonadales	Sphingomonadaceae	0.6
HMP6_1425_>1437702..1438487	261	786	3-hydroxybutyrate dehydrogenase	0.6349	COG1028	IQR			Alphaproteobacteria	Sphingomonadales	Sphingomonadaceae	0.564626
HMP6_1426_>1438526..1439239	237	714	hypothetical protein	0.6765			7		Alphaproteobacteria	Sphingomonadales	Sphingomonadaceae	0.608696
HMP6_1427_>complement(1439532..1439843)	103	312	hypothetical protein	0.5865			1		Alphaproteobacteria	Sphingomonadales	Sphingomonadaceae	0.490196
HMP6_1428_>complement(1440084..1440272)	62	189	hypothetical protein	0.6085			1		Alphaproteobacteria	Sphingomonadales	Sphingomonadaceae	0.514286
HMP6_1429_>complement(1440269..1441174)	301	906	integrase	0.6744	COG2801	X			Alphaproteobacteria	Sphingomonadales	Sphingomonadaceae	0.673797
HMP6_1430_>complement(1441168..1441434)	88	267	Insertion element ISR1 uncharacterized 10 kDa protein A3	0.5993	COG2963	X			Alphaproteobacteria	Sphingomonadales	Sphingomonadaceae	0.644068
HMP6_1431_>complement(1441677..1442627)	316	951	cation transporter	0.6562	COG0053	P	7		Alphaproteobacteria	Sphingomonadales	Sphingomonadaceae	0.629032
HMP6_1432_>1442648..1442962	104	315	hypothetical protein	0.5937	COG2002	KV	2		Alphaproteobacteria	Sphingomonadales	Sphingomonadaceae	0.622951
HMP6_1433_>1442966..1443355	129	390	death-on-curing protein	0.659	COG3654	X	2		Alphaproteobacteria	Sphingomonadales	Sphingomonadaceae	0.670886
HMP6_1434_>complement(1443352..1444812)	486	1461	amino acid permease	0.6674	COG0531	E			Alphaproteobacteria	Sphingomonadales	Sphingomonadaceae	0.590106
HMP6_1435_>complement(1445012..1446484)	490	1473	hypothetical protein	0.5709	COG0457	R		1	Alphaproteobacteria	Rhizobiales	Bradyrhizobiaceae	0.713235
HMP6_1436_>complement(1446538..1447767)	409	1230	hypothetical protein	0.6187	COG3555	O		1	Betaproteobacteria	Burkholderiales	Burkholderiaceae	0.735537
HMP6_1437_>1447856..1448917	353	1062	hypothetical protein	0.6337			2		Alphaproteobacteria	Rhizobiales	Bradyrhizobiaceae	0.70892
HMP6_1438_>complement(1448982..1451957)	991	2976	TonB-dependent receptor	0.6008	COG4771	P		1	Alphaproteobacteria	Rhizobiales	Bradyrhizobiaceae	0.486842
HMP6_1439_>complement(1453250..1453852)	200	603	hypothetical protein	0.592	COG0726	GM		1	Betaproteobacteria	Burkholderiales	Burkholderiaceae	0.589744
HMP6_1440_>1454064..1454996	310	933	hypothetical protein	0.6249				1	Betaproteobacteria	Burkholderiales	Burkholderiaceae	0.712871
HMP6_1441_>1455194..1456024	276	831	glycosyl transferase family 2	0.6282	COG1215	N			Alphaproteobacteria	Sphingomonadales	Sphingomonadaceae	0.666667
HMP6_1442_>1456068..1456718	216	651	hypothetical protein	0.6267	COG1595	K	7		Betaproteobacteria	Burkholderiales	Burkholderiaceae	0.748148
HMP6_1443_>1456771..1457676	301	906	anti-FecI sigma factor FecR	0.6556	COG3712	PT			Alphaproteobacteria	Sphingomonadales	Sphingomonadaceae	0.614943
HMP6_1444_>1457726..1460041	771	2316	TonB-dependent receptor	0.6304	COG4773	P			Alphaproteobacteria	Sphingomonadales	Sphingomonadaceae	0.606407
HMP6_1445_>1460268..1462565	765	2298	TonB-dependent receptor	0.5927	COG4772	P			Alphaproteobacteria	Sphingomonadales	Sphingomonadaceae	0.463291
HMP6_1446_>1462565..1463257	230	693	hypothetical protein	0.6797	COG0671	I	4		Alphaproteobacteria	Sphingomonadales	Sphingomonadaceae	0.705882
HMP6_1447_>complement(1463254..1466274)	1006	3021	transporter	0.6759	COG0841	V			Alphaproteobacteria	Sphingomonadales	Sphingomonadaceae	0.657277
HMP6_1448_>complement(1466271..1467305)	344	1035	hypothetical protein	0.7227	COG0845	MV			Alphaproteobacteria	Sphingomonadales	Sphingomonadaceae	0.603306
HMP6_1449_>complement(1467302..1468582)	426	1281	hypothetical protein	0.701	COG1538	M	1		Alphaproteobacteria	Sphingomonadales	Sphingomonadaceae	0.728873
HMP6_1450_>complement(1468579..1469910)	443	1332	histidine kinase	0.6697	COG2205	T			Alphaproteobacteria	Sphingomonadales	Sphingomonadaceae	0.694657
HMP6_1451_>complement(1469903..1470652)	249	750	DNA-binding response regulator	0.62	COG0745	TK			Alphaproteobacteria	Sphingomonadales	Sphingomonadaceae	0.679739
HMP6_1452_>1470769..1471779	336	1011	hypothetical protein	0.6449	COG3391	R	1		Alphaproteobacteria	Sphingomonadales	Sphingomonadaceae	0.570681
HMP6_1453_>complement(1472101..1473234)	377	1134	branched-chain amino acid aminotransferase	0.6658	COG0115	EH	8		Alphaproteobacteria	Sphingomonadales	Sphingomonadaceae	0.668317
HMP6_1454_>1473301..1473789	162	489	MarR family transcriptional regulator	0.6524	COG1846	K			Alphaproteobacteria	Sphingomonadales	Sphingomonadaceae	0.735849
HMP6_1455_>complement(1473943..1474758)	271	816	pyrroline-5-carboxylate reductase	0.6924	COG0345	E	8		Alphaproteobacteria	Sphingomonadales	Sphingomonadaceae	0.695122
HMP6_1456_>complement(1474755..1475267)	170	513	hypothetical protein	0.6179	COG5465	S	8		Betaproteobacteria	Burkholderiales	Burkholderiaceae	0.695652
HMP6_1457_>complement(1475377..1475643)	88	267	hypothetical protein	0.6442	COG2960	S	8		Betaproteobacteria	Burkholderiales	Burkholderiaceae	0.741379
HMP6_1458_>complement(1475663..1476193)	176	531	TspO and MBR like proteins	0.6347	COG3476	T	7		Betaproteobacteria	Burkholderiales	Burkholderiaceae	0.617647
HMP6_1459_>complement(1476298..1477050)	250	753	hemolysin	0.6547	COG1189	J	8		Betaproteobacteria	Burkholderiales	Burkholderiaceae	0.582192
HMP6_1460_>complement(1477534..1478244)	236	711	Crp/Fnr family transcriptional regulator	0.6273	COG0664	T			Alphaproteobacteria	Sphingomonadales	Sphingomonadaceae	0.653061
HMP6_1461_>1478537..1478743	68	207	hypothetical protein	0.6232			3		Alphaproteobacteria	Sphingomonadales	Sphingomonadaceae	0.547619
HMP6_1462_>complement(1478815..1479492)	225	678	hypothetical protein	0.6549	COG3895	M	2		Alphaproteobacteria	Sphingomonadales	Sphingomonadaceae	0.647541
HMP6_1463_>complement(1479585..1479956)	123	372	hypothetical protein	0.672	COG0848	U			Alphaproteobacteria	Sphingomonadales	Sphingomonadaceae	0.701493
HMP6_1464_>complement(1480280..1480639)	119	360	hypothetical protein	0.6028					Alphaproteobacteria	Sphingomonadales	Sphingomonadaceae	0.686274
HMP6_1465_>complement(1480737..1481942)	401	1206	Bcr/CflA family drug resistance efflux transporter	0.6434	COG2814	G			Alphaproteobacteria	Sphingomonadales	Sphingomonadaceae	0.633803
HMP6_1466_>1482101..1482469	122	369	hypothetical protein	0.6504			5		Alphaproteobacteria	Sphingomonadales	Sphingomonadaceae	0.575342
HMP6_1467_>1482534..1483037	167	504	hypothetical protein	0.623			6		Alphaproteobacteria	Sphingomonadales	Sphingomonadaceae	0.442105
HMP6_1468_>1483122..1484090	322	969	flavonol synthase	0.6636	COG3491	Q	7		Alphaproteobacteria	Sphingomonadales	Sphingomonadaceae	0.687861
HMP6_1469_>1484193..1485479	428	1287	homoserine dehydrogenase	0.697	COG0460	E	8		Alphaproteobacteria	Sphingomonadales	Sphingomonadaceae	0.682171
HMP6_1470_>complement(1485603..1486142)	179	540	hypothetical protein	0.6833					Alphaproteobacteria	Sphingomonadales	Sphingomonadaceae	0.531915
HMP6_1471_>complement(1486175..1486603)	142	429	hypothetical protein	0.6503	COG1832	R	7		Alphaproteobacteria	Sphingomonadales	Sphingomonadaceae	0.7
HMP6_1472_>complement(1486603..1487559)	318	957	chromosome partitioning protein ParA	0.6938	COG0489	D	8		Alphaproteobacteria	Sphingomonadales	Sphingomonadaceae	0.604396
HMP6_1473_>1487636..1488784	382	1149	peptidase	0.6493	COG0330	O	7		Alphaproteobacteria	Sphingomonadales	Sphingomonadaceae	0.533679
HMP6_1474_>1488781..1489644	287	864	hypothetical protein	0.6123	COG0330	O	7		Alphaproteobacteria	Rhizobiales	Bradyrhizobiaceae	0.603659
HMP6_1475_>1489756..1491300	514	1545	protease	0.6388	COG0265	O	8		Alphaproteobacteria	Rhizobiales	Bradyrhizobiaceae	0.488722
HMP6_1476_>1491404..1493071	555	1668	hypothetical protein	0.6589	COG0433	L	7		Alphaproteobacteria	Sphingomonadales	Sphingomonadaceae	0.608434
HMP6_1477_>complement(1493250..1494452)	400	1203	CoA transferase	0.6658	COG1804	I	6		Alphaproteobacteria	Sphingomonadales	Sphingomonadaceae	0.662222
HMP6_1478_>complement(1494449..1496404)	651	1956	methylcrotonoyl-CoA carboxylase	0.6329	COG4770	I			Alphaproteobacteria	Sphingomonadales	Sphingomonadaceae	0.6
HMP6_1479_>complement(1496447..1497055)	202	609	hypothetical protein	0.6404	COG0204	I	1		Alphaproteobacteria	Sphingomonadales	Sphingomonadaceae	0.60606
HMP6_1480_>complement(1497097..1497570)	157	474	hypothetical protein	0.654					Alphaproteobacteria	Sphingomonadales	Sphingomonadaceae	0.617284
HMP6_1481_>complement(1497582..1498109)	175	528	hypothetical protein	0.6591			1	1	Betaproteobacteria	Burkholderiales	Burkholderiaceae	0.622641
HMP6_1482_>complement(1498106..1499707)	533	1602	acetyl-CoA carboxylase subunit beta	0.6561	COG4799	I	7		Betaproteobacteria	Burkholderiales	Burkholderiaceae	0.609929
HMP6_1483_>complement(1499711..1499959)	82	249	hypothetical protein	0.5141			1		Alphaproteobacteria	Sphingomonadales	Sphingomonadaceae	0.636364
HMP6_1484_>complement(1499973..1501124)	383	1152	isovaleryl-CoA dehydrogenase	0.6345	COG1960	I			Alphaproteobacteria	Sphingomonadales	Sphingomonadaceae	0.587065
HMP6_1485_>complement(1501412..1502257)	281	846	transposase	0.6277	COG2801	X		1	Betaproteobacteria	Burkholderiales	Burkholderiaceae	0.592357
HMP6_1486_>complement(1502270..1502560)	96	291	transposase	0.6289	COG2963	X	3		Betaproteobacteria	Burkholderiales	Burkholderiaceae	0.725806
HMP6_1487_>1502815..1503702	295	888	hypothetical protein	0.6351			1		Alphaproteobacteria	Sphingomonadales	Sphingomonadaceae	0.385542
HMP6_1488_>complement(1503684..1503926)	80	243	hypothetical protein	0.6543			1		Alphaproteobacteria	Sphingomonadales	Sphingomonadaceae	0.433333
HMP6_1489_>1503850..1505376	508	1527	hypothetical protein	0.6215			1		Alphaproteobacteria	Sphingomonadales	Sphingomonadaceae	0.471015
HMP6_1490_>1505395..1506129	244	735	hypothetical protein	0.6803	COG3063	NW	1		Alphaproteobacteria	Sphingomonadales	Sphingomonadaceae	0.708861
HMP6_1491_>1506265..1506714	149	450	hypothetical protein	0.6378	COG3063	NW	1		Alphaproteobacteria	Sphingomonadales	Sphingomonadaceae	0.655172
HMP6_1492_>complement(1506752..1507096)	114	345	hypothetical protein	0.6203					Alphaproteobacteria	Sphingomonadales	Sphingomonadaceae	0.5
HMP6_1493_>complement(1507114..1507881)	255	768	molybdopterin-binding protein	0.6562	COG1058	R	8		Alphaproteobacteria	Sphingomonadales	Sphingomonadaceae	0.6
HMP6_1494_>1507935..1508759	274	825	methionine aminopeptidase	0.6291	COG0024	J	8		Alphaproteobacteria	Rhizobiales	Bradyrhizobiaceae	0.51145
HMP6_1495_>1509051..1509389	112	339	Nitrogen regulatory protein P-II	0.59	COG0347	TE	8		Alphaproteobacteria	Rhizobiales	Bradyrhizobiaceae	0.507042
HMP6_1496_>1509503..1510924	473	1422	glutamine synthetase	0.6111	COG0174	E	8		Alphaproteobacteria	Sphingomonadales	Sphingomonadaceae	0.537118
HMP6_1497_>complement(1511536..1512888)	450	1353	transposase	0.6556	COG5433	X			Alphaproteobacteria	Sphingomonadales	Sphingomonadaceae	0.664122
HMP6_1498_>1513116..1513820	234	705	hypothetical protein	0.5248	COG1715	V			Alphaproteobacteria	Sphingomonadales	Sphingomonadaceae	0.590551
HMP6_1499_>complement(1513875..1514756)	293	882	membrane protein	0.6848	COG0697	GER	4		Alphaproteobacteria	Sphingomonadales	Sphingomonadaceae	0.617486
HMP6_1500_>complement(1514965..1515942)	325	978	quinone oxidoreductase	0.684	COG0604	CR			Alphaproteobacteria	Sphingomonadales	Sphingomonadaceae	0.591837
HMP6_1501_>1516059..1517483	474	1425	aldehyde dehydrogenase	0.6632	COG1012	C			Alphaproteobacteria	Sphingomonadales	Sphingomonadaceae	0.564576
HMP6_1502_>1517486..1518325	279	840	transporter	0.6881	COG0189	HJ	1		Alphaproteobacteria	Sphingomonadales	Sphingomonadaceae	0.74359
HMP6_1503_>1518355..1518624	89	270	hypothetical protein	0.6185			1		Alphaproteobacteria	Sphingomonadales	Sphingomonadaceae	0.607843
HMP6_1504_>1518627..1519031	134	405	hypothetical protein	0.6198	COG1487	R			Alphaproteobacteria	Sphingomonadales	Sphingomonadaceae	0.716216
HMP6_1505_>complement(1519025..1523191)	1388	4167	hypothetical protein	0.6808	COG2911	U			Alphaproteobacteria	Sphingomonadales	Sphingomonadaceae	0.601212
HMP6_1506_>complement(1523188..1525176)	662	1989	hypothetical protein	0.6702	COG0729	M			Alphaproteobacteria	Sphingomonadales	Sphingomonadaceae	0.596401
HMP6_1507_>complement(1525221..1525433)	70	213	hypothetical protein	0.6385			2		Alphaproteobacteria	Sphingomonadales	Sphingomonadaceae	0.756098
HMP6_1508_>1525617..1525799	60	183	hypothetical protein	0.6393			1		Alphaproteobacteria	Sphingomonadales	Sphingomonadaceae	0.645161
HMP6_1509_>complement(1525895..1527469)	524	1575	hypothetical protein	0.5473	COG4191	T			Alphaproteobacteria	Sphingomonadales	Sphingomonadaceae	0.552542
HMP6_1510_>complement(1527680..1528306)	208	627	repressor	0.689	COG2932	X			Alphaproteobacteria	Sphingomonadales	Sphingomonadaceae	0.653846
HMP6_1511_>1528388..1528585	65	198	hypothetical protein	0.6818					Alphaproteobacteria	Sphingomonadales	Sphingomonadaceae	0.682927
HMP6_1512_>1528582..1528893	103	312	hypothetical protein	0.7147					Alphaproteobacteria	Sphingomonadales	Sphingomonadaceae	0.724638
HMP6_1513_>1528960..1529496	178	537	hypothetical protein	0.5996	COG5328	S	7		Alphaproteobacteria	Sphingomonadales	Sphingomonadaceae	0.741573
HMP6_1514_>1529498..1530214	238	717	glycosyl hydrolase	0.6639	COG3757	M	4		Alphaproteobacteria	Sphingomonadales	Sphingomonadaceae	0.597015
HMP6_1515_>1530211..1530675	154	465	cytidine deaminase	0.6839	COG0295	F	8		Alphaproteobacteria	Rhizobiales	Phyllobacteriaceae	0.688889
HMP6_1516_>1530686..1531843	385	1158	beta-lactamase	0.6511	COG1680	V			Alphaproteobacteria	Sphingomonadales	Sphingomonadaceae	0.625571
HMP6_1517_>1531953..1532507	184	555	Deoxycytidine triphosphate deaminase	0.609	COG0717	F	8		Alphaproteobacteria	Sphingomonadales	Sphingomonadaceae	0.516129
HMP6_1518_>complement(1532551..1532910)	119	360	hypothetical protein	0.65					Alphaproteobacteria	Sphingomonadales	Sphingomonadaceae	0.71831
HMP6_1519_>complement(1533092..1533520)	142	429	biopolymer transporter protein ExbD	0.5828	COG0848	U	8		Alphaproteobacteria	Sphingomonadales	Sphingomonadaceae	0.5
HMP6_1520_>complement(1533551..1534033)	160	483	biopolymer transporter ExbD	0.5859	COG0848	U	8		Alphaproteobacteria	Sphingomonadales	Sphingomonadaceae	0.433735
HMP6_1521_>complement(1534129..1534971)	280	843	flagellar motor protein MotA	0.624	COG0811	U	8		Alphaproteobacteria	Sphingomonadales	Sphingomonadaceae	0.571429
HMP6_1522_>complement(1534982..1535644)	220	663	energy transducer TonB	0.632	COG0810	M			Alphaproteobacteria	Sphingomonadales	Sphingomonadaceae	0.434783
HMP6_1523_>1535870..1536721	283	852	hypothetical protein	0.6585			8		Alphaproteobacteria	Sphingomonadales	Sphingomonadaceae	0.628205
HMP6_1524_>complement(1536731..1537054)	107	324	hypothetical protein	0.6914			2		Alphaproteobacteria	Sphingomonadales	Sphingomonadaceae	0.75
HMP6_1525_>complement(1537051..1537455)	134	405	dihydroneopterin aldolase	0.6173	COG1539	H			Alphaproteobacteria	Sphingomonadales	Sphingomonadaceae	0.625
HMP6_1526_>complement(1537482..1538114)	210	633	glutathione S-transferase	0.6445	COG0625	O			Alphaproteobacteria	Sphingomonadales	Sphingomonadaceae	0.706349
HMP6_1527_>1538214..1538726	170	513	N-acetyltransferase GCN5	0.6608	COG3153	R	8		Alphaproteobacteria	Sphingomonadales	Sphingomonadaceae	0.766667
HMP6_1528_>1538769..1539344	191	576	hypothetical protein	0.6736	COG3816	S	7		Alphaproteobacteria	Sphingomonadales	Sphingomonadaceae	0.663551
HMP6_1529_>1539341..1539940	199	600	NUDIX hydrolase	0.66	COG0494	V	7		Alphaproteobacteria	Sphingomonadales	Sphingomonadaceae	0.631148
HMP6_1530_>1539928..1541142	404	1215	polynucleotide adenylyltransferase	0.656	COG0617	J	8		Alphaproteobacteria	Sphingomonadales	Sphingomonadaceae	0.697959
HMP6_1531_>complement(1541112..1542851)	579	1740	diguanylate cyclase	0.6328	COG5001	T	8		Alphaproteobacteria	Sphingomonadales	Sphingomonadaceae	0.675362
HMP6_1532_>complement(1542947..1545193)	748	2247	DNA topoisomerase IV subunit A	0.6377	COG0188	L	8		Alphaproteobacteria	Sphingomonadales	Sphingomonadaceae	0.680095
HMP6_1533_>complement(1545239..1546165)	308	927	hypothetical protein	0.6613	COG0583	K			Alphaproteobacteria	Sphingomonadales	Sphingomonadaceae	0.694915
HMP6_1534_>1546281..1546634	117	354	hypothetical protein	0.6469					Alphaproteobacteria	Sphingomonadales	Sphingomonadaceae	0.695122
HMP6_1535_>1546704..1547630	308	927	esterase	0.6699	COG0657	I			Alphaproteobacteria	Sphingomonadales	Sphingomonadaceae	0.568182
HMP6_1536_>1547749..1548963	404	1215	kynureninase	0.6765	COG3844	E			Alphaproteobacteria	Sphingomonadales	Sphingomonadaceae	0.714286
HMP6_1537_>complement(1549085..1549273)	62	189	hypothetical protein	0.5979			1		Alphaproteobacteria	Sphingomonadales	Sphingomonadaceae	0.611111
HMP6_1538_>1549190..1549921	243	732	hypothetical protein	0.627					Alphaproteobacteria	Sphingomonadales	Sphingomonadaceae	0.582278
HMP6_1539_>1550025..1550804	259	780	Phosphoribosylaminoimidazole-succinocarboxamide synthase	0.6103	COG0152	F	8		Alphaproteobacteria	Sphingomonadales	Sphingomonadaceae	0.682171
HMP6_1540_>complement(1550848..1550997)	49	150	hypothetical protein	0.5667			1		Alphaproteobacteria	Sphingomonadales	Sphingomonadaceae	0.529412
HMP6_1541_>1551141..1551371	76	231	phosphoribosylformylglycinamidine synthase	0.6104	COG1828	F	8		Alphaproteobacteria	Sphingomonadales	Sphingomonadaceae	0.627907
HMP6_1542_>1551368..1552039	223	672	Phosphoribosylformylglycinamidine synthase subunit PurQ	0.6667	COG0047	F	8		Alphaproteobacteria	Sphingomonadales	Sphingomonadaceae	0.661157
HMP6_1543_>complement(1552036..1552800)	254	765	membrane protein	0.6131	COG1738	S	7		Alphaproteobacteria	Sphingomonadales	Sphingomonadaceae	0.525926
HMP6_1544_>complement(1552981..1553262)	93	282	hypothetical protein	0.6206	COG2343	S			Alphaproteobacteria	Sphingomonadales	Sphingomonadaceae	0.387755
HMP6_1545_>complement(1553274..1553624)	116	351	ArsC family transcriptional regulator	0.6296	COG1393	P	7		Alphaproteobacteria	Sphingomonadales	Sphingomonadaceae	0.617647
HMP6_1546_>complement(1553656..1554525)	289	870	hypothetical protein	0.6632	COG1714	S	5		Alphaproteobacteria	Sphingomonadales	Sphingomonadaceae	0.710227
HMP6_1547_>complement(1554506..1555498)	330	993	membrane protein	0.6425	COG1300	D	5		Alphaproteobacteria	Sphingomonadales	Sphingomonadaceae	0.659686
HMP6_1548_>complement(1555555..1556865)	436	1311	hypothetical protein	0.672	COG1721	S	5		Alphaproteobacteria	Sphingomonadales	Sphingomonadaceae	0.641115
HMP6_1549_>complement(1556876..1557853)	325	978	magnesium chelatase	0.6616	COG0714	R			Alphaproteobacteria	Sphingomonadales	Sphingomonadaceae	0.664894
HMP6_1550_>complement(1557829..1559070)	413	1242	hypothetical protein	0.6626			5		Alphaproteobacteria	Sphingomonadales	Sphingomonadaceae	0.640816
HMP6_1551_>complement(1559067..1559774)	235	708	hypothetical protein	0.6935			5		Alphaproteobacteria	Sphingomonadales	Sphingomonadaceae	0.676056
HMP6_1552_>1559928..1560707	259	780	hypothetical protein	0.6205	COG4223	S			Alphaproteobacteria	Sphingomonadales	Sphingomonadaceae	0.627586
HMP6_1553_>1560809..1561297	162	489	hypothetical protein	0.6524	COG4704	S			Alphaproteobacteria	Sphingomonadales	Sphingomonadaceae	0.561798
HMP6_1554_>1561294..1563888	864	2595	hopanoid biosynthesis associated RND transporter HpnN	0.6755	COG1033	R	3		Alphaproteobacteria	Sphingomonadales	Sphingomonadaceae	0.656364
HMP6_1555_>complement(1563885..1564817)	310	933	ABC transporter	0.6667	COG2853	M			Alphaproteobacteria	Sphingomonadales	Sphingomonadaceae	0.59116
HMP6_1556_>complement(1564823..1565437)	204	615	Hopanoid biosynthesis associated membrane protein HpnM	0.6715	COG2854	I	3		Alphaproteobacteria	Sphingomonadales	Sphingomonadaceae	0.579365
HMP6_1557_>1565723..1566691	322	969	4-hydroxy-3-methylbut-2-enyl diphosphate reductase	0.6429	COG0761	I			Alphaproteobacteria	Sphingomonadales	Sphingomonadaceae	0.567164
HMP6_1558_>1566700..1567845	381	1146	hopanoid biosynthesis associated radical SAM protein HpnH	0.6222	COG0535	R	3		Alphaproteobacteria	Sphingomonadales	Sphingomonadaceae	0.587629
HMP6_1559_>complement(1567888..1568622)	244	735	phosphorylase	0.7129	COG0775	F	3		Alphaproteobacteria	Sphingomonadales	Sphingomonadaceae	0.707792
HMP6_1560_>complement(1568619..1570568)	649	1950	squalene--hopene cyclase	0.6508	COG1657	I	3		Alphaproteobacteria	Sphingomonadales	Sphingomonadaceae	0.652422
HMP6_1561_>complement(1570578..1571798)	406	1221	hypothetical protein	0.6978	COG1233	Q	3		Alphaproteobacteria	Sphingomonadales	Sphingomonadaceae	0.729958
HMP6_1562_>complement(1571828..1572667)	279	840	phytoene synthase	0.6452	COG1562	I			Alphaproteobacteria	Sphingomonadales	Sphingomonadaceae	0.728395
HMP6_1563_>complement(1572664..1573506)	280	843	hypothetical protein	0.6607	COG1562	I			Alphaproteobacteria	Sphingomonadales	Sphingomonadaceae	0.705556
HMP6_1564_>complement(1573503..1574684)	393	1182	glycosyl transferase family 2	0.6641	COG1215	N			Alphaproteobacteria	Sphingomonadales	Sphingomonadaceae	0.659483
HMP6_1565_>complement(1574654..1575661)	335	1008	NAD-dependent dehydratase	0.6637	COG0451	M			Alphaproteobacteria	Sphingomonadales	Sphingomonadaceae	0.644231
HMP6_1566_>1575708..1576871	387	1164	hypothetical protein	0.6443	COG1215	N		1	Alphaproteobacteria	Sphingomonadales	Erythrobacteraceae	0.62844
HMP6_1567_>1576868..1578313	481	1446	hopanoid biosynthesis associated radical SAM protein HpnJ	0.603	COG1032	R			Alphaproteobacteria	Sphingomonadales	Sphingomonadaceae	0.57377
HMP6_1568_>1578326..1578523	65	198	hypothetical protein	0.6717			1		Alphaproteobacteria	Sphingomonadales	Sphingomonadaceae	0.697674
HMP6_1569_>1578520..1579338	272	819	hopanoid biosynthesis associated protein HpnK	0.6911	COG3394	S			Alphaproteobacteria	Sphingomonadales	Sphingomonadaceae	0.698795
HMP6_1570_>1579335..1580309	324	975	membrane protein	0.6759	COG0392	S	3		Alphaproteobacteria	Sphingomonadales	Sphingomonadaceae	0.637255
HMP6_1571_>complement(1580433..1580828)	131	396	ModE family transcriptional regulator	0.6793	COG2005	K		1	Alphaproteobacteria	Sphingomonadales	Erythrobacteraceae	0.670886
HMP6_1572_>1580895..1582946	683	2052	NAD synthetase	0.6662	COG0388	R			Alphaproteobacteria	Sphingomonadales	Sphingomonadaceae	0.675749
HMP6_1573_>complement(1583046..1583378)	110	333	hypothetical protein	0.6517			4		Alphaproteobacteria	Sphingomonadales	Sphingomonadaceae	0.729412
HMP6_1574_>1583765..1585117	450	1353	transposase	0.6556	COG5433	X			Alphaproteobacteria	Sphingomonadales	Sphingomonadaceae	0.664122
HMP6_1575_>1585293..1585673	126	381	DNA-binding protein	0.5853	COG3785	O	7		Alphaproteobacteria	Sphingomonadales	Sphingomonadaceae	0.603774
HMP6_1576_>complement(1585793..1588624)	943	2832	hypothetical protein	0.6239	COG4771	P			Alphaproteobacteria	Sphingomonadales	Sphingomonadaceae	0.494908
HMP6_1577_>1589131..1589499	122	369	50S ribosomal protein L21	0.6287	COG0261	J	8		Alphaproteobacteria	Sphingomonadales	Sphingomonadaceae	0.615384
HMP6_1578_>1589513..1589785	90	273	50S ribosomal protein L27	0.5934	COG0211	J	8		Alphaproteobacteria	Sphingomonadales	Sphingomonadaceae	0.541667
HMP6_1579_>1589953..1590495	180	543	hypothetical protein	0.6427	COG1670	JO			Alphaproteobacteria	Sphingomonadales	Sphingomonadaceae	0.764706
HMP6_1580_>complement(1590655..1592160)	501	1506	replicative DNA helicase	0.6248	COG0305	L	8		Alphaproteobacteria	Sphingomonadales	Sphingomonadaceae	0.610345
HMP6_1581_>complement(1592250..1593128)	292	879	hypothetical protein	0.6917			3		Alphaproteobacteria	Sphingomonadales	Sphingomonadaceae	0.654971
HMP6_1582_>complement(1593098..1594339)	413	1242	glycosyl transferase family 1	0.6675	COG0438	M			Alphaproteobacteria	Sphingomonadales	Sphingomonadaceae	0.675
HMP6_1583_>1594423..1594566	47	144	hypothetical protein	0.6667			2		Alphaproteobacteria	Sphingomonadales	Sphingomonadaceae	0.75
HMP6_1584_>1594559..1595926	455	1368	polymerase	0.6206	COG3307	M-	5		Alphaproteobacteria	Sphingomonadales	Sphingomonadaceae	0.596774
HMP6_1585_>1595926..1597020	364	1095	acyltransferase	0.6502	COG1835	M		1	Alphaproteobacteria	Rhizobiales	Bradyrhizobiaceae	0.725118
HMP6_1586_>complement(1596996..1597547)	183	552	glutamine amidotransferase	0.6178	COG0693	R	5		Alphaproteobacteria	Sphingomonadales	Sphingomonadaceae	0.64
HMP6_1587_>1597656..1598660	334	1005	DNA topoisomerase	0.6229	COG3569	L	7		Alphaproteobacteria	Sphingomonadales	Sphingomonadaceae	0.610256
HMP6_1588_>1598671..1599915	414	1245	hypothetical protein	0.6386	COG0668	M			Alphaproteobacteria	Sphingomonadales	Sphingomonadaceae	0.569565
HMP6_1589_>complement(1600666..1603674)	1002	3009	pyrroline-5-carboxylate dehydrogenase	0.671	COG4230	E			Alphaproteobacteria	Sphingomonadales	Sphingomonadaceae	0.673203
HMP6_1590_>1603774..1604232	152	459	nodulation protein NodN	0.6122	COG2030	I		1	Alphaproteobacteria	Rhizobiales	Bradyrhizobiaceae	0.467532
HMP6_1591_>1604412..1605590	392	1179	acetyl-CoA acetyltransferase	0.6599	COG0183	I		1	Alphaproteobacteria	Rhizobiales	Bradyrhizobiaceae	0.595454
HMP6_1592_>1605915..1606196	93	282	hypothetical protein	0.6809	COG3237	S		1	Alphaproteobacteria	Rhizobiales	Bradyrhizobiaceae	0.537037
HMP6_1593_>complement(1606336..1606764)	142	429	hypothetical protein	0.5128			1	1	Alphaproteobacteria	Rhizobiales	Bradyrhizobiaceae	0.641026
HMP6_1594_>complement(1606948..1608300)	450	1353	transposase	0.6556	COG5433	X		1	Alphaproteobacteria	Rhizobiales	Bradyrhizobiaceae	0.664122
HMP6_1595_>complement(1608486..1609082)	198	597	hypothetical protein	0.5092			1	1	Alphaproteobacteria	Rhizobiales	Bradyrhizobiaceae	0.486726
HMP6_1596_>complement(1609623..1610855)	410	1233	polyhydroxyalkanoate depolymerase	0.6188	COG4553	I	7		Alphaproteobacteria	Rhizobiales	Bradyrhizobiaceae	0.599056
HMP6_1597_>1611008..1612819	603	1812	ABC transporter ATP-binding protein	0.6727	COG1132	V	8		Alphaproteobacteria	Sphingomonadales	Sphingomonadaceae	0.646907
HMP6_1598_>1612933..1614093	386	1161	saccharopine dehydrogenase	0.6658	COG3268	S	5		Alphaproteobacteria	Sphingomonadales	Sphingomonadaceae	0.600962
HMP6_1599_>1614320..1616020	566	1701	hypothetical protein	0.6208	COG0535	R	2		Alphaproteobacteria	Sphingomonadales	Sphingomonadaceae	0.663265
HMP6_1600_>complement(1616043..1617335)	430	1293	hypothetical protein	0.6636	COG2421	C	4		Alphaproteobacteria	Sphingomonadales	Sphingomonadaceae	0.542857
HMP6_1601_>complement(1617366..1619675)	769	2310	ribonuclease R	0.6602	COG0557	K	8		Alphaproteobacteria	Sphingomonadales	Sphingomonadaceae	0.649438
HMP6_1602_>complement(1619870..1622605)	911	2736	TonB-dependent receptor	0.6279	COG4771	P			Alphaproteobacteria	Sphingomonadales	Sphingomonadaceae	0.550633
HMP6_1603_>complement(1622814..1623881)	355	1068	acyl-CoA dehydrogenase	0.6479	COG1960	I			Alphaproteobacteria	Sphingomonadales	Sphingomonadaceae	0.608295
HMP6_1604_>complement(1624067..1625284)	405	1218	acyl-CoA dehydrogenase	0.6322	COG1960	I			Alphaproteobacteria	Sphingomonadales	Sphingomonadaceae	0.597156
HMP6_1605_>1625427..1626653	408	1227	tetracycline resistance MFS efflux pump	0.6764	COG2814	G			Alphaproteobacteria	Sphingomonadales	Sphingomonadaceae	0.684685
HMP6_1606_>complement(1626658..1627455)	265	798	hypothetical protein	0.6842	COG1028	IQR			Alphaproteobacteria	Sphingomonadales	Sphingomonadaceae	0.660256
HMP6_1607_>complement(1627452..1628087)	211	636	glutathione S-transferase	0.6572	COG0625	O			Alphaproteobacteria	Sphingomonadales	Sphingomonadaceae	0.628319
HMP6_1608_>1628164..1629693	509	1530	4-coumarate--CoA ligase	0.6529	COG0318	IQ			Alphaproteobacteria	Sphingomonadales	Sphingomonadaceae	0.617857
HMP6_1609_>1629690..1630478	262	789	hypothetical protein	0.6743	COG1946	I	5		Alphaproteobacteria	Sphingomonadales	Sphingomonadaceae	0.612676
HMP6_1610_>1630654..1631097	147	444	hypothetical protein	0.6802	COG5126	T			Alphaproteobacteria	Sphingomonadales	Sphingomonadaceae	0.653333
HMP6_1611_>1631197..1631934	245	738	DNA-binding response regulator	0.664	COG0745	TK			Alphaproteobacteria	Sphingomonadales	Sphingomonadaceae	0.647059
HMP6_1612_>1631979..1633286	435	1308	two-component system sensor histidine kinase	0.6881	COG5000	T			Alphaproteobacteria	Sphingomonadales	Sphingomonadaceae	0.695971
HMP6_1613_>complement(1633613..1633939)	108	327	hypothetical protein	0.581			2		Alphaproteobacteria	Sphingomonadales	Sphingomonadaceae	0.677966
HMP6_1614_>complement(1634055..1634507)	150	453	nucleoside diphosphate kinase	0.6865	COG0782	K			Alphaproteobacteria	Sphingomonadales	Sphingomonadaceae	0.659574
HMP6_1615_>1634777..1636669	630	1893	glycosyl transferase family 1	0.6529	COG0488	R	8		Alphaproteobacteria	Sphingomonadales	Sphingomonadaceae	0.653646
HMP6_1616_>complement(1636962..1637285)	107	324	hypothetical protein	0.6296	COG1426	D			Alphaproteobacteria	Sphingomonadales	Sphingomonadaceae	0.693548
HMP6_1617_>complement(1637394..1637927)	177	534	hypothetical protein	0.6442	COG3152	S			Alphaproteobacteria	Sphingomonadales	Sphingomonadaceae	0.607843
HMP6_1618_>complement(1638008..1639513)	501	1506	ATPase AAA	0.7065	COG0606	O	8		Alphaproteobacteria	Sphingomonadales	Sphingomonadaceae	0.661342
HMP6_1619_>1639654..1639917	87	264	hypothetical protein	0.678			4		Alphaproteobacteria	Sphingomonadales	Sphingomonadaceae	0.62
HMP6_1620_>1639964..1640461	165	498	hypothetical protein	0.6546	COG0594	J	8		Alphaproteobacteria	Sphingomonadales	Sphingomonadaceae	0.677083
HMP6_1621_>1640812..1642590	592	1779	insertase	0.629	COG0706	M	8		Alphaproteobacteria	Sphingomonadales	Sphingomonadaceae	0.517799
HMP6_1622_>1642587..1643222	211	636	GTP-binding protein EngB	0.6447	COG0218	D	8		Alphaproteobacteria	Sphingomonadales	Sphingomonadaceae	0.613139
HMP6_1623_>complement(1643328..1643792)	154	465	peroxiredoxin	0.6667	COG1764	V	1		Alphaproteobacteria	Sphingomonadales	Sphingomonadaceae	0.584416
HMP6_1624_>1643882..1644550	222	669	glutathione S-transferase	0.6428	COG0625	O	7		Alphaproteobacteria	Sphingomonadales	Sphingomonadaceae	0.65
HMP6_1625_>complement(1644710..1645174)	154	465	transcriptional regulator	0.6688	COG3837	S	5		Alphaproteobacteria	Sphingomonadales	Sphingomonadaceae	0.619718
HMP6_1626_>1645302..1645994	230	693	DNA-binding protein	0.6782	COG2378	K	4		Alphaproteobacteria	Sphingomonadales	Sphingomonadaceae	0.713235
HMP6_1627_>1646069..1646440	123	372	hypothetical protein	0.6667	COG0346	Q	1		Alphaproteobacteria	Sphingomonadales	Sphingomonadaceae	0.575758
HMP6_1628_>1646508..1647626	372	1119	Succinyl-diaminopimelate desuccinylase	0.6917	COG0624	E	8		Alphaproteobacteria	Sphingomonadales	Sphingomonadaceae	0.633333
HMP6_1629_>1647862..1649007	381	1146	lysine methyltransferase	0.6623	COG2940	R	3		Alphaproteobacteria	Sphingomonadales	Sphingomonadaceae	0.64486
HMP6_1630_>complement(1649057..1652008)	983	2952	GAF/PAS domain-containing two-component system sensor histidine kinase/response regulator	0.6809	COG4191	T			Alphaproteobacteria	Sphingomonadales	Sphingomonadaceae	0.683363
HMP6_1631_>complement(1652126..1653358)	410	1233	threonine synthase	0.6642	COG0498	E			Alphaproteobacteria	Sphingomonadales	Sphingomonadaceae	0.65678
HMP6_1632_>complement(1653352..1653525)	57	174	hypothetical protein	0.5977			1		Alphaproteobacteria	Sphingomonadales	Sphingomonadaceae	0.648649
HMP6_1633_>complement(1653488..1654048)	186	561	hypothetical protein	0.5793			2		Alphaproteobacteria	Sphingomonadales	Sphingomonadaceae	0.651376
HMP6_1634_>complement(1654070..1654618)	182	549	co-chaperone GrpE	0.6339	COG0576	O	8		Alphaproteobacteria	Sphingomonadales	Sphingomonadaceae	0.698276
HMP6_1635_>complement(1654636..1655679)	347	1044	heat-inducible transcription repressor	0.6533	COG1420	K	8		Alphaproteobacteria	Sphingomonadales	Sphingomonadaceae	0.657407
HMP6_1636_>complement(1655725..1656660)	311	936	hypothetical protein	0.6955	COG0810	M			Alphaproteobacteria	Sphingomonadales	Sphingomonadaceae	0.587912
HMP6_1637_>1656614..1657330	238	717	Ribonuclease PH	0.6541	COG0689	J	8		Alphaproteobacteria	Sphingomonadales	Sphingomonadaceae	0.608392
HMP6_1638_>1657327..1657959	210	633	non-canonical purine NTP pyrophosphatase	0.6698	COG0127	F	8		Alphaproteobacteria	Sphingomonadales	Sphingomonadaceae	0.649573
HMP6_1639_>complement(1658014..1658571)	185	558	serine protease	0.6953	COG2340	S		1	Betaproteobacteria	Burkholderiales	Burkholderiaceae	0.672566
HMP6_1640_>1658610..1659764	384	1155	coproporphyrinogen III oxidase	0.6918	COG0635	H	8		Alphaproteobacteria	Sphingomonadales	Sphingomonadaceae	0.737991
HMP6_1641_>complement(1659895..1661103)	402	1209	ABC transporter substrate-binding protein	0.6873	COG0683	E	8		Alphaproteobacteria	Sphingomonadales	Sphingomonadaceae	0.598253
HMP6_1642_>1661115..1661972	285	858	16S rRNA (cytidine(1402)-2'-O)-methyltransferase	0.6818	COG0313	J	8		Alphaproteobacteria	Sphingomonadales	Sphingomonadaceae	0.659341
HMP6_1643_>complement(1662041..1662415)	124	375	hypothetical protein	0.6427	COG2852	L			Alphaproteobacteria	Sphingomonadales	Sphingomonadaceae	0.743243
HMP6_1644_>1662814..1663218	134	405	UPF0102 protein ELI_05985	0.6938	COG0792	L	8		Alphaproteobacteria	Sphingomonadales	Sphingomonadaceae	0.690476
HMP6_1645_>1663349..1664305	318	957	glutathione synthetase	0.6479	COG0189	HJ	8		Alphaproteobacteria	Sphingomonadales	Sphingomonadaceae	0.58427
HMP6_1646_>1664411..1665010	199	600	alkaline phosphatase	0.64	COG0586	S	7		Alphaproteobacteria	Sphingomonadales	Sphingomonadaceae	0.677083
HMP6_1647_>1665098..1665775	225	678	dimethylallyltransferase	0.6711	COG0693	R			Alphaproteobacteria	Sphingomonadales	Sphingomonadaceae	0.569343
HMP6_1648_>complement(1665815..1666723)	302	909	tyrosine recombinase xerC, partial	0.7019	COG4974	L	8		Alphaproteobacteria	Sphingomonadales	Sphingomonadaceae	0.688442
HMP6_1649_>1666884..1669064	726	2181	primosome assembly protein PriA	0.6882	COG1198	L	8		Alphaproteobacteria	Sphingomonadales	Sphingomonadaceae	0.640553
HMP6_1650_>1669039..1670706	555	1668	hypothetical protein	0.6415	COG5010	UW			Alphaproteobacteria	Sphingomonadales	Sphingomonadaceae	0.665625
HMP6_1651_>1670703..1672235	510	1533	trypsin	0.6719	COG0265	O			Alphaproteobacteria	Sphingomonadales	Sphingomonadaceae	0.585526
HMP6_1652_>complement(1672238..1673119)	293	882	hypothetical protein	0.6576	COG1266	O	3		Alphaproteobacteria	Sphingomonadales	Sphingomonadaceae	0.660919
HMP6_1653_>complement(1673218..1674315)	365	1098	AraC family transcriptional regulator	0.6967	COG2169	L			Alphaproteobacteria	Sphingomonadales	Sphingomonadaceae	0.675799
HMP6_1654_>complement(1674320..1675144)	274	825	hypothetical protein	0.5794			1		Alphaproteobacteria	Sphingomonadales	Sphingomonadaceae	0.693878
HMP6_1655_>complement(1675146..1675823)	225	678	carboxymethylenebutenolidase	0.6386	COG0412	Q			Alphaproteobacteria	Sphingomonadales	Sphingomonadaceae	0.596639
HMP6_1656_>complement(1675879..1677660)	593	1782	signal peptide protein	0.6947	COG2770	T			Alphaproteobacteria	Sphingomonadales	Sphingomonadaceae	0.726601
HMP6_1657_>1677884..1678438	184	555	ATP synthase subunit delta	0.6342	COG0712	C	8		Alphaproteobacteria	Sphingomonadales	Sphingomonadaceae	0.64
HMP6_1658_>1678442..1679971	509	1530	ATP synthase subunit alpha	0.6425	COG0056	C	8		Alphaproteobacteria	Sphingomonadales	Sphingomonadaceae	0.522968
HMP6_1659_>1679977..1680270	97	294	antibiotic biosynthesis monooxygenase	0.619	COG1359	C			Alphaproteobacteria	Sphingomonadales	Sphingomonadaceae	0.686274
HMP6_1660_>1680272..1681153	293	882	ATP synthase gamma chain	0.6429	COG0224	C	8		Alphaproteobacteria	Sphingomonadales	Sphingomonadaceae	0.631016
HMP6_1661_>1681154..1681831	225	678	hypothetical protein	0.6445			1		Alphaproteobacteria	Sphingomonadales	Sphingomonadaceae	0.543307
HMP6_1662_>1681835..1683364	509	1530	ATP synthase subunit beta	0.6523	COG0055	C	8		Alphaproteobacteria	Sphingomonadales	Sphingomonadaceae	0.538195
HMP6_1663_>1683506..1683757	83	252	ATP synthase epsilon chain	0.6468	COG0355	C	8		Alphaproteobacteria	Sphingomonadales	Erythrobacteraceae	0.592592
HMP6_1664_>1683925..1685379	484	1455	pilus assembly protein CpaF	0.6344	COG4962	UW			Alphaproteobacteria	Sphingomonadales	Sphingomonadaceae	0.624088
HMP6_1665_>1685623..1686774	383	1152	hypothetical protein	0.7005	COG3577	R	4		Alphaproteobacteria	Sphingomonadales	Sphingomonadaceae	0.632911
HMP6_1666_>complement(1686768..1686947)	59	180	hypothetical protein	0.6778			1		Alphaproteobacteria	Sphingomonadales	Sphingomonadaceae	0.71875
HMP6_1667_>complement(1686959..1687519)	186	561	poly (3-hydroxybutyrate) depolymerase	0.6043	COG5394	QT	7		Alphaproteobacteria	Sphingomonadales	Sphingomonadaceae	0.578431
HMP6_1668_>1687539..1688618	359	1080	poly-beta-hydroxybutyrate polymerase	0.675	COG3243	I	7		Alphaproteobacteria	Sphingomonadales	Sphingomonadaceae	0.701031
HMP6_1669_>1688647..1689843	398	1197	acetyl-CoA acetyltransferase	0.6767	COG0183	I		1	Betaproteobacteria	Burkholderiales	Burkholderiaceae	0.645022
HMP6_1670_>1690020..1693304	1094	3285	hypothetical protein	0.5918	COG4206	H		1	Betaproteobacteria	Burkholderiales	Burkholderiaceae	0.552817
HMP6_1671_>complement(1693586..1694614)	342	1029	alanine racemase	0.6744	COG0787	M	8		Alphaproteobacteria	Sphingomonadales	Sphingomonadaceae	0.684211
HMP6_1672_>complement(1694642..1696255)	537	1614	MFS transporter	0.6252	COG0477	GEPR			Alphaproteobacteria	Sphingomonadales	Sphingomonadaceae	0.542087
HMP6_1673_>complement(1696312..1697100)	262	789	hypothetical protein	0.7009	COG1120	PH	8		Alphaproteobacteria	Sphingomonadales	Sphingomonadaceae	0.668675
HMP6_1674_>complement(1697091..1698053)	320	963	ABC transporter permease	0.6885	COG0609	P	8		Alphaproteobacteria	Sphingomonadales	Sphingomonadaceae	0.655
HMP6_1675_>complement(1698050..1698874)	274	825	hypothetical protein	0.6873	COG0614	P			Alphaproteobacteria	Sphingomonadales	Sphingomonadaceae	0.668571
HMP6_1676_>complement(1698874..1700826)	650	1953	hypothetical protein	0.6313	COG4206	H	8		Alphaproteobacteria	Sphingomonadales	Sphingomonadaceae	0.527221
HMP6_1677_>1701540..1702286	248	747	hypothetical protein	0.6399	COG0664	T		1	Alphaproteobacteria	Rhizobiales	Bradyrhizobiaceae	0.654676
HMP6_1678_>1702305..1703162	285	858	thioredoxin-disulfide reductase	0.6515	COG0664	T		1	Alphaproteobacteria	Rhizobiales	Bradyrhizobiaceae	0.551136
HMP6_1679_>1703726..1706182	818	2457	hypothetical protein	0.6015	COG4191	T		1	Alphaproteobacteria	Sphingomonadales	Erythrobacteraceae	0.642412
HMP6_1680_>1706179..1706799	206	621	hypothetical protein	0.6103	COG4566	TK			Alphaproteobacteria	Sphingomonadales	Sphingomonadaceae	0.653226
HMP6_1681_>complement(1706783..1707184)	133	402	hypothetical protein	0.6194			1		Alphaproteobacteria	Sphingomonadales	Sphingomonadaceae	0.721519
HMP6_1682_>complement(1707302..1707484)	60	183	hypothetical protein	0.6503					Alphaproteobacteria	Sphingomonadales	Sphingomonadaceae	0.638889
HMP6_1683_>1707966..1709522	518	1557	methyl-accepting chemotaxis protein	0.6538	COG0840	NT			Alphaproteobacteria	Sphingomonadales	Sphingomonadaceae	0.609231
HMP6_1684_>1709587..1711455	622	1869	hypothetical protein	0.6351	COG2770	T			Alphaproteobacteria	Sphingomonadales	Sphingomonadaceae	0.620098
HMP6_1685_>1711530..1711799	89	270	hypothetical protein	0.6593			1		Alphaproteobacteria	Sphingomonadales	Sphingomonadaceae	0.666667
HMP6_1686_>1711801..1713387	528	1587	chemotaxis protein	0.6408	COG0840	NT			Alphaproteobacteria	Sphingomonadales	Sphingomonadaceae	0.610951
HMP6_1687_>complement(1713495..1713854)	119	360	flagellar FlaF family protein	0.6083	COG5442	N	3		Alphaproteobacteria	Sphingomonadales	Sphingomonadaceae	0.656716
HMP6_1688_>1713997..1716417	806	2421	hydrolase	0.6402	COG5610	R		1	Alphaproteobacteria	Rhizobiales	Bradyrhizobiaceae	0.680804
HMP6_1689_>1716414..1717226	270	813	hypothetical protein	0.6433	COG4122	R	2		Alphaproteobacteria	Sphingomonadales	Sphingomonadaceae	0.713287
HMP6_1690_>1717311..1718195	294	885	flagellar motor protein MotA	0.5966	COG1291	N			Alphaproteobacteria	Sphingomonadales	Sphingomonadaceae	0.625
HMP6_1691_>1718170..1718550	126	381	hypothetical protein	0.6247					Alphaproteobacteria	Sphingomonadales	Sphingomonadaceae	0.654762
HMP6_1692_>1718547..1718912	121	366	chemotaxis protein CheY	0.612	COG0745	TK			Alphaproteobacteria	Sphingomonadales	Sphingomonadaceae	0.547945
HMP6_1693_>1718909..1721065	718	2157	chemotaxis protein CheA	0.6514	COG2198	T		1	Alphaproteobacteria	Rhizobiales	Bradyrhizobiaceae	0.612903
HMP6_1694_>1721062..1721556	164	495	chemotaxis protein CheW	0.6384	COG0835	NT			Alphaproteobacteria	Sphingomonadales	Sphingomonadaceae	0.568421
HMP6_1695_>1721556..1722446	296	891	MCP methyltransferase, CheR-type	0.6251	COG1352	NT			Alphaproteobacteria	Sphingomonadales	Sphingomonadaceae	0.647399
HMP6_1696_>1722443..1723471	342	1029	two-component system protein-glutamate methylesterase response regulator	0.6599	COG2201	NT			Alphaproteobacteria	Sphingomonadales	Sphingomonadaceae	0.623116
HMP6_1697_>1723487..1723876	129	390	hypothetical protein	0.5872	COG4753	TK			Alphaproteobacteria	Sphingomonadales	Sphingomonadaceae	0.555556
HMP6_1698_>1723881..1724402	173	522	chemotaxis protein CheD	0.6418	COG1871	NT	5		Alphaproteobacteria	Sphingomonadales	Sphingomonadaceae	0.633333
HMP6_1699_>1724450..1724743	97	294	hypothetical protein	0.6054			3		Alphaproteobacteria	Sphingomonadales	Sphingomonadaceae	0.724138
HMP6_1700_>1724750..1725619	289	870	flagellar motor protein MotB	0.6598	COG1360	N			Alphaproteobacteria	Sphingomonadales	Sphingomonadaceae	0.588235
HMP6_1701_>1725631..1726074	147	444	hypothetical protein	0.6667			3		Alphaproteobacteria	Sphingomonadales	Sphingomonadaceae	0.611111
HMP6_1702_>1726122..1726772	216	651	hypothetical protein	0.6513	COG5001	T			Alphaproteobacteria	Sphingomonadales	Sphingomonadaceae	0.57554
HMP6_1703_>complement(1726747..1727475)	242	729	flagellar biosynthesis protein FliP	0.6228	COG1338	N			Alphaproteobacteria	Sphingomonadales	Sphingomonadaceae	0.568345
HMP6_1704_>complement(1727468..1728484)	338	1017	hypothetical protein	0.6853					Alphaproteobacteria	Sphingomonadales	Sphingomonadaceae	0.713004
HMP6_1705_>complement(1728484..1728720)	78	237	hypothetical protein	0.616	COG1886	NU			Alphaproteobacteria	Sphingomonadales	Sphingomonadaceae	0.488372
HMP6_1706_>1728835..1729242	135	408	flagellar basal body rod protein FlgC	0.6225	COG1558	N			Alphaproteobacteria	Sphingomonadales	Sphingomonadaceae	0.535714
HMP6_1707_>1729254..1729571	105	318	flagellar hook-basal body protein FliE	0.6321	COG1677	N			Alphaproteobacteria	Sphingomonadales	Sphingomonadaceae	0.545455
HMP6_1708_>1729578..1729841	87	264	flagellar biosynthesis protein FliQ	0.6098	COG1987	N			Alphaproteobacteria	Sphingomonadales	Sphingomonadaceae	0.510204
HMP6_1709_>1729843..1730595	250	753	flagellar biosynthesis protein FliR	0.6295	COG1684	N			Alphaproteobacteria	Sphingomonadales	Sphingomonadaceae	0.646154
HMP6_1710_>1730600..1731661	353	1062	flagellar biosynthetic protein FlhB	0.6328	COG1377	N		1	Alphaproteobacteria	Rhizobiales	Bradyrhizobiaceae	0.597087
HMP6_1711_>complement(1731679..1732080)	133	402	hypothetical protein	0.6915			2		Alphaproteobacteria	Sphingomonadales	Sphingomonadaceae	0.73
HMP6_1712_>1732166..1733278	370	1113	flagellar basal body P-ring protein	0.6586	COG1706	N			Alphaproteobacteria	Sphingomonadales	Sphingomonadaceae	0.542986
HMP6_1713_>1733275..1733583	102	309	hypothetical protein	0.6537	COG3951	N		1	Alphaproteobacteria	Rhizobiales	Bradyrhizobiaceae	0.563636
HMP6_1714_>1733573..1733995	140	423	hypothetical protein	0.643			4		Alphaproteobacteria	Rhizobiales	Bradyrhizobiaceae	0.632653
HMP6_1715_>complement(1734111..1734530)	139	420	flagellar biosynthesis protein FlgB	0.619	COG1815	N			Alphaproteobacteria	Sphingomonadales	Sphingomonadaceae	0.52
HMP6_1716_>complement(1734533..1737259)	908	2727	hypothetical protein	0.6714	COG1520	M	3		Alphaproteobacteria	Sphingomonadales	Sphingomonadaceae	0.526032
HMP6_1717_>1737398..1738432	344	1035	flagellar motor switch protein FliG	0.6126	COG1536	N			Alphaproteobacteria	Sphingomonadales	Sphingomonadaceae	0.630631
HMP6_1718_>1738440..1739129	229	690	hypothetical protein	0.6855	COG1317	NU	3		Alphaproteobacteria	Sphingomonadales	Sphingomonadaceae	0.772414
HMP6_1719_>1739213..1740841	542	1629	flagellar MS-ring protein	0.6575	COG1766	NU			Alphaproteobacteria	Sphingomonadales	Sphingomonadaceae	0.577844
HMP6_1720_>1740838..1741215	125	378	flagellar motor switch protein FliN	0.627	COG1886	NU			Alphaproteobacteria	Sphingomonadales	Sphingomonadaceae	0.602941
HMP6_1721_>1741220..1742551	443	1332	hypothetical protein	0.6802	COG2204	T			Alphaproteobacteria	Sphingomonadales	Sphingomonadaceae	0.70229
HMP6_1722_>1742562..1744643	693	2082	flagellar biosynthesis protein FlhA	0.6407	COG1298	N			Alphaproteobacteria	Sphingomonadales	Sphingomonadaceae	0.634761
HMP6_1723_>complement(1746895..1747092)	65	198	hypothetical protein	0.7222			1		Alphaproteobacteria	Sphingomonadales	Sphingomonadaceae	0.567567
HMP6_1724_>1747097..1747741	214	645	hypothetical protein	0.7101	COG3144	N	3		Alphaproteobacteria	Sphingomonadales	Sphingomonadaceae	0.669565
HMP6_1725_>1747754..1748425	223	672	hypothetical protein	0.6533	COG1843	N			Alphaproteobacteria	Sphingomonadales	Sphingomonadaceae	0.442748
HMP6_1726_>complement(1749122..1749556)	144	435	hypothetical protein	0.6621			2		Alphaproteobacteria	Sphingomonadales	Sphingomonadaceae	0.625
HMP6_1727_>complement(1749691..1750095)	134	405	hypothetical protein	0.6395			2		Alphaproteobacteria	Rhizobiales	Bradyrhizobiaceae	0.671053
HMP6_1728_>complement(1750233..1751084)	283	852	flagellin	0.6256	COG1344	N		1	Alphaproteobacteria	Rhizobiales	Bradyrhizobiaceae	0.435754
HMP6_1729_>complement(1751266..1752030)	254	765	flagellar L-ring protein FlgH	0.6523	COG2063	N			Alphaproteobacteria	Sphingomonadales	Sphingomonadaceae	0.555556
HMP6_1730_>complement(1752051..1752521)	156	471	flagellar basal body P-ring biosynthesis protein FlgA	0.6879	COG1261	N	3		Alphaproteobacteria	Sphingomonadales	Sphingomonadaceae	0.614583
HMP6_1731_>complement(1752523..1753305)	260	783	flagellar basal body rod protein FlgG	0.6296	COG4786	N			Alphaproteobacteria	Sphingomonadales	Sphingomonadaceae	0.507143
HMP6_1732_>complement(1753343..1754089)	248	747	flagellar basal-body rod protein FlgF	0.6359	COG4786	N			Alphaproteobacteria	Sphingomonadales	Sphingomonadaceae	0.510949
HMP6_1733_>1754234..1754761	175	528	hypothetical protein	0.6174	COG1580	N	3		Alphaproteobacteria	Rhizobiales	Bradyrhizobiaceae	0.62037
HMP6_1734_>1754758..1755771	337	1014	flagellar motor switch protein FliM	0.6331	COG1868	N		1	Alphaproteobacteria	Rhizobiales	Bradyrhizobiaceae	0.616216
HMP6_1735_>1755768..1756160	130	393	hypothetical protein	0.6616			2		Alphaproteobacteria	Sphingomonadales	Sphingomonadaceae	0.639175
HMP6_1736_>1756157..1756699	180	543	hypothetical protein	0.6777	COG3334	N	3		Alphaproteobacteria	Sphingomonadales	Sphingomonadaceae	0.704
HMP6_1737_>complement(1756827..1757207)	126	381	hypothetical protein	0.6903			3		Alphaproteobacteria	Sphingomonadales	Sphingomonadaceae	0.681818
HMP6_1738_>1757318..1757554	78	237	hypothetical protein	0.692			1		Alphaproteobacteria	Sphingomonadales	Sphingomonadaceae	0.530612
HMP6_1739_>1757554..1759380	608	1827	hypothetical protein	0.6995	COG0457	R	3		Alphaproteobacteria	Rhizobiales	Bradyrhizobiaceae	0.741514
HMP6_1740_>complement(1759435..1760076)	213	642	hypothetical protein	0.5623			1	1	Alphaproteobacteria	Rhizobiales	Bradyrhizobiaceae	0.664122
HMP6_1741_>complement(1760153..1761061)	302	909	flagellin	0.6447	COG1344	N		1	Alphaproteobacteria	Rhizobiales	Bradyrhizobiaceae	0.565217
HMP6_1742_>complement(1761073..1763172)	699	2100	flagellar hook protein FlgK	0.6605	COG1256	N			Alphaproteobacteria	Sphingomonadales	Sphingomonadaceae	0.529551
HMP6_1743_>complement(1763226..1764467)	413	1242	flagellar hook protein FlgE	0.649	COG1749	N			Alphaproteobacteria	Sphingomonadales	Sphingomonadaceae	0.49345
HMP6_1744_>1764694..1765110	138	417	flagellar biosynthesis repressor FlbT	0.6739	COG5443	N	3		Alphaproteobacteria	Sphingomonadales	Sphingomonadaceae	0.72619
HMP6_1745_>1765107..1766432	441	1326	ATP synthase	0.684	COG1157	NU			Alphaproteobacteria	Sphingomonadales	Sphingomonadaceae	0.666667
HMP6_1746_>1766429..1766884	151	456	hypothetical protein	0.6754			3		Alphaproteobacteria	Sphingomonadales	Sphingomonadaceae	0.747663
HMP6_1747_>1766881..1767882	333	1002	hypothetical protein	0.6796					Alphaproteobacteria	Sphingomonadales	Sphingomonadaceae	0.630542
HMP6_1748_>1768060..1769160	366	1101	RNA polymerase subunit sigma-70	0.6667			3		Alphaproteobacteria	Sphingomonadales	Sphingomonadaceae	0.655319
HMP6_1749_>1769317..1769781	154	465	hypothetical protein	0.6624			2		Alphaproteobacteria	Sphingomonadales	Sphingomonadaceae	0.666667
HMP6_1750_>1769949..1771037	362	1089	hypothetical protein	0.6832			4		Alphaproteobacteria	Sphingomonadales	Sphingomonadaceae	0.701835
HMP6_1751_>complement(1771050..1771427)	125	378	hypothetical protein	0.6534			1		Alphaproteobacteria	Sphingomonadales	Sphingomonadaceae	0.652778
HMP6_1752_>complement(1771402..1771791)	129	390	hypothetical protein	0.6487			1		Alphaproteobacteria	Sphingomonadales	Sphingomonadaceae	0.656716
HMP6_1753_>1771681..1771890	69	210	hypothetical protein	0.6619			1		Alphaproteobacteria	Sphingomonadales	Sphingomonadaceae	0.692308
HMP6_1754_>complement(1772197..1772817)	206	621	glutathione S-transferase	0.6763	COG0625	O			Alphaproteobacteria	Sphingomonadales	Sphingomonadaceae	0.735537
HMP6_1755_>complement(1772805..1774097)	430	1293	molecular chaperone Hsp70	0.6682	COG0443	O			Alphaproteobacteria	Sphingomonadales	Sphingomonadaceae	0.666667
HMP6_1756_>complement(1774312..1774653)	113	342	transcriptional regulator	0.6082	COG0745	TK		1	Betaproteobacteria	Burkholderiales	Burkholderiaceae	0.642857
HMP6_1757_>1774797..1775645	282	849	N-formylglutamate amidohydrolase	0.6832	COG3741	E	8		Alphaproteobacteria	Sphingomonadales	Sphingomonadaceae	0.702857
HMP6_1758_>complement(1775820..1776380)	186	561	hypothetical protein	0.6684	COG3038	C			Alphaproteobacteria	Sphingomonadales	Sphingomonadaceae	0.669725
HMP6_1759_>complement(1776382..1777152)	256	771	multidrug transporter	0.6161	COG0727	R	8		Alphaproteobacteria	Sphingomonadales	Sphingomonadaceae	0.671642
HMP6_1760_>complement(1777211..1778683)	490	1473	2-hydroxyacid dehydrogenase	0.6823	COG0277	C	8		Alphaproteobacteria	Sphingomonadales	Sphingomonadaceae	0.647059
HMP6_1761_>1778780..1779235	151	456	hypothetical protein	0.6623			8		Alphaproteobacteria	Sphingomonadales	Sphingomonadaceae	0.576471
HMP6_1762_>1779333..1780835	500	1503	DEAD/DEAH box helicase	0.66	COG0513	L	8		Alphaproteobacteria	Sphingomonadales	Sphingomonadaceae	0.658621
HMP6_1763_>1780839..1781030	63	192	hypothetical protein	0.6823	COG3313	R	2		Alphaproteobacteria	Sphingomonadales	Sphingomonadaceae	0.675676
HMP6_1764_>complement(1781271..1781894)	207	624	glutathione S-transferase	0.6426	COG0625	O			Alphaproteobacteria	Sphingomonadales	Sphingomonadaceae	0.663793
HMP6_1765_>complement(1781962..1782843)	293	882	dienelactone hydrolase	0.6633	COG0412	Q			Alphaproteobacteria	Sphingomonadales	Sphingomonadaceae	0.585987
HMP6_1766_>complement(1782892..1783983)	363	1092	MBL fold metallo-hydrolase	0.6694	COG0491	R			Alphaproteobacteria	Sphingomonadales	Sphingomonadaceae	0.605263
HMP6_1767_>complement(1784027..1784671)	214	645	haloacid dehalogenase	0.6527	COG0546	C			Alphaproteobacteria	Sphingomonadales	Sphingomonadaceae	0.648
HMP6_1768_>complement(1784681..1785187)	168	507	hypothetical protein	0.6982					Alphaproteobacteria	Sphingomonadales	Sphingomonadaceae	0.711111
HMP6_1769_>complement(1785197..1786225)	342	1029	S-adenosylmethionine:tRNA ribosyltransferase-isomerase	0.6842	COG0809	J	8		Alphaproteobacteria	Sphingomonadales	Sphingomonadaceae	0.734375
HMP6_1770_>complement(1786251..1787000)	249	750	peptidylprolyl isomerase	0.6533	COG0652	O			Alphaproteobacteria	Sphingomonadales	Sphingomonadaceae	0.571428
HMP6_1771_>complement(1787132..1787650)	172	519	Phosphopantetheine adenylyltransferase	0.6435	COG0669	H	8		Alphaproteobacteria	Sphingomonadales	Sphingomonadaceae	0.515464
HMP6_1772_>complement(1787647..1788546)	299	900	farnesyl-diphosphate synthase	0.6733	COG0142	H	8		Alphaproteobacteria	Sphingomonadales	Erythrobacteraceae	0.703911
HMP6_1773_>complement(1788551..1788790)	79	240	exodeoxyribonuclease VII small subunit	0.6208	COG1722	L	8		Alphaproteobacteria	Sphingomonadales	Erythrobacteraceae	0.851064
HMP6_1774_>1788884..1790230	448	1347	succinate-semialdehyde dehydrogenase	0.6652	COG1012	C		1	Alphaproteobacteria	Rhizobiales	Bradyrhizobiaceae	0.641732
HMP6_1775_>complement(1791017..1792390)	457	1374	transposase	0.6572	COG5433	X		1	Alphaproteobacteria	Sphingomonadales	Sphingomonadaceae	0.67433
HMP6_1776_>complement(1792947..1794299)	450	1353	transposase	0.6556	COG5433	X			Alphaproteobacteria	Sphingomonadales	Sphingomonadaceae	0.664122
HMP6_1777_>complement(1794445..1795443)	332	999	NAD(P)H-quinone oxidoreductase	0.6917	COG0604	CR	8		Alphaproteobacteria	Rhizobiales	Bradyrhizobiaceae	0.61413
HMP6_1778_>1795524..1795721	65	198	hypothetical protein	0.6263	COG5509	S	7		Alphaproteobacteria	Sphingomonadales	Erythrobacteraceae	0.707317
HMP6_1779_>1795848..1798178	776	2331	ATP-dependent Clp protease ATP-binding subunit ClpA	0.6293	COG0542	O	8		Alphaproteobacteria	Sphingomonadales	Erythrobacteraceae	0.554585
HMP6_1780_>1798298..1799980	560	1683	hypothetical protein	0.6381	COG2199	T			Alphaproteobacteria	Sphingomonadales	Sphingomonadaceae	0.718563
HMP6_1781_>1800035..1800232	65	198	hypothetical protein	0.601			4		Alphaproteobacteria	Sphingomonadales	Sphingomonadaceae	0.621622
HMP6_1782_>1800253..1801962	569	1710	long-chain fatty acid--CoA ligase	0.6363	COG0318	IQ			Alphaproteobacteria	Sphingomonadales	Sphingomonadaceae	0.559486
HMP6_1783_>1802392..1803291	299	900	UDP-2,3-diacylglucosamine hydrolase	0.6078	COG2908	M	5		Alphaproteobacteria	Sphingomonadales	Sphingomonadaceae	0.635762
HMP6_1784_>1803297..1804334	345	1038	GDP-mannose-dependent alpha-mannosyltransferase	0.6647	COG0438	M			Alphaproteobacteria	Sphingomonadales	Sphingomonadaceae	0.605128
HMP6_1785_>1804442..1805125	227	684	hypothetical protein	0.6564	COG3820	S	8		Alphaproteobacteria	Sphingomonadales	Sphingomonadaceae	0.664179
HMP6_1786_>1805174..1806319	381	1146	Queuine tRNA-ribosyltransferase	0.664	COG0343	J	8		Alphaproteobacteria	Sphingomonadales	Sphingomonadaceae	0.664949
HMP6_1787_>1806319..1806516	65	198	hypothetical protein	0.6768					Alphaproteobacteria	Sphingomonadales	Sphingomonadaceae	0.755556
HMP6_1788_>1806763..1809603	946	2841	peptidase M16	0.6698	COG0612	R			Alphaproteobacteria	Sphingomonadales	Sphingomonadaceae	0.584874
HMP6_1789_>1809692..1810711	339	1020	cell wall hydrolase	0.7039	COG3773	DM			Alphaproteobacteria	Sphingomonadales	Sphingomonadaceae	0.639785
HMP6_1790_>complement(1810716..1812611)	631	1896	peptidase S9	0.6508	COG1506	E			Alphaproteobacteria	Sphingomonadales	Sphingomonadaceae	0.537572
HMP6_1791_>complement(1812715..1813128)	137	414	hypothetical protein	0.6135			4		Alphaproteobacteria	Sphingomonadales	Sphingomonadaceae	0.666667
HMP6_1792_>complement(1813182..1813721)	179	540	hypothetical protein	0.6741	COG3926	R	3		Alphaproteobacteria	Sphingomonadales	Sphingomonadaceae	0.79
HMP6_1793_>complement(1813919..1817191)	1090	3273	peptidase S41	0.6755	COG4946	S			Alphaproteobacteria	Sphingomonadales	Sphingomonadaceae	0.580699
HMP6_1794_>1817337..1821263	1308	3927	hypothetical protein	0.6453	COG4251	T			Alphaproteobacteria	Sphingomonadales	Sphingomonadaceae	0.652344
HMP6_1795_>1821265..1821996	243	732	hypothetical protein	0.6831	COG0745	TK			Alphaproteobacteria	Sphingomonadales	Sphingomonadaceae	0.710692
HMP6_1796_>complement(1821972..1822559)	195	588	DNA-binding response regulator	0.6497	COG2197	TK			Alphaproteobacteria	Sphingomonadales	Sphingomonadaceae	0.677966
HMP6_1797_>1823106..1823627	173	522	hypothetical protein	0.5881	COG2203	T		1	Alphaproteobacteria	Rhizobiales	Bradyrhizobiaceae	0.644231
HMP6_1798_>complement(1823814..1824485)	223	672	hypothetical protein	0.6964			3		Alphaproteobacteria	Sphingomonadales	Sphingomonadaceae	0.727273
HMP6_1799_>complement(1824541..1825011)	156	471	hypothetical protein	0.6497	COG1359	C	2		Alphaproteobacteria	Sphingomonadales	Sphingomonadaceae	0.670455
HMP6_1800_>1825010..1825354	114	345	preprotein translocase subunit YajC	0.6551	COG1862	U	8		Alphaproteobacteria	Sphingomonadales	Sphingomonadaceae	0.5
HMP6_1801_>1825359..1826939	526	1581	preprotein translocase subunit SecD	0.6256	COG0342	U	8		Alphaproteobacteria	Sphingomonadales	Sphingomonadaceae	0.527397
HMP6_1802_>1826953..1827909	318	957	preprotein translocase subunit SecF	0.6165	COG0341	U	8		Alphaproteobacteria	Sphingomonadales	Sphingomonadaceae	0.534392
HMP6_1803_>1827909..1828304	131	396	hypothetical protein	0.702	COG3737	S	7		Alphaproteobacteria	Sphingomonadales	Sphingomonadaceae	0.697368
HMP6_1804_>1828360..1829595	411	1236	lysophospholipase	0.6772	COG2267	I			Alphaproteobacteria	Sphingomonadales	Sphingomonadaceae	0.50655
HMP6_1805_>complement(1829689..1830855)	388	1167	glycoside hydrolase	0.7035	COG0438	M			Alphaproteobacteria	Sphingomonadales	Sphingomonadaceae	0.693333
HMP6_1806_>1830875..1831102	75	228	hypothetical protein	0.5614			1		Alphaproteobacteria	Sphingomonadales	Sphingomonadaceae	0.612245
HMP6_1807_>complement(1831099..1831923)	274	825	phosphoheptose isomerase	0.6509	COG1482	G	7		Alphaproteobacteria	Sphingomonadales	Sphingomonadaceae	0.58
HMP6_1808_>1832050..1833000	316	951	transporter	0.6519	COG4105	M	8		Alphaproteobacteria	Sphingomonadales	Sphingomonadaceae	0.59893
HMP6_1809_>1833063..1834727	554	1665	DNA repair protein RecN	0.7027	COG0497	L	8		Alphaproteobacteria	Sphingomonadales	Sphingomonadaceae	0.745257
HMP6_1810_>1835032..1835238	68	207	cold-shock protein	0.6087	COG1278	K			Alphaproteobacteria	Sphingomonadales	Sphingomonadaceae	0.621622
HMP6_1811_>1835300..1835539	79	240	hypothetical protein	0.6417			4		Alphaproteobacteria	Sphingomonadales	Sphingomonadaceae	0.678571
HMP6_1812_>1835709..1837781	690	2073	DNA ligase	0.6749	COG0272	L	8		Alphaproteobacteria	Sphingomonadales	Sphingomonadaceae	0.661098
HMP6_1813_>1837963..1840812	949	2850	TonB-dependent receptor	0.6109	COG4773	P		1	Betaproteobacteria	Burkholderiales	Burkholderiaceae	0.48052
HMP6_1814_>complement(1840895..1841491)	198	597	phosphohydrolase	0.6248	COG4341	R	1	1	Alphaproteobacteria	Rhizobiales	Bradyrhizobiaceae	0.677778
HMP6_1815_>1841660..1842796	378	1137	histidine kinase	0.606	COG2972	T	8		Alphaproteobacteria	Rhizobiales	Bradyrhizobiaceae	0.592275
HMP6_1816_>1842793..1843590	265	798	DNA-binding response regulator	0.5952	COG3279	KT	8		Alphaproteobacteria	Rhizobiales	Bradyrhizobiaceae	0.575
HMP6_1817_>complement(1843610..1843885)	91	276	glutathione peroxidase	0.6341			8		Alphaproteobacteria	Rhizobiales	Bradyrhizobiaceae	0.588235
HMP6_1818_>complement(1843980..1844372)	130	393	hypothetical protein	0.6056			2		Betaproteobacteria	Burkholderiales	Burkholderiaceae	0.736842
HMP6_1819_>1844516..1844923	135	408	ubiquinol-cytochrome C reductase	0.6544	COG2947	R	5		Betaproteobacteria	Burkholderiales	Burkholderiaceae	0.654762
HMP6_1820_>complement(1844920..1845393)	157	474	hypothetical protein	0.6308	COG5528	S	2		Betaproteobacteria	Burkholderiales	Burkholderiaceae	0.609756
HMP6_1821_>complement(1845653..1847494)	613	1842	GTP-binding protein	0.6374	COG1217	T	8		Betaproteobacteria	Burkholderiales	Burkholderiaceae	0.545714
HMP6_1822_>complement(1847615..1849990)	791	2376	membrane protein	0.6301	COG4773	P			Alphaproteobacteria	Sphingomonadales	Sphingomonadaceae	0.508314
HMP6_1823_>1850163..1851362	399	1200	toxic anion resistance protein	0.6108	COG3853	V	8		Alphaproteobacteria	Sphingomonadales	Sphingomonadaceae	0.54
HMP6_1824_>1851367..1852065	232	699	hypothetical protein	0.6667			8		Alphaproteobacteria	Sphingomonadales	Sphingomonadaceae	0.712329
HMP6_1825_>complement(1852111..1852536)	141	426	hypothetical protein	0.6643	COG0760	O			Alphaproteobacteria	Sphingomonadales	Sphingomonadaceae	0.546392
HMP6_1826_>complement(1852560..1853339)	259	780	3'(2'),5'-bisphosphate nucleotidase CysQ	0.6987	COG0483	G			Alphaproteobacteria	Sphingomonadales	Sphingomonadaceae	0.656626
HMP6_1827_>complement(1853332..1854690)	452	1359	modulator protein	0.6954	COG0312	R	8		Alphaproteobacteria	Sphingomonadales	Sphingomonadaceae	0.616236
HMP6_1828_>complement(1854733..1855650)	305	918	4-hydroxybenzoate octaprenyltransferase	0.683	COG0382	H	8		Alphaproteobacteria	Sphingomonadales	Sphingomonadaceae	0.689265
HMP6_1829_>1855748..1855933	61	186	hypothetical protein	0.672			1		Alphaproteobacteria	Sphingomonadales	Sphingomonadaceae	0.595745
HMP6_1830_>1856082..1856822	246	741	16S rRNA methyltransferase	0.691	COG1385	J	8		Alphaproteobacteria	Sphingomonadales	Sphingomonadaceae	0.690141
HMP6_1831_>1856873..1858261	462	1389	glutamate--cysteine ligase	0.6371	COG3572	H	8		Alphaproteobacteria	Sphingomonadales	Sphingomonadaceae	0.599156
HMP6_1832_>complement(1858258..1858923)	221	666	hypothetical protein	0.6772	COG3448	T	4		Alphaproteobacteria	Sphingomonadales	Sphingomonadaceae	0.654135
HMP6_1833_>complement(1858986..1860290)	434	1305	protein-S-isoprenylcysteine methyltransferase	0.6398	COG2020	O	4		Alphaproteobacteria	Sphingomonadales	Sphingomonadaceae	0.608491
HMP6_1834_>complement(1860493..1861368)	291	876	3-hydroxyisobutyrate dehydrogenase	0.6826	COG2084	I	7		Alphaproteobacteria	Sphingomonadales	Sphingomonadaceae	0.648485
HMP6_1835_>complement(1861472..1862245)	257	774	enoyl-CoA hydratase	0.6576	COG1024	I	7		Alphaproteobacteria	Sphingomonadales	Sphingomonadaceae	0.653061
HMP6_1836_>complement(1862242..1863285)	347	1044	enoyl-CoA hydratase	0.6533	COG1024	I	7		Alphaproteobacteria	Sphingomonadales	Sphingomonadaceae	0.663102
HMP6_1837_>complement(1863404..1864561)	385	1158	acyl-CoA dehydrogenase	0.6442	COG1960	I			Alphaproteobacteria	Sphingomonadales	Sphingomonadaceae	0.610838
HMP6_1838_>complement(1864612..1865619)	335	1008	polysaccharide deacetylase	0.6716	COG0726	GM			Alphaproteobacteria	Sphingomonadales	Sphingomonadaceae	0.704082
HMP6_1839_>complement(1865715..1866785)	356	1071	Pyrimidine monooxygenase RutA	0.6069	COG2141	HR			Alphaproteobacteria	Sphingomonadales	Sphingomonadaceae	0.561111
HMP6_1840_>complement(1866789..1867589)	266	801	aminoacrylate hydrolase	0.6604	COG2021	E			Alphaproteobacteria	Sphingomonadales	Sphingomonadaceae	0.726667
HMP6_1841_>complement(1867582..1867965)	127	384	aminoacrylate peracid reductase RutC	0.638	COG0251	V			Alphaproteobacteria	Sphingomonadales	Sphingomonadaceae	0.637681
HMP6_1842_>complement(1868086..1868814)	242	729	Peroxyureidoacrylate/ureidoacrylate amidohydrolase RutB	0.6351	COG1335	HR			Alphaproteobacteria	Sphingomonadales	Sphingomonadaceae	0.569231
HMP6_1843_>1869013..1869627	204	615	methylthioribulose-1-phosphate dehydratase	0.6715	COG0235	G			Alphaproteobacteria	Sphingomonadales	Sphingomonadaceae	0.641667
HMP6_1844_>1869624..1870160	178	537	cupin	0.6611	COG1791	E	3		Alphaproteobacteria	Sphingomonadales	Sphingomonadaceae	0.68421
HMP6_1845_>1870157..1870813	218	657	haloacid dehalogenase	0.6636	COG4229	E	3		Alphaproteobacteria	Sphingomonadales	Sphingomonadaceae	0.6
HMP6_1846_>1870902..1871933	343	1032	methylthioribose-1-phosphate isomerase	0.6715	COG0182	E	3		Alphaproteobacteria	Sphingomonadales	Sphingomonadaceae	0.643564
HMP6_1847_>1871930..1873222	430	1293	hypothetical protein	0.6582	COG1807	M	1		Alphaproteobacteria	Sphingomonadales	Sphingomonadaceae	0.697959
HMP6_1848_>complement(1873179..1874321)	380	1143	aminotransferase	0.6658	COG0436	E			Alphaproteobacteria	Sphingomonadales	Sphingomonadaceae	0.666667
HMP6_1849_>complement(1874399..1876216)	605	1818	hypothetical protein	0.6518			2		Alphaproteobacteria	Sphingomonadales	Sphingomonadaceae	0.552147
HMP6_1850_>complement(1876213..1877244)	343	1032	hypothetical protein	0.6328	COG3631	R	2		Alphaproteobacteria	Sphingomonadales	Sphingomonadaceae	0.666667
HMP6_1851_>complement(1877351..1879069)	572	1719	hypothetical protein	0.6417			3		Alphaproteobacteria	Sphingomonadales	Sphingomonadaceae	0.659443
HMP6_1852_>1879164..1880135	323	972	epimerase	0.6646	COG0702	R			Alphaproteobacteria	Sphingomonadales	Sphingomonadaceae	0.630208
HMP6_1853_>1880166..1881410	414	1245	pyridine nucleotide-disulfide oxidoreductase	0.6667	COG1251	C			Alphaproteobacteria	Sphingomonadales	Sphingomonadaceae	0.607438
HMP6_1854_>complement(1881546..1882223)	225	678	haloacid dehalogenase	0.6696	COG1011	H	3		Alphaproteobacteria	Sphingomonadales	Sphingomonadaceae	0.723077
HMP6_1855_>complement(1882259..1883407)	382	1149	histidinol-phosphate aminotransferase	0.6641	COG0079	E	8		Alphaproteobacteria	Sphingomonadales	Sphingomonadaceae	0.665138
HMP6_1856_>complement(1883550..1885292)	580	1743	DEAD/DEAH box helicase	0.6649	COG0513	L			Alphaproteobacteria	Sphingomonadales	Sphingomonadaceae	0.681286
HMP6_1857_>1885809..1886012	67	204	hypothetical protein	0.5294	COG5190	K	2		Alphaproteobacteria	Sphingomonadales	Sphingomonadaceae	0.642857
HMP6_1858_>complement(1886009..1887187)	392	1179	NAD(FAD)-utilizing dehydrogenase	0.6692	COG2081	R	7		Alphaproteobacteria	Sphingomonadales	Sphingomonadaceae	0.634703
HMP6_1859_>complement(1887184..1888752)	522	1569	two-component system sensor histidine kinase	0.6896	COG2205	T			Alphaproteobacteria	Sphingomonadales	Sphingomonadaceae	0.682493
HMP6_1860_>complement(1888749..1889453)	234	705	DNA-binding response regulator	0.6525	COG0745	TK			Alphaproteobacteria	Sphingomonadales	Sphingomonadaceae	0.661538
HMP6_1861_>1889687..1890883	398	1197	acetyl-CoA acetyltransferase	0.67	COG0183	I			Alphaproteobacteria	Sphingomonadales	Sphingomonadaceae	0.631818
HMP6_1862_>complement(1890993..1892576)	527	1584	hypothetical protein	0.6471	COG3258	C	1		Alphaproteobacteria	Sphingomonadales	Sphingomonadaceae	0.471698
HMP6_1863_>complement(1892734..1893282)	182	549	Ribosomal large subunit pseudouridine synthase E	0.694	COG1187	J			Alphaproteobacteria	Sphingomonadales	Sphingomonadaceae	0.657658
HMP6_1864_>complement(1893291..1894487)	398	1197	osmotically inducible protein C	0.6583	COG1765	R			Alphaproteobacteria	Sphingomonadales	Sphingomonadaceae	0.626609
HMP6_1865_>complement(1894593..1895933)	446	1341	branched-chain alpha-keto acid dehydrogenase subunit E2	0.6652	COG0508	C			Alphaproteobacteria	Sphingomonadales	Sphingomonadaceae	0.613027
HMP6_1866_>complement(1895973..1897031)	352	1059	2-oxoisovalerate dehydrogenase subunit beta	0.6431	COG0022	C			Alphaproteobacteria	Sphingomonadales	Sphingomonadaceae	0.542857
HMP6_1867_>complement(1897028..1897879)	283	852	hypothetical protein	0.6608	COG1506	E			Alphaproteobacteria	Sphingomonadales	Sphingomonadaceae	0.567901
HMP6_1868_>complement(1897879..1899180)	433	1302	2-oxoisovalerate dehydrogenase subunit alpha	0.6475	COG1071	C			Alphaproteobacteria	Sphingomonadales	Sphingomonadaceae	0.637931
HMP6_1869_>1899391..1900200	269	810	protein ImuA	0.7086	COG4544	S			Alphaproteobacteria	Sphingomonadales	Sphingomonadaceae	0.747191
HMP6_1870_>1900106..1901992	628	1887	protein ImuB	0.7138	COG0389	L			Alphaproteobacteria	Sphingomonadales	Sphingomonadaceae	0.749319
HMP6_1871_>complement(1902001..1902405)	134	405	hypothetical protein	0.6049	COG3744	V	3		Alphaproteobacteria	Sphingomonadales	Sphingomonadaceae	0.723684
HMP6_1872_>complement(1902402..1902677)	91	276	addiction module antitoxin, putative	0.6449	COG4118	V	1		Alphaproteobacteria	Sphingomonadales	Sphingomonadaceae	0.568627
HMP6_1873_>1902747..1906214	1155	3468	DNA polymerase III subunit alpha	0.6586	COG0587	L		1	Alphaproteobacteria	Rhizobiales	Bradyrhizobiaceae	0.655436
HMP6_1874_>complement(1906559..1907563)	334	1005	2-keto-4-pentenoate hydratase	0.6677	COG0179	Q			Alphaproteobacteria	Sphingomonadales	Sphingomonadaceae	0.617978
HMP6_1875_>1907716..1908876	386	1161	acyl-CoA dehydrogenase	0.6055	COG1960	I			Alphaproteobacteria	Sphingomonadales	Sphingomonadaceae	0.548544
HMP6_1876_>1909049..1910401	450	1353	transposase	0.6556	COG5433	X			Alphaproteobacteria	Sphingomonadales	Sphingomonadaceae	0.664122
HMP6_1877_>complement(1910616..1910819)	67	204	hypothetical protein	0.5735			1		Alphaproteobacteria	Sphingomonadales	Sphingomonadaceae	0.48718
HMP6_1878_>1911063..1912511	482	1449	amidohydrolase	0.6398	COG1228	Q	5		Alphaproteobacteria	Sphingomonadales	Sphingomonadaceae	0.520325
HMP6_1879_>1912508..1913803	431	1296	amidohydrolase	0.6698	COG1228	Q	5		Alphaproteobacteria	Sphingomonadales	Sphingomonadaceae	0.611336
HMP6_1880_>1913985..1915217	410	1233	hypothetical protein	0.6261	COG2206	T	1		Alphaproteobacteria	Sphingomonadales	Sphingomonadaceae	0.630435
HMP6_1881_>1915445..1916869	474	1425	DEAD/DEAH box helicase	0.6681	COG0513	L	8		Alphaproteobacteria	Sphingomonadales	Sphingomonadaceae	0.621723
HMP6_1882_>complement(1917018..1917683)	221	666	NADH dehydrogenase	0.6532	COG0778	C			Alphaproteobacteria	Sphingomonadales	Sphingomonadaceae	0.728
HMP6_1883_>1917784..1918956	390	1173	acetyl-CoA acetyltransferase	0.6454	COG0183	I			Alphaproteobacteria	Sphingomonadales	Sphingomonadaceae	0.593302
HMP6_1884_>1919092..1919874	260	783	3-hydroxy-2-methylbutyryl-CoA dehydrogenase	0.6526	COG1028	IQR			Alphaproteobacteria	Sphingomonadales	Sphingomonadaceae	0.605263
HMP6_1885_>1919990..1920499	169	510	hypothetical protein	0.6549	COG3812	S			Alphaproteobacteria	Sphingomonadales	Sphingomonadaceae	0.589474
HMP6_1886_>1920508..1920936	142	429	thioesterase	0.5664	COG0824	I	2		Alphaproteobacteria	Sphingomonadales	Sphingomonadaceae	0.514286
HMP6_1887_>complement(1921099..1922451)	450	1353	transposase	0.6556	COG5433	X			Alphaproteobacteria	Sphingomonadales	Sphingomonadaceae	0.664122
HMP6_1888_>complement(1922602..1923009)	135	408	hypothetical protein	0.6789			1		Alphaproteobacteria	Sphingomonadales	Sphingomonadaceae	0.797753
HMP6_1889_>complement(1923006..1923386)	126	381	phenylacetic acid degradation protein	0.6693	COG2050	Q	7		Alphaproteobacteria	Sphingomonadales	Sphingomonadaceae	0.692308
HMP6_1890_>complement(1923383..1923835)	150	453	phenylacetic acid degradation protein	0.6689	COG2050	Q	7		Alphaproteobacteria	Sphingomonadales	Sphingomonadaceae	0.685714
HMP6_1891_>1923976..1924134	52	159	hypothetical protein	0.5409			1		Alphaproteobacteria	Sphingomonadales	Sphingomonadaceae	0.5
HMP6_1892_>1924131..1925138	335	1008	hypothetical protein	0.6141	COG2197	TK			Alphaproteobacteria	Sphingomonadales	Sphingomonadaceae	0.666667
HMP6_1893_>complement(1925296..1926648)	450	1353	transposase	0.6556	COG5433	X			Alphaproteobacteria	Sphingomonadales	Sphingomonadaceae	0.664122
HMP6_1894_>1926888..1927247	119	360	hypothetical protein	0.6028					Alphaproteobacteria	Sphingomonadales	Sphingomonadaceae	0.6
HMP6_1895_>1927289..1927747	152	459	hypothetical protein	0.573					Alphaproteobacteria	Sphingomonadales	Sphingomonadaceae	0.677419
HMP6_1896_>complement(1927774..1927998)	74	225	hypothetical protein	0.5911			1		Alphaproteobacteria	Sphingomonadales	Sphingomonadaceae	0.567568
HMP6_1897_>1927974..1928264	96	291	transcriptional regulator	0.6873	COG0745	TK			Alphaproteobacteria	Sphingomonadales	Sphingomonadaceae	0.68254
HMP6_1898_>1928308..1929840	510	1533	acyl-CoA synthetase	0.6582	COG0318	IQ			Alphaproteobacteria	Sphingomonadales	Sphingomonadaceae	0.618557
HMP6_1899_>1929983..1930774	263	792	enoyl-CoA hydratase	0.6641	COG1024	I			Alphaproteobacteria	Sphingomonadales	Sphingomonadaceae	0.674074
HMP6_1900_>complement(1930910..1932175)	421	1266	hypothetical protein	0.6698	COG2133	G			Alphaproteobacteria	Sphingomonadales	Sphingomonadaceae	0.630137
HMP6_1901_>1932289..1932864	191	576	ribosome maturation protein RimP	0.6319	COG0779	J	8		Alphaproteobacteria	Sphingomonadales	Sphingomonadaceae	0.663793
HMP6_1902_>1932864..1934489	541	1626	transcription termination factor NusA	0.6494	COG0195	K	8		Alphaproteobacteria	Sphingomonadales	Sphingomonadaceae	0.658462
HMP6_1903_>1934489..1934719	76	231	isomerase	0.6277	COG1942	Q	4		Alphaproteobacteria	Sphingomonadales	Sphingomonadaceae	0.466667
HMP6_1904_>complement(1934850..1935275)	141	426	crossover junction endodeoxyribonuclease RuvC	0.5892	COG2827	L			Alphaproteobacteria	Sphingomonadales	Sphingomonadaceae	0.513889
HMP6_1905_>1935287..1936015	242	729	nucleic acid-binding protein	0.6763	COG2740	R	8		Alphaproteobacteria	Sphingomonadales	Sphingomonadaceae	0.728477
HMP6_1906_>1936012..1938777	921	2766	Translation initiation factor IF-2	0.6699	COG3064	M	8		Alphaproteobacteria	Sphingomonadales	Sphingomonadaceae	0.590988
HMP6_1907_>1938902..1939294	130	393	Ribosome-binding factor A	0.6361	COG0858	J	8		Alphaproteobacteria	Sphingomonadales	Sphingomonadaceae	0.646341
HMP6_1908_>1939345..1939941	198	597	Thymidine kinase	0.6399	COG1435	F	8		Alphaproteobacteria	Sphingomonadales	Sphingomonadaceae	0.683761
HMP6_1909_>1939956..1940654	232	699	peptidase M50	0.6552	COG1994	O	2		Alphaproteobacteria	Sphingomonadales	Sphingomonadaceae	0.652893
HMP6_1910_>1940660..1941634	324	975	tRNA pseudouridine synthase B	0.6605	COG0130	J	8		Alphaproteobacteria	Sphingomonadales	Sphingomonadaceae	0.575
HMP6_1911_>1941655..1941924	89	270	30S ribosomal protein S15	0.6148	COG0184	J	8		Alphaproteobacteria	Sphingomonadales	Sphingomonadaceae	0.578947
HMP6_1912_>1942087..1944468	793	2382	Polyribonucleotide nucleotidyltransferase	0.6394	COG1185	J			Alphaproteobacteria	Sphingomonadales	Sphingomonadaceae	0.574944
HMP6_1913_>1944645..1946261	538	1617	hypothetical protein	0.6376	COG4191	T			Alphaproteobacteria	Sphingomonadales	Sphingomonadaceae	0.635135
HMP6_1914_>complement(1946277..1946573)	98	297	chorismate mutase	0.6465	COG1605	E	8		Alphaproteobacteria	Sphingomonadales	Sphingomonadaceae	0.690909
HMP6_1915_>1946606..1947706	366	1101	farnesyltranstransferase	0.6658	COG0142	H	8		Alphaproteobacteria	Sphingomonadales	Sphingomonadaceae	0.684685
HMP6_1916_>complement(1947846..1948802)	318	957	cobalt transporter	0.6729	COG1230	P	8		Alphaproteobacteria	Sphingomonadales	Sphingomonadaceae	0.621469
HMP6_1917_>1948915..1951458	847	2544	ATP-dependent helicase	0.7288	COG1643	J	8		Alphaproteobacteria	Sphingomonadales	Sphingomonadaceae	0.737132
HMP6_1918_>1951469..1951750	93	282	ETC complex I subunit	0.6418			7		Alphaproteobacteria	Sphingomonadales	Sphingomonadaceae	0.574074
HMP6_1919_>complement(1951884..1952420)	178	537	NUDIX hydrolase	0.6778	COG0494	V	8		Alphaproteobacteria	Sphingomonadales	Sphingomonadaceae	0.645455
HMP6_1920_>complement(1952417..1953082)	221	666	hypothetical protein	0.6727	COG3762	S	7		Alphaproteobacteria	Sphingomonadales	Sphingomonadaceae	0.644927
HMP6_1921_>complement(1953082..1953966)	294	885	methanol dehydrogenase	0.6847	COG1512	S	8		Alphaproteobacteria	Sphingomonadales	Sphingomonadaceae	0.62585
HMP6_1922_>complement(1954009..1954593)	194	585	membrane protein	0.6376	COG1704	S	8		Alphaproteobacteria	Sphingomonadales	Sphingomonadaceae	0.559322
HMP6_1923_>1954676..1955104	142	429	large conductance mechanosensitive channel protein MscL	0.6177	COG1970	M	8		Alphaproteobacteria	Sphingomonadales	Sphingomonadaceae	0.56962
HMP6_1924_>complement(1955230..1955625)	131	396	Rrf2 family transcriptional regulator	0.6667	COG1959	K			Alphaproteobacteria	Sphingomonadales	Sphingomonadaceae	0.730769
HMP6_1925_>complement(1956263..1957648)	461	1386	DNA polymerase	0.6775	COG1573	L			Alphaproteobacteria	Sphingomonadales	Sphingomonadaceae	0.679389
HMP6_1926_>complement(1957662..1958912)	416	1251	biotin synthase	0.6291	COG4277	R	5		Betaproteobacteria	Burkholderiales	Burkholderiaceae	0.607288
HMP6_1927_>complement(1958993..1959376)	127	384	hypothetical protein	0.651	COG2202	T		1	Betaproteobacteria	Burkholderiales	Burkholderiaceae	0.666667
HMP6_1928_>1959547..1959843	98	297	hypothetical protein	0.6734	COG3134	S		1	Betaproteobacteria	Burkholderiales	Burkholderiaceae	0.52459
HMP6_1929_>complement(1959951..1963364)	1137	3414	chromosome segregation protein	0.7305	COG1196	D	7		Betaproteobacteria	Burkholderiales	Burkholderiaceae	0.784826
HMP6_1930_>complement(1963391..1964143)	250	753	hypothetical protein	0.6534	COG1651	O			Alphaproteobacteria	Sphingomonadales	Sphingomonadaceae	0.57931
HMP6_1931_>complement(1964167..1964898)	243	732	hypothetical protein	0.6448	COG1651	O			Alphaproteobacteria	Sphingomonadales	Sphingomonadaceae	0.60274
HMP6_1932_>complement(1964895..1965464)	189	570	hypothetical protein	0.6947	COG5389	S	8		Alphaproteobacteria	Sphingomonadales	Sphingomonadaceae	0.648649
HMP6_1933_>1965446..1966510	354	1065	A/G-specific adenine glycosylase	0.7005	COG1194	L	8		Alphaproteobacteria	Sphingomonadales	Sphingomonadaceae	0.71831
HMP6_1934_>1966504..1967826	440	1323	serine hydrolase	0.65	COG1680	V			Alphaproteobacteria	Sphingomonadales	Sphingomonadaceae	0.506122
HMP6_1935_>1967823..1968719	298	897	NUDIX hydrolase	0.6957	COG2816	F	7		Alphaproteobacteria	Sphingomonadales	Sphingomonadaceae	0.742331
HMP6_1936_>1968716..1969528	270	813	hypothetical protein	0.6347	COG0543	HC	8		Alphaproteobacteria	Sphingomonadales	Sphingomonadaceae	0.569444
HMP6_1937_>complement(1970126..1970401)	91	276	hypothetical protein	0.5797			2		Alphaproteobacteria	Sphingomonadales	Sphingomonadaceae	0.692308
HMP6_1938_>complement(1970478..1971368)	296	891	prephenate dehydratase	0.6925	COG0077	E	8		Alphaproteobacteria	Sphingomonadales	Sphingomonadaceae	0.715976
HMP6_1939_>1971532..1972203	223	672	cytochrome C	0.686	COG3474	C	7		Alphaproteobacteria	Sphingomonadales	Sphingomonadaceae	0.576271
HMP6_1940_>complement(1972248..1973138)	296	891	lysine decarboxylase	0.6195	COG1611	R	7		Alphaproteobacteria	Sphingomonadales	Sphingomonadaceae	0.617647
HMP6_1941_>complement(1973176..1973847)	223	672	extensin family protein	0.6815	COG3921	S	8		Alphaproteobacteria	Sphingomonadales	Sphingomonadaceae	0.672269
HMP6_1942_>1973995..1975128	377	1134	phosphoserine aminotransferase	0.6658	COG1932	HE	8		Alphaproteobacteria	Sphingomonadales	Sphingomonadaceae	0.577465
HMP6_1943_>complement(1975104..1975283)	59	180	hypothetical protein	0.6667			1		Alphaproteobacteria	Sphingomonadales	Sphingomonadaceae	0.621622
HMP6_1944_>1975282..1976859	525	1578	3-phosphoglycerate dehydrogenase	0.6483	COG0111	HR	8		Alphaproteobacteria	Sphingomonadales	Sphingomonadaceae	0.584906
HMP6_1945_>1976923..1977321	132	399	hypothetical protein	0.6015	COG2852	L			Alphaproteobacteria	Sphingomonadales	Sphingomonadaceae	0.621622
HMP6_1946_>1977318..1978424	368	1107	tRNA synthetase class II	0.6974	COG3705	E	8		Alphaproteobacteria	Sphingomonadales	Sphingomonadaceae	0.733945
HMP6_1947_>complement(1978426..1979340)	304	915	hypothetical protein	0.6798	COG0657	I			Alphaproteobacteria	Sphingomonadales	Sphingomonadaceae	0.660819
HMP6_1948_>1979491..1980780	429	1290	Adenylosuccinate synthetase	0.6721	COG0104	F	8		Alphaproteobacteria	Sphingomonadales	Sphingomonadaceae	0.609054
HMP6_1949_>complement(1980845..1981141)	98	297	hypothetical protein	0.6566			1		Alphaproteobacteria	Sphingomonadales	Sphingomonadaceae	0.344262
HMP6_1950_>complement(1981246..1982313)	355	1068	Chorismate synthase	0.6676	COG0082	E	8		Alphaproteobacteria	Sphingomonadales	Sphingomonadaceae	0.605405
HMP6_1951_>complement(1982313..1983113)	266	801	enoyl-ACP reductase	0.618	COG0623	I	8		Alphaproteobacteria	Sphingomonadales	Sphingomonadaceae	0.615894
HMP6_1952_>complement(1983113..1984072)	319	960	hypothetical protein	0.6281	COG1295	S	8		Alphaproteobacteria	Sphingomonadales	Sphingomonadaceae	0.573684
HMP6_1953_>complement(1984095..1985015)	306	921	molecular chaperone DnaJ	0.6591	COG2214	K	8		Alphaproteobacteria	Sphingomonadales	Sphingomonadaceae	0.532051
HMP6_1954_>complement(1985100..1985468)	122	369	blue-light sensor BLUF	0.6016	COG3804	S			Alphaproteobacteria	Sphingomonadales	Sphingomonadaceae	0.634921
HMP6_1955_>1985373..1985636	87	264	hypothetical protein	0.5871			1		Alphaproteobacteria	Sphingomonadales	Sphingomonadaceae	0.545455
HMP6_1956_>complement(1985702..1986586)	294	885	transglutaminase	0.6847	COG1305	O	7		Alphaproteobacteria	Sphingomonadales	Sphingomonadaceae	0.650685
HMP6_1957_>complement(1986583..1989054)	823	2472	hypothetical protein	0.6849	COG2308	S	7		Alphaproteobacteria	Sphingomonadales	Sphingomonadaceae	0.716102
HMP6_1958_>complement(1989128..1991671)	847	2544	DNA ligase D	0.6454	COG3285	L			Alphaproteobacteria	Sphingomonadales	Sphingomonadaceae	0.557143
HMP6_1959_>complement(1991664..1992530)	288	867	Ku family containing protein	0.6055	COG1273	L		1	Betaproteobacteria	Burkholderiales	Burkholderiaceae	0.558824
HMP6_1960_>1992641..1993219	192	579	Pyridoxine/pyridoxamine 5'-phosphate oxidase	0.6649	COG0259	H	8		Alphaproteobacteria	Sphingomonadales	Sphingomonadaceae	0.634783
HMP6_1961_>1993216..1994160	314	945	iron transporter	0.6402	COG0053	P			Alphaproteobacteria	Sphingomonadales	Sphingomonadaceae	0.634832
HMP6_1962_>1994157..1994948	263	792	phenazine biosynthesis protein PhzF	0.654	COG0384	R			Alphaproteobacteria	Sphingomonadales	Sphingomonadaceae	0.62987
HMP6_1963_>complement(1994968..1996941)	657	1974	hypothetical protein	0.6211	COG5001	T			Alphaproteobacteria	Sphingomonadales	Sphingomonadaceae	0.63038
HMP6_1964_>complement(1997084..1998193)	369	1110	tRNA-specific 2-thiouridylase MnmA	0.6649	COG0482	J	8		Alphaproteobacteria	Sphingomonadales	Sphingomonadaceae	0.643564
HMP6_1965_>1998308..1998559	83	252	hypothetical protein	0.6746			4		Alphaproteobacteria	Sphingomonadales	Sphingomonadaceae	0.666667
HMP6_1966_>1998669..1998968	99	300	hypothetical protein	0.6267			7		Alphaproteobacteria	Sphingomonadales	Sphingomonadaceae	0.586207
HMP6_1967_>1999168..1999422	84	255	transglycosylase	0.5412	COG2261	R			Alphaproteobacteria	Sphingomonadales	Sphingomonadaceae	0.461539
HMP6_1968_>complement(1999487..2000203)	238	717	membrane protein	0.6653	COG2968	S	8		Alphaproteobacteria	Sphingomonadales	Sphingomonadaceae	0.575163
HMP6_1969_>complement(2000300..2000560)	86	261	transglycosylase	0.6245	COG2261	R			Alphaproteobacteria	Sphingomonadales	Sphingomonadaceae	0.658537
HMP6_1970_>2000873..2002060	395	1188	secretion protein HylD	0.6566	COG0845	MV	8		Alphaproteobacteria	Sphingomonadales	Sphingomonadaceae	0.552846
HMP6_1971_>2002068..2005226	1052	3159	acriflavin resistance protein	0.6337	COG0841	V			Alphaproteobacteria	Sphingomonadales	Sphingomonadaceae	0.541946
HMP6_1972_>2005281..2006552	423	1272	membrane protein	0.684	COG2733	S	8		Alphaproteobacteria	Sphingomonadales	Sphingomonadaceae	0.755274
HMP6_1973_>complement(2006682..2007326)	214	645	carbonate dehydratase	0.6248	COG0288	P			Alphaproteobacteria	Sphingomonadales	Sphingomonadaceae	0.6
HMP6_1974_>complement(2007323..2008885)	520	1563	membrane protein	0.6168	COG0659	P			Alphaproteobacteria	Sphingomonadales	Sphingomonadaceae	0.569536
HMP6_1975_>complement(2009177..2009848)	223	672	haloacid dehalogenase	0.6577	COG0560	E	8		Alphaproteobacteria	Sphingomonadales	Sphingomonadaceae	0.69697
HMP6_1976_>2009912..2011009	365	1098	ABC transporter permease	0.6257	COG0767	M	8		Alphaproteobacteria	Sphingomonadales	Sphingomonadaceae	0.555024
HMP6_1977_>2011009..2011830	273	822	ABC transporter ATP-binding protein	0.6302	COG1127	M	8		Alphaproteobacteria	Sphingomonadales	Sphingomonadaceae	0.6
HMP6_1978_>2011830..2012801	323	972	mammalian cell entry protein	0.6358	COG1463	M	8		Alphaproteobacteria	Sphingomonadales	Sphingomonadaceae	0.51579
HMP6_1979_>2012804..2013394	196	591	ABC transporter	0.6616	COG3218	R	8		Alphaproteobacteria	Sphingomonadales	Sphingomonadaceae	0.508197
HMP6_1980_>2013469..2013891	140	423	hypothetical protein	0.643			1		Alphaproteobacteria	Sphingomonadales	Sphingomonadaceae	0.517647
HMP6_1981_>complement(2013914..2014804)	296	891	peptidylprolyl isomerase	0.6857	COG0652	O			Alphaproteobacteria	Sphingomonadales	Sphingomonadaceae	0.675159
HMP6_1982_>2015329..2016255	308	927	hypothetical protein	0.6926	COG0111	HR			Alphaproteobacteria	Sphingomonadales	Sphingomonadaceae	0.647369
HMP6_1983_>2016388..2017905	505	1518	apocarotenoid-15,15'-oxygenase	0.6199	COG3670	Q	3		Alphaproteobacteria	Sphingomonadales	Sphingomonadaceae	0.576271
HMP6_1984_>complement(2018015..2018809)	264	795	hypothetical protein	0.6516	COG3752	R	3		Alphaproteobacteria	Sphingomonadales	Sphingomonadaceae	0.594406
HMP6_1985_>complement(2018806..2020035)	409	1230	non-specific lipid-transfer protein	0.6504	COG0183	I			Alphaproteobacteria	Sphingomonadales	Sphingomonadaceae	0.628959
HMP6_1986_>2020340..2021197	285	858	2-polyprenyl-6-methoxyphenol hydroxylase	0.6667	COG0654	HC			Alphaproteobacteria	Sphingomonadales	Sphingomonadaceae	0.603896
HMP6_1987_>2021214..2021702	162	489	hypothetical protein	0.6585	COG0346	Q			Alphaproteobacteria	Sphingomonadales	Sphingomonadaceae	0.647727
HMP6_1988_>2021636..2021890	84	255	hypothetical protein	0.7059	COG2271	G			Alphaproteobacteria	Sphingomonadales	Sphingomonadaceae	0.608696
HMP6_1989_>complement(2022044..2023021)	325	978	hypothetical protein	0.7014			4		Alphaproteobacteria	Sphingomonadales	Sphingomonadaceae	0.791444
HMP6_1990_>complement(2023021..2023962)	313	942	membrane protein	0.689	COG3817	S	4		Alphaproteobacteria	Sphingomonadales	Sphingomonadaceae	0.695907
HMP6_1991_>complement(2023959..2024612)	217	654	membrane protein	0.6804	COG3819	S	4		Alphaproteobacteria	Sphingomonadales	Sphingomonadaceae	0.746032
HMP6_1992_>complement(2024613..2028152)	1179	3540	5-oxoprolinase	0.6915	COG0146	EQ			Alphaproteobacteria	Sphingomonadales	Sphingomonadaceae	0.651128
HMP6_1993_>complement(2028469..2028804)	111	336	hypothetical protein	0.6994	COG3507	G			Alphaproteobacteria	Sphingomonadales	Sphingomonadaceae	0.672131
HMP6_1994_>complement(2028801..2029988)	395	1188	hypothetical protein	0.7256	COG4805	S			Alphaproteobacteria	Sphingomonadales	Sphingomonadaceae	0.793388
HMP6_1995_>complement(2029985..2033752)	1255	3768	hypothetical protein	0.672	COG3401	R	3		Alphaproteobacteria	Sphingomonadales	Sphingomonadaceae	0.614509
HMP6_1996_>complement(2033742..2035043)	433	1302	hexuranate MFS transporter	0.629	COG2271	G			Alphaproteobacteria	Sphingomonadales	Sphingomonadaceae	0.570213
HMP6_1997_>complement(2035090..2035884)	264	795	2-keto-4-pentenoate hydratase	0.6579	COG3971	Q	5		Alphaproteobacteria	Sphingomonadales	Sphingomonadaceae	0.637681
[truncated: 1,538 more rows]
