# Supplementary material for: Batch-Learning Self-Organizing Map Identifies Horizontal Gene Transfer Candidates and Their Origins in Entire Genomes
Source: Front Microbiol. 2020 Jul 3;11:1486. doi: 10.3389/fmicb.2020.01486 (PMC7350273; doi:10.3389/fmicb.2020.01486)
Supplement: Supplementary file 5 [file Table_5.XLSX]

## Sheet: Supplementary Table 5
Supplementary Table 5. Annotation data, BBH result and BLSOM assignment result in HMP9.
Annotation					COG description		BBH result	BLSOM assignment result				Low-temperature relation ratio
ID (GeneID_>position)	AA length	Nuc. length (bp)	description	GC content	COG ID	COG category	#BBH	ss-HGT candidate	Phylum	Order	Family
HMP9_1_>1..1494	497	1494	chromosomal replication initiator protein DnaA	0.6653	COG0593	L	8		Betaproteobacteria	Burkholderiales	Burkholderiaceae	0.629139
HMP9_2_>complement(1641..2663)	340	1023	tryptophan--tRNA ligase	0.652	COG0180	J	8		Betaproteobacteria	Burkholderiales	Burkholderiaceae	0.607143
HMP9_3_>complement(2673..4238)	521	1566	membrane protein	0.6533	COG0728	M	8		Alphaproteobacteria	Sphingomonadales	Sphingomonadaceae	0.643087
HMP9_4_>complement(4267..4779)	170	513	preprotein translocase subunit SecB	0.6491	COG1952	U	8		Alphaproteobacteria	Sphingomonadales	Sphingomonadaceae	0.662338
HMP9_5_>4991..5590	199	600	preprotein translocase subunit Tim44	0.67	COG4395	I	8		Alphaproteobacteria	Sphingomonadales	Sphingomonadaceae	0.687023
HMP9_6_>5590..6975	461	1386	membrane-bound lytic murein transglycosylase A	0.6688	COG2821	M	8		Betaproteobacteria	Burkholderiales	Burkholderiaceae	0.651822
HMP9_7_>6950..7588	212	639	hypothetical protein	0.7355	COG2840	L	7		Alphaproteobacteria	Sphingomonadales	Sphingomonadaceae	0.647059
HMP9_8_>complement(7648..8763)	371	1116	succinyl-diaminopimelate desuccinylase	0.6837	COG0624	E	8		Betaproteobacteria	Burkholderiales	Burkholderiaceae	0.589041
HMP9_9_>complement(8760..9431)	223	672	glutathione S-transferase	0.6354	COG0625	O	7		Betaproteobacteria	Burkholderiales	Burkholderiaceae	0.654867
HMP9_10_>complement(9651..11072)	473	1422	hypothetical protein	0.6568	COG0793	O	4		Alphaproteobacteria	Rhizobiales	Bradyrhizobiaceae	0.572464
HMP9_11_>complement(11275..11967)	230	693	GTP-binding protein EngB	0.6479	COG0218	D	8		Alphaproteobacteria	Sphingomonadales	Sphingomonadaceae	0.594406
HMP9_12_>complement(11964..13673)	569	1710	protein translocase component YidC	0.6439	COG0706	M	8		Alphaproteobacteria	Sphingomonadales	Sphingomonadaceae	0.538462
HMP9_13_>complement(13670..13918)	82	249	membrane protein insertion efficiency factor	0.6426	COG0759	M	6		Alphaproteobacteria	Sphingomonadales	Sphingomonadaceae	0.711111
HMP9_14_>complement(14121..14444)	107	324	ribonuclease P protein component	0.6481	COG0594	J	8		Alphaproteobacteria	Sphingomonadales	Sphingomonadaceae	0.641791
HMP9_15_>complement(14750..15061)	103	312	hypothetical protein	0.6699			4		Alphaproteobacteria	Sphingomonadales	Sphingomonadaceae	0.681818
HMP9_16_>15170..16678	502	1509	ATPase AAA	0.6793	COG0606	O	8		Alphaproteobacteria	Sphingomonadales	Sphingomonadaceae	0.672026
HMP9_17_>17046..17588	180	543	hypothetical protein	0.6814	COG3773	DM			Alphaproteobacteria	Sphingomonadales	Sphingomonadaceae	0.576923
HMP9_18_>complement(17593..18180)	195	588	urea carboxylase-associated protein	0.6071	COG3665	S		1	Betaproteobacteria	Burkholderiales	Burkholderiaceae	0.546392
HMP9_19_>complement(18173..18859)	228	687	hypothetical protein	0.6143	COG3403	S	3		Betaproteobacteria	Burkholderiales	Burkholderiaceae	0.645161
HMP9_20_>18990..19706	238	717	Crp/Fnr family transcriptional regulator	0.6206	COG0664	T			Alphaproteobacteria	Sphingomonadales	Sphingomonadaceae	0.680851
HMP9_21_>19747..19929	60	183	hypothetical protein	0.6995					Alphaproteobacteria	Sphingomonadales	Sphingomonadaceae	0.736842
HMP9_22_>20036..22180	714	2145	peptidase M3	0.6466	COG0339	E			Alphaproteobacteria	Sphingomonadales	Sphingomonadaceae	0.594459
HMP9_23_>22180..23469	429	1290	alpha-ketoglutarate permease	0.6357	COG0477	GEPR			Alphaproteobacteria	Sphingomonadales	Sphingomonadaceae	0.55
HMP9_24_>complement(23514..24830)	438	1317	two-component system sensor histidine kinase	0.691	COG5000	T			Alphaproteobacteria	Sphingomonadales	Sphingomonadaceae	0.74031
HMP9_25_>complement(24877..25614)	245	738	DNA-binding response regulator	0.6667	COG0745	TK		1	Betaproteobacteria	Burkholderiales	Burkholderiaceae	0.63871
HMP9_26_>complement(25669..26223)	184	555	hypothetical protein	0.7045	COG5126	T			Alphaproteobacteria	Sphingomonadales	Sphingomonadaceae	0.676768
HMP9_27_>complement(26317..27093)	258	777	hypothetical protein	0.6911	COG1946	I	5		Alphaproteobacteria	Sphingomonadales	Sphingomonadaceae	0.636364
HMP9_28_>complement(27188..28756)	522	1569	4-coumarate--CoA ligase	0.6558	COG0318	IQ			Alphaproteobacteria	Sphingomonadales	Sphingomonadaceae	0.608247
HMP9_29_>28828..29442	204	615	glutathione S-transferase	0.6488	COG0625	O		1	Betaproteobacteria	Burkholderiales	Burkholderiaceae	0.648649
HMP9_30_>29537..30283	248	747	hypothetical protein	0.6707	COG2823	S		1	Betaproteobacteria	Burkholderiales	Burkholderiaceae	0.591241
HMP9_31_>30778..32088	436	1311	MFS transporter	0.6491	COG2271	G		1	Betaproteobacteria	Burkholderiales	Burkholderiaceae	0.646586
HMP9_32_>complement(32181..32555)	124	375	hypothetical protein	0.6267			4		Alphaproteobacteria	Sphingomonadales	Sphingomonadaceae	0.546667
HMP9_33_>complement(32652..33896)	414	1245	TetR family transcriptional regulator	0.657	COG1309	K			Alphaproteobacteria	Sphingomonadales	Sphingomonadaceae	0.685039
HMP9_34_>34053..35336	427	1284	acyl-CoA dehydrogenase	0.6355	COG1960	I			Alphaproteobacteria	Sphingomonadales	Sphingomonadaceae	0.589862
HMP9_35_>35528..36610	360	1083	alcohol dehydrogenase	0.662	COG1062	R			Alphaproteobacteria	Sphingomonadales	Sphingomonadaceae	0.581281
HMP9_36_>36607..37686	359	1080	aminoglycoside phosphotransferase	0.6537	COG3173	R		1	Alphaproteobacteria	Rhizobiales	Bradyrhizobiaceae	0.59375
HMP9_37_>37812..38576	254	765	short-chain dehydrogenase	0.6588	COG1028	IQR			Alphaproteobacteria	Sphingomonadales	Sphingomonadaceae	0.588235
HMP9_38_>38590..39387	265	798	oxidoreductase	0.6729	COG1028	IQR			Alphaproteobacteria	Sphingomonadales	Sphingomonadaceae	0.597403
HMP9_39_>39492..40106	204	615	superoxide dismutase	0.6163	COG0605	P			Alphaproteobacteria	Sphingomonadales	Sphingomonadaceae	0.556701
HMP9_40_>complement(40225..40827)	200	603	septation protein A	0.6235	COG2917	D	8		Alphaproteobacteria	Sphingomonadales	Sphingomonadaceae	0.585859
HMP9_41_>complement(40987..41922)	311	936	signal recognition particle-docking protein FtsY	0.6827	COG0552	U	8		Alphaproteobacteria	Sphingomonadales	Sphingomonadaceae	0.592391
HMP9_42_>complement(41919..43166)	415	1248	2-methylthioadenine synthase	0.6875	COG0621	J	8		Alphaproteobacteria	Sphingomonadales	Sphingomonadaceae	0.641667
HMP9_43_>complement(43389..45014)	541	1626	diguanylate cyclase	0.6617	COG5001	T			Alphaproteobacteria	Sphingomonadales	Sphingomonadaceae	0.66055
HMP9_44_>45343..46887	514	1545	signal recognition particle protein	0.6641	COG0541	U	8		Alphaproteobacteria	Sphingomonadales	Sphingomonadaceae	0.586806
HMP9_45_>46954..47382	142	429	30S ribosomal protein S16	0.6503	COG0228	J	8		Deltaproteobacteria			0.712766
HMP9_46_>47614..47754	46	141	hypothetical protein	0.695			1	1	Deltaproteobacteria			0.608696
HMP9_47_>47801..48232	143	432	ribosome maturation factor RimM	0.6204	COG0806	J	8		Betaproteobacteria	Burkholderiales	Burkholderiaceae	0.609195
HMP9_48_>complement(48298..49203)	301	906	thioredoxin reductase	0.6854	COG0492	O		1	Betaproteobacteria	Burkholderiales	Burkholderiaceae	0.691824
HMP9_49_>49341..50066	241	726	tRNA (guanine-N(1)-)-methyltransferase	0.6791	COG0336	J	8		Alphaproteobacteria	Sphingomonadales	Sphingomonadaceae	0.664179
HMP9_50_>50069..50461	130	393	50S ribosomal protein L19	0.6336	COG0335	J	8		Alphaproteobacteria	Sphingomonadales	Sphingomonadaceae	0.556962
HMP9_51_>complement(51280..51822)	180	543	pseudouridine synthase	0.7219	COG1187	J		1	Alphaproteobacteria	Rhizobiales	Bradyrhizobiaceae	0.642857
HMP9_52_>52064..52690	208	627	hypothetical protein	0.496			1	1	Alphaproteobacteria	Rhizobiales	Bradyrhizobiaceae	0.529412
HMP9_53_>complement(53200..55227)	675	2028	RNA polymerase sigma factor RpoD	0.64	COG0568	K	8		Alphaproteobacteria	Sphingomonadales	Sphingomonadaceae	0.644836
HMP9_54_>complement(55227..57089)	620	1863	DNA primase	0.6656	COG0358	L	8		Alphaproteobacteria	Sphingomonadales	Sphingomonadaceae	0.663014
HMP9_55_>complement(57080..57562)	160	483	hypothetical protein	0.677	COG2852	L		1	Alphaproteobacteria	Rhizobiales	Bradyrhizobiaceae	0.670213
HMP9_56_>complement(57627..58181)	184	555	aspartyl-tRNA amidotransferase	0.6505	COG1610	S	8		Alphaproteobacteria	Sphingomonadales	Sphingomonadaceae	0.628099
HMP9_57_>58220..59542	440	1323	carbamoyl-phosphate synthase	0.681	COG0505	EF	8		Alphaproteobacteria	Sphingomonadales	Sphingomonadaceae	0.579186
HMP9_58_>59539..60231	230	693	hypothetical protein	0.4993			1	1	Alphaproteobacteria	Rhizobiales	Bradyrhizobiaceae	0.620155
HMP9_59_>60231..63563	1110	3333	Carbamoyl-phosphate synthase large chain	0.6421	COG0458	EF	8		Alphaproteobacteria	Rhizobiales	Bradyrhizobiaceae	0.584936
HMP9_60_>63638..64117	159	480	Transcription elongation factor GreA	0.6167	COG0782	K	8		Alphaproteobacteria	Sphingomonadales	Sphingomonadaceae	0.568421
HMP9_61_>64123..64773	216	651	protease	0.6743	COG0705	O	5		Alphaproteobacteria	Sphingomonadales	Sphingomonadaceae	0.638655
HMP9_62_>complement(64947..65177)	76	231	hypothetical protein	0.619	COG0483	G	7		Alphaproteobacteria	Sphingomonadales	Sphingomonadaceae	0.555556
HMP9_63_>complement(65257..65724)	155	468	hypothetical protein	0.6517			6		Alphaproteobacteria	Sphingomonadales	Sphingomonadaceae	0.584071
HMP9_64_>complement(65794..66066)	90	273	hypothetical protein	0.696					Alphaproteobacteria	Sphingomonadales	Sphingomonadaceae	0.688525
HMP9_65_>complement(66063..66413)	116	351	hypothetical protein	0.6439					Alphaproteobacteria	Sphingomonadales	Sphingomonadaceae	0.541176
HMP9_66_>complement(66418..66927)	169	510	hypothetical protein	0.6686					Alphaproteobacteria	Sphingomonadales	Sphingomonadaceae	0.495146
HMP9_67_>67070..68350	426	1281	Enolase	0.6573	COG0148	G	8		Alphaproteobacteria	Sphingomonadales	Sphingomonadaceae	0.602564
HMP9_68_>68376..68702	108	327	septum formation initiator	0.633	COG2919	D	8		Alphaproteobacteria	Sphingomonadales	Sphingomonadaceae	0.640625
HMP9_69_>complement(68800..69657)	285	858	arylesterase	0.662	COG2267	I			Alphaproteobacteria	Sphingomonadales	Sphingomonadaceae	0.557971
HMP9_70_>69749..71491	580	1743	hypothetical protein	0.6586	COG4805	S			Alphaproteobacteria	Sphingomonadales	Sphingomonadaceae	0.628378
HMP9_71_>complement(71756..73150)	464	1395	MFS transporter	0.6925	COG2814	G			Alphaproteobacteria	Sphingomonadales	Sphingomonadaceae	0.630037
HMP9_72_>73299..75428	709	2130	prolyl oligopeptidase	0.6596	COG1505	E			Alphaproteobacteria	Sphingomonadales	Sphingomonadaceae	0.516456
HMP9_73_>complement(75664..76215)	183	552	hypothetical protein	0.6793	COG3134	S		1	Betaproteobacteria	Burkholderiales	Burkholderiaceae	0.695652
HMP9_74_>complement(76293..76580)	95	288	hypothetical protein	0.6667			1	1	Betaproteobacteria	Burkholderiales	Burkholderiaceae	0.863637
HMP9_75_>complement(76697..76990)	97	294	hypothetical protein	0.6463	COG5470	S		1	Betaproteobacteria	Burkholderiales	Burkholderiaceae	0.678571
HMP9_76_>complement(77043..78965)	640	1923	alpha-L-fucosidase	0.6807	COG3669	G	4		Betaproteobacteria	Nitrosomonadales	Thiobacillaceae	0.612069
HMP9_77_>complement(78985..81282)	765	2298	alpha-mannosidase	0.6806	COG3537	G		1	Actinobacteria			0.584577
HMP9_78_>complement(81279..82724)	481	1446	Tat pathway signal protein	0.686	COG3538	S			Alphaproteobacteria	Sphingomonadales	Sphingomonadaceae	0.644444
HMP9_79_>complement(82721..85255)	844	2535	glycoside hydrolase family 3	0.6947	COG1472	G		1	Actinobacteria			0.574737
HMP9_80_>complement(85252..87837)	861	2586	beta-mannosidase	0.6729	COG3250	G			Alphaproteobacteria	Sphingomonadales	Sphingomonadaceae	0.553719
HMP9_81_>complement(87837..90158)	773	2322	beta-hexosaminidase	0.6736	COG3525	G	3		Betaproteobacteria	Burkholderiales	Burkholderiaceae	0.577726
HMP9_82_>90410..91147	245	738	GntR family transcriptional regulator	0.6504	COG2188	K		1	Betaproteobacteria	Burkholderiales	Burkholderiaceae	0.684564
HMP9_83_>91218..94082	954	2865	beta-galactosidase	0.6838	COG3250	G		1	Betaproteobacteria	Burkholderiales	Burkholderiaceae	0.588694
HMP9_84_>complement(94233..95936)	567	1704	PTS N-acetyl-D-glucosamine transporter	0.6843	COG1264	G	3		Alphaproteobacteria	Sphingomonadales	Sphingomonadaceae	0.646018
HMP9_85_>complement(95933..98428)	831	2496	PTS galactitol transporter subunit IIC	0.7208	COG2190	G		1	Betaproteobacteria	Burkholderiales	Burkholderiaceae	0.679134
HMP9_86_>complement(98505..99659)	384	1155	N-acetylglucosamine-6-phosphate deacetylase	0.71	COG1820	G		1	Betaproteobacteria	Burkholderiales	Burkholderiaceae	0.596154
HMP9_87_>complement(99656..100762)	368	1107	iron dicitrate transport regulator FecR	0.6947	COG2222	M		1	Betaproteobacteria	Burkholderiales	Burkholderiaceae	0.651064
HMP9_88_>complement(100844..101605)	253	762	hypothetical protein	0.7047	COG3142	P	2		Betaproteobacteria	Burkholderiales	Burkholderiaceae	0.734568
HMP9_89_>complement(101641..102663)	340	1023	N(4)-(beta-N-acetylglucosaminyl)-L-asparaginase	0.6823	COG1446	E		1	Betaproteobacteria	Burkholderiales	Burkholderiaceae	0.596059
HMP9_90_>102862..105933	1023	3072	TonB-dependent receptor	0.6494	COG4771	P		1	Betaproteobacteria	Burkholderiales	Burkholderiaceae	0.495292
HMP9_91_>106252..107106	284	855	serine hydrolase	0.6667	COG2367	V		1	Betaproteobacteria	Burkholderiales	Burkholderiaceae	0.597633
HMP9_92_>complement(107132..107410)	92	279	hypothetical protein	0.5806			2		Alphaproteobacteria	Sphingomonadales	Sphingomonadaceae	0.615385
HMP9_93_>complement(107476..107979)	167	504	hypothetical protein	0.5694	COG3685	P			Alphaproteobacteria	Sphingomonadales	Sphingomonadaceae	0.525253
HMP9_94_>complement(108065..108559)	164	495	hypothetical protein	0.6747			2		Alphaproteobacteria	Sphingomonadales	Sphingomonadaceae	0.542857
HMP9_95_>complement(108611..109783)	390	1173	S-(hydroxymethyl)glutathione dehydrogenase	0.6368	COG1063	ER			Alphaproteobacteria	Sphingomonadales	Sphingomonadaceae	0.544042
HMP9_96_>110239..110985	248	747	hypothetical protein	0.6426	COG0546	C			Alphaproteobacteria	Sphingomonadales	Sphingomonadaceae	0.617021
HMP9_97_>110991..111992	333	1002	hypothetical protein	0.6916	COG4221	C		1	Betaproteobacteria	Nitrosomonadales	Thiobacillaceae	0.61
HMP9_98_>complement(112114..112986)	290	873	hypothetical protein	0.6896			6		Alphaproteobacteria	Sphingomonadales	Sphingomonadaceae	0.635762
HMP9_99_>complement(112979..114334)	451	1356	ATPase AAA, partial	0.663	COG2256	L	8		Alphaproteobacteria	Sphingomonadales	Sphingomonadaceae	0.681818
HMP9_100_>114666..115127	153	462	hypothetical protein	0.6494	COG1695	K	6		Alphaproteobacteria	Sphingomonadales	Sphingomonadaceae	0.666667
HMP9_101_>115124..115426	100	303	hypothetical protein	0.6568	COG3553	S	7		Alphaproteobacteria	Sphingomonadales	Sphingomonadaceae	0.529412
HMP9_102_>complement(115506..116657)	383	1152	glycosyl transferase family 1	0.6823	COG0438	M	8		Alphaproteobacteria	Sphingomonadales	Sphingomonadaceae	0.60274
HMP9_103_>116778..118148	456	1371	DNA repair protein RadA	0.6827	COG1066	O	8		Alphaproteobacteria	Sphingomonadales	Sphingomonadaceae	0.6
HMP9_104_>118546..118878	110	333	hypothetical protein	0.6426			2		Alphaproteobacteria	Sphingomonadales	Sphingomonadaceae	0.612903
HMP9_105_>118936..119496	186	561	hypothetical protein	0.6631	COG0727	R	2		Alphaproteobacteria	Sphingomonadales	Sphingomonadaceae	0.610526
HMP9_106_>119603..120169	188	567	colicin V production protein	0.679	COG1286	S	8		Alphaproteobacteria	Sphingomonadales	Sphingomonadaceae	0.591304
HMP9_107_>120166..120597	143	432	hypothetical protein	0.7014	COG0822	O	8		Alphaproteobacteria	Sphingomonadales	Sphingomonadaceae	0.714286
HMP9_108_>120597..122360	587	1764	sodium:proton exchanger	0.6638	COG1226	P			Alphaproteobacteria	Sphingomonadales	Sphingomonadaceae	0.680473
HMP9_109_>122357..122686	109	330	membrane protein	0.6909	COG2363	S	8		Alphaproteobacteria	Sphingomonadales	Sphingomonadaceae	0.777778
HMP9_110_>complement(122835..122975)	46	141	hypothetical protein BW41_00595	0.6241	COG4338	S	2		Alphaproteobacteria	Sphingomonadales	Sphingomonadaceae	0.416667
HMP9_111_>complement(122975..124075)	366	1101	3-dehydroquinate synthase	0.6721	COG0337	E	8		Alphaproteobacteria	Sphingomonadales	Sphingomonadaceae	0.663594
HMP9_112_>complement(124072..124623)	183	552	shikimate kinase	0.6703	COG0703	E	8		Alphaproteobacteria	Sphingomonadales	Sphingomonadaceae	0.663462
HMP9_113_>124713..124847	44	135	hypothetical protein	0.6296			1		Alphaproteobacteria	Sphingomonadales	Sphingomonadaceae	0.484848
HMP9_114_>124831..126702	623	1872	hypothetical protein	0.7067			8		Alphaproteobacteria	Sphingomonadales	Sphingomonadaceae	0.672
HMP9_115_>126699..127598	299	900	recombinase XerD	0.6967	COG4974	L	8		Alphaproteobacteria	Sphingomonadales	Sphingomonadaceae	0.708333
HMP9_116_>127630..128577	315	948	Acetyl-coenzyme A carboxylase carboxyl transferase subunit alpha	0.6793	COG0825	I	8		Alphaproteobacteria	Sphingomonadales	Sphingomonadaceae	0.681319
HMP9_117_>complement(128698..128889)	63	192	hypothetical protein	0.5885	COG3847	UW			Alphaproteobacteria	Sphingomonadales	Sphingomonadaceae	0.461538
HMP9_118_>complement(129001..129204)	67	204	hypothetical protein	0.6471	COG3847	UW	6		Betaproteobacteria	Burkholderiales	Burkholderiaceae	0.5
HMP9_119_>129236..129685	149	450	NTP pyrophosphohydrolase	0.6978	COG0494	V		1	Betaproteobacteria	Burkholderiales	Burkholderiaceae	0.763441
HMP9_120_>130321..131340	339	1020	hypothetical protein	0.6608	COG2207	K		1	Betaproteobacteria	Burkholderiales	Burkholderiaceae	0.659459
HMP9_121_>131598..132323	241	726	protein-L-isoaspartate O-methyltransferase, partial	0.6804	COG2518	O	7		Betaproteobacteria	Burkholderiales	Burkholderiaceae	0.628378
HMP9_122_>132334..133863	509	1530	membrane protein	0.6706	COG1538	M		1	Betaproteobacteria	Burkholderiales	Burkholderiaceae	0.603125
HMP9_123_>133890..134462	190	573	hypothetical protein	0.6702	COG3827	D	8		Alphaproteobacteria	Sphingomonadales	Sphingomonadaceae	0.621359
HMP9_124_>134529..137456	975	2928	valine--tRNA ligase	0.6482	COG0525	J	8		Alphaproteobacteria	Sphingomonadales	Sphingomonadaceae	0.617486
HMP9_125_>137816..139309	497	1494	MATE family efflux transporter	0.676	COG0534	V	7		Alphaproteobacteria	Sphingomonadales	Sphingomonadaceae	0.666667
HMP9_126_>complement(139526..140290)	254	765	hypothetical protein	0.6706	COG1432	S	4		Alphaproteobacteria	Sphingomonadales	Sphingomonadaceae	0.589552
HMP9_127_>complement(140301..140681)	126	381	hypothetical protein	0.7034	COG2259	S			Alphaproteobacteria	Sphingomonadales	Sphingomonadaceae	0.590909
HMP9_128_>complement(140901..141377)	158	477	transcription elongation factor GreB	0.673	COG0782	K	8		Betaproteobacteria	Burkholderiales	Burkholderiaceae	0.666667
HMP9_129_>complement(141496..143493)	665	1998	hypothetical protein	0.6897	COG0741	M	8		Betaproteobacteria	Burkholderiales	Burkholderiaceae	0.651596
HMP9_130_>143605..144489	294	885	4-hydroxy-tetrahydrodipicolinate synthase, partial	0.6701	COG0329	EM	8		Alphaproteobacteria	Sphingomonadales	Sphingomonadaceae	0.583851
HMP9_131_>144512..145006	164	495	hypothetical protein	0.5333			1		Alphaproteobacteria	Sphingomonadales	Sphingomonadaceae	0.662791
HMP9_132_>145068..145550	160	483	SsrA-binding protein	0.6087	COG0691	O	8		Alphaproteobacteria	Sphingomonadales	Sphingomonadaceae	0.604396
HMP9_133_>145554..146123	189	570	membrane protein	0.6702	COG3216	S	7		Alphaproteobacteria	Sphingomonadales	Sphingomonadaceae	0.610619
HMP9_134_>146208..148283	691	2076	peptidase M13	0.6556	COG3590	O			Alphaproteobacteria	Sphingomonadales	Sphingomonadaceae	0.530997
HMP9_135_>148402..150465	687	2064	peptidase M13	0.6628	COG3590	O			Alphaproteobacteria	Sphingomonadales	Sphingomonadaceae	0.578804
HMP9_136_>150680..153055	791	2376	two-component system sensor histidine kinase/response regulator	0.6839	COG4191	T	8		Betaproteobacteria	Nitrosomonadales	Thiobacillaceae	0.642398
HMP9_137_>153066..153455	129	390	sensory transduction regulatory protein	0.6333	COG0784	T		1	Betaproteobacteria	Nitrosomonadales	Thiobacillaceae	0.638889
HMP9_138_>153918..155639	573	1722	Dihydroxy-acid dehydratase	0.6707	COG0129	EG			Alphaproteobacteria	Sphingomonadales	Sphingomonadaceae	0.581633
HMP9_139_>155659..156027	122	369	hypothetical protein	0.7398			5		Alphaproteobacteria	Sphingomonadales	Sphingomonadaceae	0.693333
HMP9_140_>156024..156593	189	570	hypothetical protein	0.7088	COG0063	F			Alphaproteobacteria	Sphingomonadales	Sphingomonadaceae	0.654867
HMP9_141_>156497..157519	340	1023	hypothetical protein	0.7146	COG0063	F	8		Alphaproteobacteria	Sphingomonadales	Sphingomonadaceae	0.684729
HMP9_142_>157516..158733	405	1218	RNA methyltransferase	0.7085	COG2265	J	8		Alphaproteobacteria	Sphingomonadales	Sphingomonadaceae	0.633621
HMP9_143_>complement(158789..159547)	252	759	tRNA pseudouridine synthase A	0.6798	COG0101	J	8		Alphaproteobacteria	Sphingomonadales	Sphingomonadaceae	0.637584
HMP9_144_>complement(159544..160470)	308	927	methionyl-tRNA formyltransferase	0.7109	COG0223	J	8		Alphaproteobacteria	Sphingomonadales	Sphingomonadaceae	0.661458
HMP9_145_>160524..161120	198	597	Recombination protein RecR	0.7085	COG0353	L	8		Alphaproteobacteria	Rhizobiales	Bradyrhizobiaceae	0.730159
HMP9_146_>161179..161703	174	525	peptide deformylase	0.6152	COG0242	J	8		Alphaproteobacteria	Rhizobiales	Bradyrhizobiaceae	0.564356
HMP9_147_>161887..162255	122	369	hypothetical protein	0.6369			1	1	Alphaproteobacteria	Rhizobiales	Bradyrhizobiaceae	0.578125
HMP9_148_>162248..163690	480	1443	recombinase RmuC	0.6563	COG1322	L	7		Alphaproteobacteria	Rhizobiales	Bradyrhizobiaceae	0.674267
HMP9_149_>complement(164036..164635)	199	600	50S ribosomal protein L9	0.615	COG0359	J	8		Alphaproteobacteria	Rhizobiales	Bradyrhizobiaceae	0.531746
HMP9_150_>complement(164647..164871)	74	225	30S ribosomal protein S18	0.6178	COG0238	J	8		Alphaproteobacteria	Rhizobiales	Bradyrhizobiaceae	0.586956
HMP9_151_>complement(164874..165308)	144	435	30S ribosomal protein S6	0.6184	COG0360	J	7		Alphaproteobacteria	Sphingomonadales	Sphingomonadaceae	0.690476
HMP9_152_>complement(165656..166012)	118	357	membrane protein	0.6863	COG5455	P	5		Alphaproteobacteria	Sphingomonadales	Sphingomonadaceae	0.621622
HMP9_153_>166208..167167	319	960	ACP S-malonyltransferase	0.6781	COG0331	I	8		Alphaproteobacteria	Sphingomonadales	Sphingomonadaceae	0.675393
HMP9_154_>167195..167623	142	429	Fe3+ hydroxamate ABC transporter substrate-binding protein	0.5828	COG0614	P	4		Alphaproteobacteria	Rhizobiales	Bradyrhizobiaceae	0.643678
HMP9_155_>167625..168362	245	738	3-oxoacyl-ACP synthase	0.668	COG1028	IQR	8		Alphaproteobacteria	Rhizobiales	Bradyrhizobiaceae	0.58156
HMP9_156_>168440..168676	78	237	Acyl carrier protein	0.5907	COG0236	IQ	8		Alphaproteobacteria	Rhizobiales	Bradyrhizobiaceae	0.541667
HMP9_157_>168798..170060	420	1263	3-oxoacyl-ACP synthase	0.6572	COG0304	IQ	8		Betaproteobacteria	Nitrosomonadales	Thiobacillaceae	0.560538
HMP9_158_>170133..171101	322	969	aminodeoxychorismate lyase	0.6729	COG1559	D	8		Alphaproteobacteria	Sphingomonadales	Sphingomonadaceae	0.581522
HMP9_159_>complement(171293..171901)	202	609	2-dehydro-3-deoxyphosphogluconate aldolase	0.6864	COG0800	G	8		Alphaproteobacteria	Sphingomonadales	Sphingomonadaceae	0.621849
HMP9_160_>complement(171898..172866)	322	969	glucokinase	0.6863	COG0837	G			Alphaproteobacteria	Sphingomonadales	Sphingomonadaceae	0.630435
HMP9_161_>complement(173022..174836)	604	1815	phosphogluconate dehydratase	0.686	COG0129	EG			Alphaproteobacteria	Sphingomonadales	Sphingomonadaceae	0.660767
HMP9_162_>complement(174839..175543)	234	705	6-phosphogluconolactonase	0.6837	COG0363	G	7		Alphaproteobacteria	Rhizobiales	Bradyrhizobiaceae	0.619403
HMP9_163_>complement(175723..177186)	487	1464	glucose-6-phosphate dehydrogenase	0.6346	COG0364	G		1	Betaproteobacteria	Burkholderiales	Burkholderiaceae	0.630996
HMP9_164_>complement(177223..178146)	307	924	N-acetyl-gamma-glutamyl-phosphate reductase	0.671	COG0002	E	8		Betaproteobacteria	Burkholderiales	Burkholderiaceae	0.681564
HMP9_165_>complement(178143..178565)	140	423	hypothetical protein	0.6407	COG0791	M		1	Betaproteobacteria	Burkholderiales	Burkholderiaceae	0.629213
HMP9_166_>complement(178489..178821)	110	333	MarR family transcriptional regulator	0.6246	COG1846	K		1	Betaproteobacteria	Burkholderiales	Burkholderiaceae	0.692308
HMP9_167_>179056..179454	132	399	hypothetical protein	0.6917	COG1314	U	8		Betaproteobacteria	Burkholderiales	Burkholderiaceae	0.625
HMP9_168_>179485..181173	562	1689	CTP synthase	0.6341	COG0504	F	8		Betaproteobacteria	Burkholderiales	Burkholderiaceae	0.587248
HMP9_169_>181269..183755	828	2487	TonB-dependent receptor	0.6401	COG4773	P			Alphaproteobacteria	Sphingomonadales	Sphingomonadaceae	0.511364
HMP9_170_>183954..184388	144	435	hypothetical protein	0.6483				1	Betaproteobacteria	Nitrosomonadales	Thiobacillaceae	0.670886
HMP9_171_>184452..185312	286	861	3-methyl-2-oxobutanoate hydroxymethyltransferase	0.6678	COG0413	H	8		Betaproteobacteria	Nitrosomonadales	Thiobacillaceae	0.529762
HMP9_172_>185385..186125	246	741	hypothetical protein	0.6599	COG4649	S	8		Betaproteobacteria	Burkholderiales	Burkholderiaceae	0.668874
HMP9_173_>186122..187444	440	1323	pyrrolo-quinoline quinone	0.6599	COG1520	M	8		Betaproteobacteria	Rhodocyclales	Rhodocyclaceae	0.486056
HMP9_174_>187664..189052	462	1389	ribosome-associated GTPase EngA	0.6695	COG1160	R	8		Alphaproteobacteria	Sphingomonadales	Sphingomonadaceae	0.611321
HMP9_175_>189070..189291	73	222	hypothetical protein	0.6396	COG0425	O	3		Alphaproteobacteria	Sphingomonadales	Sphingomonadaceae	0.541667
HMP9_176_>189395..189814	139	420	histidine phosphotransferase	0.6571	COG2198	T	6		Alphaproteobacteria	Sphingomonadales	Sphingomonadaceae	0.771084
HMP9_177_>complement(189914..190429)	171	516	bacterioferritin	0.6027	COG2193	P	8		Alphaproteobacteria	Sphingomonadales	Sphingomonadaceae	0.694737
HMP9_178_>complement(190785..192035)	416	1251	hypothetical protein	0.6619	COG2311	S			Alphaproteobacteria	Sphingomonadales	Sphingomonadaceae	0.659292
HMP9_179_>complement(193029..195257)	742	2229	Phosphoribosylformylglycinamidine synthase subunit PurL	0.6779	COG0046	F	8		Alphaproteobacteria	Sphingomonadales	Sphingomonadaceae	0.594667
HMP9_180_>195445..195843	132	399	hypothetical protein	0.599			1		Alphaproteobacteria	Sphingomonadales	Sphingomonadaceae	0.5
HMP9_181_>complement(196005..196832)	275	828	methionine aminopeptidase	0.6594	COG0024	J	8		Alphaproteobacteria	Sphingomonadales	Sphingomonadaceae	0.492308
HMP9_182_>196884..197654	256	771	molybdopterin-binding protein	0.6744	COG1058	R	8		Alphaproteobacteria	Sphingomonadales	Sphingomonadaceae	0.605442
HMP9_183_>complement(197661..198074)	137	414	hypothetical protein	0.6449					Alphaproteobacteria	Sphingomonadales	Sphingomonadaceae	0.6875
HMP9_184_>complement(198189..198884)	231	696	hypothetical protein	0.6753	COG5285	Q	6		Alphaproteobacteria	Sphingomonadales	Sphingomonadaceae	0.689394
HMP9_185_>complement(198889..200625)	578	1737	hypothetical protein	0.6695	COG2268	S	6		Alphaproteobacteria	Sphingomonadales	Sphingomonadaceae	0.64191
HMP9_186_>complement(200652..201272)	206	621	Protein of unknown function DUF1449	0.6715	COG1585	O	7		Alphaproteobacteria	Sphingomonadales	Sphingomonadaceae	0.714286
HMP9_187_>201595..203175	526	1581	protein of unknown function DUF4173	0.6749	COG2770	T	2		Alphaproteobacteria	Sphingomonadales	Sphingomonadaceae	0.651652
HMP9_188_>203172..203894	240	723	Response regulator receiver domain	0.6791	COG0745	TK			Alphaproteobacteria	Sphingomonadales	Sphingomonadaceae	0.691176
HMP9_189_>203891..205477	528	1587	His Kinase A (phospho-acceptor) domain	0.6484	COG2205	T		1	Betaproteobacteria	Burkholderiales	Burkholderiaceae	0.660767
HMP9_190_>complement(205648..206457)	269	810	hypothetical protein	0.616	COG3828	R		1	Betaproteobacteria	Burkholderiales	Burkholderiaceae	0.578571
HMP9_191_>206528..207274	248	747	hypothetical protein	0.6171				1	Betaproteobacteria	Burkholderiales	Burkholderiaceae	0.617021
HMP9_192_>complement(207343..208068)	241	726	hypothetical protein	0.5317			1	1	Betaproteobacteria	Burkholderiales	Burkholderiaceae	0.585937
HMP9_193_>complement(208071..208673)	200	603	hypothetical protein	0.5274			1	1	Betaproteobacteria	Burkholderiales	Burkholderiaceae	0.540541
HMP9_194_>complement(208670..209416)	248	747	hypothetical protein	0.5622			1		Alphaproteobacteria	Sphingomonadales	Sphingomonadaceae	0.565891
HMP9_195_>210068..211363	431	1296	Uncharacterized protein conserved in bacteria DUF2171	0.6481	COG3798	S			Alphaproteobacteria	Sphingomonadales	Sphingomonadaceae	0.559242
HMP9_196_>211505..212494	329	990	NADP-dependent oxidoreductase	0.6535	COG2130	QR		1	Betaproteobacteria	Burkholderiales	Burkholderiaceae	0.560694
HMP9_197_>complement(212654..213622)	322	969	CorA-like Mg2+ transporter protein	0.6357	COG0598	P			Alphaproteobacteria	Sphingomonadales	Sphingomonadaceae	0.59116
HMP9_198_>complement(213661..214455)	264	795	NLPA lipoprotein	0.6453	COG1464	P	2		Alphaproteobacteria	Sphingomonadales	Sphingomonadaceae	0.584416
HMP9_199_>complement(214464..215126)	220	663	Binding-protein-dependent transport system inner membrane component, partial	0.6757	COG2011	E			Alphaproteobacteria	Sphingomonadales	Sphingomonadaceae	0.585937
HMP9_200_>complement(215123..215857)	244	735	ABC transporter, partial	0.6803	COG1135	E		1	Betaproteobacteria	Nitrosomonadales	Thiobacillaceae	0.596273
HMP9_201_>complement(215854..216870)	338	1017	alkanesulfonate monooxygenase	0.6716	COG2141	HR		1	Betaproteobacteria	Nitrosomonadales	Thiobacillaceae	0.6875
HMP9_202_>complement(216870..217775)	301	906	ATP-grasp domain	0.6876	COG0189	HJ			Alphaproteobacteria	Sphingomonadales	Sphingomonadaceae	0.640718
HMP9_203_>217902..218543	213	642	hypothetical protein	0.6573	COG0652	O			Alphaproteobacteria	Sphingomonadales	Sphingomonadaceae	0.496183
HMP9_204_>complement(218807..219691)	294	885	Diacylglycerol kinase catalytic domain	0.6599	COG1597	IR	8		Alphaproteobacteria	Sphingomonadales	Sphingomonadaceae	0.529762
HMP9_205_>219783..220775	330	993	Delta-aminolevulinic acid dehydratase	0.6828	COG0113	H	8		Alphaproteobacteria	Sphingomonadales	Sphingomonadaceae	0.654256
HMP9_206_>220772..221311	179	540	Acetyltransferase (GNAT) domain	0.6926	COG1670	JO			Alphaproteobacteria	Sphingomonadales	Sphingomonadaceae	0.72165
HMP9_207_>221361..223544	727	2184	hypothetical protein	0.6822	COG0421	E	4		Alphaproteobacteria	Sphingomonadales	Sphingomonadaceae	0.657702
HMP9_208_>complement(223687..224196)	169	510	hypothetical protein	0.7					Alphaproteobacteria	Sphingomonadales	Sphingomonadaceae	0.666667
HMP9_209_>complement(224502..225431)	309	930	hypothetical protein	0.672	COG0657	I			Alphaproteobacteria	Sphingomonadales	Sphingomonadaceae	0.716868
HMP9_210_>225551..226498	315	948	Alpha/beta hydrolase family	0.6888	COG2267	I			Alphaproteobacteria	Sphingomonadales	Sphingomonadaceae	0.683616
HMP9_211_>complement(226816..227166)	116	351	Protein of unknown function DUF952	0.6353	COG3502	S			Alphaproteobacteria	Sphingomonadales	Sphingomonadaceae	0.606061
HMP9_212_>complement(227163..229958)	931	2796	DNA gyrase subunit A	0.6631	COG0188	L	8		Alphaproteobacteria	Sphingomonadales	Sphingomonadaceae	0.607477
HMP9_213_>complement(230094..230372)	92	279	hypothetical protein	0.6416			2		Alphaproteobacteria	Sphingomonadales	Sphingomonadaceae	0.358209
HMP9_214_>complement(230736..231422)	228	687	hypothetical protein	0.6812	COG1028	IQR			Alphaproteobacteria	Sphingomonadales	Sphingomonadaceae	0.575758
HMP9_215_>complement(231419..232168)	249	750	Protein of unknown function DUF328	0.668	COG3022	P	6		Alphaproteobacteria	Sphingomonadales	Sphingomonadaceae	0.641892
HMP9_216_>232332..233624	430	1293	hypothetical protein	0.652	COG0457	R	8		Alphaproteobacteria	Sphingomonadales	Sphingomonadaceae	0.628906
HMP9_217_>complement(233795..234262)	155	468	AsnC family	0.6239	COG1522	K	8		Alphaproteobacteria	Sphingomonadales	Sphingomonadaceae	0.633333
HMP9_218_>234430..236376	648	1947	hypothetical protein	0.6995	COG2205	T			Alphaproteobacteria	Sphingomonadales	Sphingomonadaceae	0.707317
HMP9_219_>236373..237356	327	984	hypothetical protein	0.6555	COG0726	GM	3		Alphaproteobacteria	Sphingomonadales	Sphingomonadaceae	0.654255
HMP9_220_>complement(237522..238079)	185	558	30S ribosomal protein S9	0.6703	COG0103	J	8		Alphaproteobacteria	Sphingomonadales	Sphingomonadaceae	0.561403
HMP9_221_>complement(238079..238558)	159	480	50S ribosomal protein L13	0.6188	COG0102	J	8		Alphaproteobacteria	Sphingomonadales	Sphingomonadaceae	0.5
HMP9_222_>complement(238681..239769)	362	1089	Cytochrome oxidase assembly protein	0.6621	COG1612	H	7		Alphaproteobacteria	Sphingomonadales	Sphingomonadaceae	0.630542
HMP9_223_>240080..240463	127	384	MerC mercury resistance protein	0.6615			8		Alphaproteobacteria	Sphingomonadales	Sphingomonadaceae	0.671875
HMP9_224_>240505..240972	155	468	Ferric uptake regulator family	0.656	COG0735	P	8		Alphaproteobacteria	Sphingomonadales	Sphingomonadaceae	0.621053
HMP9_225_>complement(241033..241566)	177	534	Acetyltransferase (GNAT) domain	0.661	COG0456	J	5		Alphaproteobacteria	Sphingomonadales	Sphingomonadaceae	0.712871
HMP9_226_>241656..243578	640	1923	1-deoxy-D-xylulose-5-phosphate synthase	0.6609	COG1154	HI		1	Alphaproteobacteria	Sphingomonadales	Sphingomonadaceae	0.614325
HMP9_227_>243575..243742	55	168	hypothetical protein	0.6071			1	1	Alphaproteobacteria	Sphingomonadales	Sphingomonadaceae	0.5625
HMP9_228_>complement(243891..244562)	223	672	Serine hydrolase	0.6935	COG3545	R	6		Alphaproteobacteria	Sphingomonadales	Sphingomonadaceae	0.606838
HMP9_229_>244761..245519	252	759	FtsJ-like methyltransferase	0.6653	COG1189	J	8		Alphaproteobacteria	Sphingomonadales	Sphingomonadaceae	0.57931
HMP9_230_>245755..246306	183	552	TspO/MBR family	0.6359	COG3476	T	7		Alphaproteobacteria	Sphingomonadales	Sphingomonadaceae	0.634615
HMP9_231_>246346..246633	95	288	Membrane fusogenic activity	0.6319	COG2960	S	8		Alphaproteobacteria	Sphingomonadales	Sphingomonadaceae	0.672131
HMP9_232_>246731..247237	168	507	bacterial sensory transduction regulator	0.5976	COG5465	S	8		Alphaproteobacteria	Sphingomonadales	Sphingomonadaceae	0.688172
HMP9_233_>247234..248049	271	816	hypothetical protein	0.6936	COG0345	E	8		Alphaproteobacteria	Sphingomonadales	Sphingomonadaceae	0.721893
HMP9_234_>complement(248148..249128)	326	981	Beta-lactamase superfamily domain	0.6922	COG2220	G			Alphaproteobacteria	Sphingomonadales	Sphingomonadaceae	0.681529
HMP9_235_>complement(249167..251077)	636	1911	Prolyl oligopeptidase family, partial	0.6724	COG1506	E			Alphaproteobacteria	Sphingomonadales	Sphingomonadaceae	0.511628
HMP9_236_>251252..252133	293	882	glutathione S-transferase	0.6497	COG0625	O			Alphaproteobacteria	Sphingomonadales	Sphingomonadaceae	0.607843
HMP9_237_>complement(252245..254692)	815	2448	aminoacyl peptidase	0.6797	COG1506	E			Alphaproteobacteria	Sphingomonadales	Sphingomonadaceae	0.603564
HMP9_238_>complement(254852..255457)	201	606	hypothetical protein	0.6469	COG0586	S			Alphaproteobacteria	Sphingomonadales	Sphingomonadaceae	0.614679
HMP9_239_>complement(255454..255843)	129	390	hypothetical protein	0.6462			1		Alphaproteobacteria	Sphingomonadales	Sphingomonadaceae	0.59375
HMP9_240_>complement(255899..256354)	151	456	peptide-methionine (R)-S-oxide reductase	0.6667	COG0229	O			Alphaproteobacteria	Sphingomonadales	Sphingomonadaceae	0.528736
HMP9_241_>complement(256435..257631)	398	1197	histidine kinase	0.6876	COG5000	T			Alphaproteobacteria	Sphingomonadales	Sphingomonadaceae	0.676
HMP9_242_>complement(257621..258859)	412	1239	transcriptional regulator	0.6957	COG2204	T			Alphaproteobacteria	Sphingomonadales	Sphingomonadaceae	0.726236
HMP9_243_>259016..260263	415	1248	RND transporter	0.7051	COG0845	MV			Alphaproteobacteria	Sphingomonadales	Sphingomonadaceae	0.634615
HMP9_244_>260273..260953	226	681	phosphonate ABC transporter ATP-binding protein	0.6769	COG1136	M			Alphaproteobacteria	Sphingomonadales	Sphingomonadaceae	0.698413
HMP9_245_>260950..261081	43	132	hypothetical protein	0.6742			1		Alphaproteobacteria	Sphingomonadales	Sphingomonadaceae	0.516129
HMP9_246_>261092..263509	805	2418	transporter	0.6816	COG0577	V			Alphaproteobacteria	Sphingomonadales	Sphingomonadaceae	0.65
HMP9_247_>263520..265925	801	2406	hypothetical protein	0.6683	COG0577	V			Alphaproteobacteria	Sphingomonadales	Sphingomonadaceae	0.63125
HMP9_248_>complement(266107..267216)	369	1110	Aminotransferase class IV	0.6676	COG0115	EH	8		Alphaproteobacteria	Sphingomonadales	Sphingomonadaceae	0.645631
HMP9_249_>267339..267764	141	426	MarR family	0.6784	COG1846	K			Alphaproteobacteria	Sphingomonadales	Sphingomonadaceae	0.715789
HMP9_250_>complement(268033..268875)	280	843	Bacterial transcriptional regulator	0.656	COG1414	K			Alphaproteobacteria	Sphingomonadales	Sphingomonadaceae	0.597633
HMP9_251_>269038..270171	377	1134	L-lactate dehydrogenase	0.6949	COG1304	CIR			Alphaproteobacteria	Sphingomonadales	Sphingomonadaceae	0.668224
HMP9_252_>complement(270265..271545)	426	1281	Major Facilitator Superfamily	0.6573	COG0738	G			Alphaproteobacteria	Sphingomonadales	Sphingomonadaceae	0.631356
HMP9_253_>complement(271571..272323)	250	753	short chain dehydrogenase	0.6653	COG1028	IQR		1	Alphaproteobacteria	Rhizobiales	Bradyrhizobiaceae	0.6
HMP9_254_>complement(272320..273597)	425	1278	Enolase C-terminal domain-like	0.6455	COG4948	MR		1	Alphaproteobacteria	Rhizobiales	Bradyrhizobiaceae	0.635071
HMP9_255_>complement(273594..274439)	281	846	Fumarylacetoacetate (FAA) hydrolase family	0.6584	COG0179	Q			Alphaproteobacteria	Sphingomonadales	Sphingomonadaceae	0.55
HMP9_256_>complement(274450..275190)	246	741	short chain dehydrogenase	0.6815	COG1028	IQR			Alphaproteobacteria	Sphingomonadales	Sphingomonadaceae	0.625899
HMP9_257_>275303..275644	113	342	protein of unknown function DUF718	0.6667	COG3254	M	5		Betaproteobacteria	Nitrosomonadales	Thiobacillaceae	0.666667
HMP9_258_>complement(275666..277957)	763	2292	UvrD-like helicase C-terminal domain	0.6619	COG0210	L	8		Betaproteobacteria	Nitrosomonadales	Thiobacillaceae	0.633257
HMP9_259_>278358..278687	109	330	hypothetical protein	0.6879					Alphaproteobacteria	Sphingomonadales	Sphingomonadaceae	0.575342
HMP9_260_>278916..280583	555	1668	Phosphate transporter family	0.6631	COG0306	P		1	Betaproteobacteria	Burkholderiales	Burkholderiaceae	0.55927
HMP9_261_>280868..281722	284	855	hypothetical protein	0.7029	COG1216	G	2		Alphaproteobacteria	Sphingomonadales	Sphingomonadaceae	0.707317
HMP9_262_>complement(281638..282681)	347	1044	Glycosyl transferases group 1	0.7031	COG0438	M			Alphaproteobacteria	Sphingomonadales	Sphingomonadaceae	0.645161
HMP9_263_>282601..282858	85	258	hypothetical protein	0.6628			1		Alphaproteobacteria	Sphingomonadales	Sphingomonadaceae	0.673913
HMP9_264_>282997..285108	703	2112	haloacid dehalogenase	0.6572	COG0561	HR			Alphaproteobacteria	Sphingomonadales	Sphingomonadaceae	0.665842
HMP9_265_>285105..285971	288	867	sugar transferase	0.6632	COG1216	G			Alphaproteobacteria	Sphingomonadales	Sphingomonadaceae	0.664516
HMP9_266_>complement(286154..287254)	366	1101	glycosyl transferase	0.6866	COG4671	R	2		Alphaproteobacteria	Sphingomonadales	Sphingomonadaceae	0.652174
HMP9_267_>complement(287251..288078)	275	828	hypothetical protein	0.6377			1	1	Betaproteobacteria	Burkholderiales	Burkholderiaceae	0.607143
HMP9_268_>288209..289045	278	837	hypothetical protein	0.6834	COG0745	TK		1	Betaproteobacteria	Burkholderiales	Burkholderiaceae	0.614907
HMP9_269_>289150..289992	280	843	hypothetical protein	0.6607	COG3618	R			Alphaproteobacteria	Sphingomonadales	Sphingomonadaceae	0.685315
HMP9_270_>complement(289989..291425)	478	1437	mannitol dehydrogenase	0.6924	COG0246	G			Alphaproteobacteria	Sphingomonadales	Sphingomonadaceae	0.665455
HMP9_271_>complement(291806..292585)	259	780	NAD kinase	0.691	COG0061	F	8		Alphaproteobacteria	Sphingomonadales	Sphingomonadaceae	0.655405
HMP9_272_>complement(292582..293595)	337	1014	cyclic pyranopterin phosphate synthase MoaA	0.6479	COG2896	H			Alphaproteobacteria	Sphingomonadales	Sphingomonadaceae	0.637838
HMP9_273_>293711..295393	560	1683	hypothetical protein	0.6964	COG5001	T			Alphaproteobacteria	Sphingomonadales	Sphingomonadaceae	0.720222
HMP9_274_>295410..295823	137	414	hypothetical protein	0.6691	COG4319	R	3		Betaproteobacteria	Burkholderiales	Burkholderiaceae	0.670732
HMP9_275_>295857..296843	328	987	hypothetical protein	0.6879			4		Betaproteobacteria	Burkholderiales	Burkholderiaceae	0.762431
HMP9_276_>296923..299049	708	2127	hypothetical protein	0.6709	COG1505	E		1	Betaproteobacteria	Rhodocyclales	Rhodocyclaceae	0.552239
HMP9_277_>complement(299107..299358)	83	252	hypothetical protein	0.6587			1	1	Alphaproteobacteria	Rhizobiales	Rhizobiaceae	0.508772
HMP9_278_>complement(299988..300308)	106	321	hypothetical protein	0.6667			1	1	Alphaproteobacteria	Rhizobiales	Bradyrhizobiaceae	0.484375
HMP9_279_>complement(300485..300841)	118	357	hypothetical protein	0.6863				1	Alphaproteobacteria	Rhizobiales	Bradyrhizobiaceae	0.492958
HMP9_280_>complement(300879..301331)	150	453	hypothetical protein	0.6578			1	1	Actinobacteria			0.696629
HMP9_281_>301682..302458	258	777	hypothetical protein	0.5676	COG0457	R	1	1	Actinobacteria			0.541096
HMP9_282_>complement(302552..303796)	414	1245	hypothetical protein	0.5526			1	1	Alphaproteobacteria	Rhizobiales	Phyllobacteriaceae	0.561476
HMP9_283_>complement(303962..304708)	248	747	hypothetical protein	0.6104	COG2963	X		1	Alphaproteobacteria	Rhizobiales	Rhizobiaceae	0.458333
HMP9_284_>304818..305714	298	897	hypothetical protein	0.6722	COG0467	T		1	Alphaproteobacteria	Rhizobiales	Rhizobiaceae	0.703704
HMP9_285_>306113..306676	187	564	hypothetical protein	0.5993			1	1	Alphaproteobacteria	Rhizobiales	Bradyrhizobiaceae	0.617391
HMP9_286_>complement(306911..308017)	368	1107	hypothetical protein	0.5998	COG2357	FT	1	1	Alphaproteobacteria	Rhizobiales	Bradyrhizobiaceae	0.671296
HMP9_287_>complement(308752..309018)	88	267	hypothetical protein	0.5843					Alphaproteobacteria	Sphingomonadales	Sphingomonadaceae	0.653061
HMP9_288_>complement(309173..310576)	467	1404	peptidase M28	0.6816	COG2234	O			Alphaproteobacteria	Sphingomonadales	Sphingomonadaceae	0.571956
HMP9_289_>310680..312359	559	1680	ABC transporter ATP-binding protein	0.6339	COG0488	R	8		Alphaproteobacteria	Sphingomonadales	Sphingomonadaceae	0.594771
HMP9_290_>312364..312906	180	543	hypothetical protein	0.6041	COG2954	R	1		Alphaproteobacteria	Sphingomonadales	Sphingomonadaceae	0.663636
HMP9_291_>312909..314102	397	1194	histidine kinase	0.6633	COG3920	T			Alphaproteobacteria	Sphingomonadales	Sphingomonadaceae	0.654378
HMP9_292_>complement(314258..314974)	238	717	nucleotidyltransferase	0.6918	COG1213	I		1	Betaproteobacteria	Burkholderiales	Burkholderiaceae	0.695946
HMP9_293_>complement(314976..316067)	363	1092	inositol-3-phosphate synthase	0.6273	COG1260	I	2		Alphaproteobacteria	Sphingomonadales	Sphingomonadaceae	0.526882
HMP9_294_>complement(316083..316943)	286	861	hypothetical protein	0.6458	COG0558	I			Alphaproteobacteria	Sphingomonadales	Sphingomonadaceae	0.662651
HMP9_295_>complement(316998..319043)	681	2046	NAD synthetase	0.6691	COG0388	R			Alphaproteobacteria	Sphingomonadales	Sphingomonadaceae	0.656992
HMP9_296_>319579..319935	118	357	ArsC family transcriptional regulator	0.6415	COG1393	P	7		Alphaproteobacteria	Sphingomonadales	Sphingomonadaceae	0.647059
HMP9_297_>319935..320228	97	294	hypothetical protein	0.602	COG2343	S			Alphaproteobacteria	Sphingomonadales	Sphingomonadaceae	0.415094
HMP9_298_>complement(320381..321298)	305	918	zinc metalloprotease	0.6569	COG2321	R	8		Alphaproteobacteria	Sphingomonadales	Sphingomonadaceae	0.571429
HMP9_299_>321401..322186	261	786	3-hydroxybutyrate dehydrogenase	0.6539	COG1028	IQR			Alphaproteobacteria	Sphingomonadales	Sphingomonadaceae	0.6
HMP9_300_>322248..322913	221	666	hypothetical protein	0.6967			7		Alphaproteobacteria	Sphingomonadales	Sphingomonadaceae	0.59542
HMP9_301_>complement(322910..323524)	204	615	hypothetical protein	0.6439			2		Alphaproteobacteria	Sphingomonadales	Sphingomonadaceae	0.536585
HMP9_302_>complement(323647..324585)	312	939	cation transporter	0.6454	COG0053	P	7		Alphaproteobacteria	Sphingomonadales	Sphingomonadaceae	0.621469
HMP9_303_>complement(324785..324949)	54	165	hypothetical protein	0.6182			2		Alphaproteobacteria	Sphingomonadales	Sphingomonadaceae	0.588235
HMP9_304_>325144..326526	460	1383	transcriptional regulator	0.6956	COG3800	R	7		Alphaproteobacteria	Sphingomonadales	Sphingomonadaceae	0.784173
HMP9_305_>complement(326672..327619)	315	948	alcohol dehydrogenase	0.634	COG0667	R			Alphaproteobacteria	Sphingomonadales	Sphingomonadaceae	0.59893
HMP9_306_>complement(327931..328302)	123	372	lipoprotein	0.6855					Alphaproteobacteria	Sphingomonadales	Sphingomonadaceae	0.675325
HMP9_307_>328495..329448	317	954	ArsR family transcriptional regulator	0.6887	COG2226	H	8		Alphaproteobacteria	Sphingomonadales	Sphingomonadaceae	0.722488
HMP9_308_>329445..330389	314	945	5,10-methylenetetrahydrofolate reductase	0.6571	COG0685	E	8		Alphaproteobacteria	Sphingomonadales	Sphingomonadaceae	0.681818
HMP9_309_>330512..331570	352	1059	5-methyltetrahydrofolate--homocysteine methyltransferase	0.6525	COG0646	E	8		Alphaproteobacteria	Sphingomonadales	Sphingomonadaceae	0.623711
HMP9_310_>331696..334407	903	2712	5-methyltetrahydrofolate--homocysteine methyltransferase	0.6541	COG1410	E	8		Alphaproteobacteria	Sphingomonadales	Sphingomonadaceae	0.601215
HMP9_311_>complement(334569..336029)	486	1461	aldehyde dehydrogenase	0.6769	COG1012	C			Alphaproteobacteria	Sphingomonadales	Sphingomonadaceae	0.571956
HMP9_312_>336136..337110	324	975	quinone oxidoreductase	0.6933	COG0604	CR		1	Betaproteobacteria	Burkholderiales	Burkholderiaceae	0.564516
HMP9_313_>337227..337907	226	681	DNA-binding response regulator	0.6784	COG0745	TK			Alphaproteobacteria	Sphingomonadales	Sphingomonadaceae	0.631206
HMP9_314_>337904..339244	446	1341	hypothetical protein	0.6682	COG2205	T			Alphaproteobacteria	Sphingomonadales	Sphingomonadaceae	0.687023
HMP9_315_>complement(339304..341892)	862	2589	TonB-dependent receptor	0.6497	COG4773	P			Alphaproteobacteria	Sphingomonadales	Sphingomonadaceae	0.504587
HMP9_316_>342117..345242	1041	3126	hypothetical protein	0.6542	COG4771	P			Alphaproteobacteria	Sphingomonadales	Sphingomonadaceae	0.524911
HMP9_317_>345242..346264	340	1023	3-phytase	0.6833	COG4247	I	5		Alphaproteobacteria	Sphingomonadales	Sphingomonadaceae	0.572917
HMP9_318_>complement(346268..347605)	445	1338	ubiquinol-cytochrome C reductase	0.6906	COG0661	HT			Alphaproteobacteria	Sphingomonadales	Sphingomonadaceae	0.704981
HMP9_319_>complement(347690..348115)	141	426	hypothetical protein	0.6362			1		Alphaproteobacteria	Sphingomonadales	Sphingomonadaceae	0.623377
HMP9_320_>complement(348134..349546)	470	1413	glutamine synthetase	0.6285	COG0174	E	8		Alphaproteobacteria	Sphingomonadales	Sphingomonadaceae	0.556962
HMP9_321_>complement(349704..350042)	112	339	Nitrogen regulatory protein P-II	0.646	COG0347	TE	8		Alphaproteobacteria	Sphingomonadales	Sphingomonadaceae	0.550725
HMP9_322_>complement(350227..350562)	111	336	arsenate reductase	0.6786	COG1393	P	7		Alphaproteobacteria	Sphingomonadales	Sphingomonadaceae	0.681818
HMP9_323_>complement(350665..352017)	450	1353	acetyl-CoA carboxylase	0.6504	COG0439	I	8		Alphaproteobacteria	Sphingomonadales	Sphingomonadaceae	0.662393
HMP9_324_>complement(352017..352505)	162	489	acetyl-CoA carboxylase	0.6851	COG0511	HI	8		Betaproteobacteria	Burkholderiales	Burkholderiaceae	0.54902
HMP9_325_>complement(352520..352954)	144	435	3-dehydroquinate dehydratase	0.6414	COG0757	E	8		Betaproteobacteria	Burkholderiales	Burkholderiaceae	0.621951
HMP9_326_>353076..354068	330	993	Thiazole synthase	0.6616	COG2022	H	8		Betaproteobacteria	Burkholderiales	Burkholderiaceae	0.580808
HMP9_327_>354180..354374	64	195	general stress protein CsbD	0.6	COG3237	S			Alphaproteobacteria	Sphingomonadales	Sphingomonadaceae	0.564103
HMP9_328_>354626..355288	220	663	glycerol-3-phosphatase	0.6591	COG0637	GR			Alphaproteobacteria	Sphingomonadales	Sphingomonadaceae	0.613636
HMP9_329_>complement(355307..355492)	61	186	hypothetical protein	0.5806					Alphaproteobacteria	Sphingomonadales	Sphingomonadaceae	0.714286
HMP9_330_>complement(355562..356566)	334	1005	esterase, partial	0.6995	COG0657	I			Alphaproteobacteria	Sphingomonadales	Sphingomonadaceae	0.699422
HMP9_331_>complement(356666..357091)	141	426	hypothetical protein	0.6244	COG5331	S			Alphaproteobacteria	Sphingomonadales	Sphingomonadaceae	0.578313
HMP9_332_>complement(357286..358356)	356	1071	Deoxyhypusine synthase-like protein	0.6293	COG1899	OJ	8		Alphaproteobacteria	Sphingomonadales	Sphingomonadaceae	0.534759
HMP9_333_>complement(358494..359729)	411	1236	decarboxylase	0.6424	COG0019	E	8		Alphaproteobacteria	Sphingomonadales	Sphingomonadaceae	0.596639
HMP9_334_>359867..360829	320	963	pyridoxal-5'-phosphate-dependent protein	0.6864	COG1171	E			Alphaproteobacteria	Sphingomonadales	Sphingomonadaceae	0.622549
HMP9_335_>360826..361005	59	180	hypothetical protein	0.6167					Alphaproteobacteria	Sphingomonadales	Sphingomonadaceae	0.638889
HMP9_336_>complement(361152..361808)	218	657	alpha/beta hydrolase	0.653	COG2945	R	8		Alphaproteobacteria	Sphingomonadales	Sphingomonadaceae	0.585859
HMP9_337_>361890..362978	362	1089	hypothetical protein	0.6217	COG1104	E	8		Alphaproteobacteria	Rhizobiales	Bradyrhizobiaceae	0.607306
HMP9_338_>362975..364060	361	1086	aminotransferase	0.6906	COG1104	E			Alphaproteobacteria	Sphingomonadales	Sphingomonadaceae	0.687805
HMP9_339_>364051..364362	103	312	(2Fe-2S) ferredoxin	0.6763	COG0633	C	8		Alphaproteobacteria	Sphingomonadales	Sphingomonadaceae	0.724138
HMP9_340_>364473..364784	103	312	hypothetical protein	0.7276			1		Alphaproteobacteria	Sphingomonadales	Sphingomonadaceae	0.81579
HMP9_341_>364862..365101	79	240	hypothetical protein	0.6667			1		Alphaproteobacteria	Sphingomonadales	Sphingomonadaceae	0.627451
HMP9_342_>365578..367284	568	1707	DNA polymerase III subunit gamma/tau	0.6819	COG2812	L	8		Alphaproteobacteria	Rhizobiales	Bradyrhizobiaceae	0.65407
HMP9_343_>367281..367604	107	324	hypothetical protein	0.608	COG0718	R	8		Alphaproteobacteria	Rhizobiales	Bradyrhizobiaceae	0.576271
HMP9_344_>complement(367749..368423)	224	675	peptidoglycan transglycosylase	0.6281	COG0744	M	8		Alphaproteobacteria	Sphingomonadales	Sphingomonadaceae	0.564103
HMP9_345_>complement(368433..369704)	423	1272	FAD-dependent oxidoreductase	0.6659	COG1231	E			Alphaproteobacteria	Sphingomonadales	Sphingomonadaceae	0.632743
HMP9_346_>complement(369706..370608)	300	903	RNA polymerase sigma factor RpoH	0.6246	COG0568	K	8		Alphaproteobacteria	Sphingomonadales	Sphingomonadaceae	0.646067
HMP9_347_>complement(370687..371541)	284	855	pseudouridine synthase	0.6292	COG0564	J	8		Alphaproteobacteria	Sphingomonadales	Sphingomonadaceae	0.617835
HMP9_348_>371652..372089	145	438	hypothetical protein	0.6438	COG1310	O	7		Alphaproteobacteria	Sphingomonadales	Sphingomonadaceae	0.651163
HMP9_349_>372209..372853	214	645	histidine phosphotransferase	0.662	COG5385	S	8		Alphaproteobacteria	Sphingomonadales	Sphingomonadaceae	0.594203
HMP9_350_>373038..375326	762	2289	chemotaxis protein CheA	0.675	COG2198	T			Alphaproteobacteria	Sphingomonadales	Sphingomonadaceae	0.638831
HMP9_351_>375323..375751	142	429	chemotaxis protein CheW	0.6783	COG0835	NT	6		Alphaproteobacteria	Sphingomonadales	Sphingomonadaceae	0.608696
HMP9_352_>375827..376192	121	366	chemotaxis protein CheY	0.6284	COG3706	TK			Alphaproteobacteria	Sphingomonadales	Sphingomonadaceae	0.6
HMP9_353_>376206..377333	375	1128	hypothetical protein	0.695	COG2201	NT			Alphaproteobacteria	Sphingomonadales	Sphingomonadaceae	0.630435
HMP9_354_>377330..378154	274	825	chemotaxis protein CheR	0.6667	COG1352	NT			Alphaproteobacteria	Sphingomonadales	Sphingomonadaceae	0.611465
HMP9_355_>complement(378151..378600)	149	450	cytidine deaminase	0.6822	COG0295	F	8		Alphaproteobacteria	Sphingomonadales	Sphingomonadaceae	0.690476
HMP9_356_>complement(378597..379274)	225	678	glycosyl hydrolase	0.674	COG3757	M	4		Alphaproteobacteria	Sphingomonadales	Sphingomonadaceae	0.604839
HMP9_357_>complement(379282..379764)	160	483	UPF0262 protein Sala_0765	0.6398	COG5328	S	7		Alphaproteobacteria	Sphingomonadales	Sphingomonadaceae	0.738095
HMP9_358_>379864..381354	496	1491	DNA helicase	0.6499	COG0305	L	8		Alphaproteobacteria	Sphingomonadales	Sphingomonadaceae	0.623288
HMP9_359_>complement(381521..382273)	250	753	phosphoadenosine phosphosulfate reductase	0.6507	COG0175	EH	8		Alphaproteobacteria	Sphingomonadales	Sphingomonadaceae	0.633094
HMP9_360_>complement(382266..382706)	146	441	hypothetical protein	0.6893	COG3749	S	7		Alphaproteobacteria	Sphingomonadales	Sphingomonadaceae	0.714286
HMP9_361_>complement(382699..384330)	543	1632	sulfite reductase	0.644	COG0155	P	8		Alphaproteobacteria	Sphingomonadales	Sphingomonadaceae	0.659176
HMP9_362_>complement(384332..384628)	98	297	hypothetical protein	0.6801			7		Alphaproteobacteria	Sphingomonadales	Sphingomonadaceae	0.584906
HMP9_363_>complement(384625..385416)	263	792	uroporphyrin-III methyltransferase	0.6894	COG0007	H			Alphaproteobacteria	Sphingomonadales	Sphingomonadaceae	0.618182
HMP9_364_>complement(385661..387073)	470	1413	N-succinylglutamate 5-semialdehyde dehydrogenase	0.6709	COG1012	C			Alphaproteobacteria	Sphingomonadales	Sphingomonadaceae	0.633858
HMP9_365_>complement(387219..388577)	452	1359	hypothetical protein	0.6806	COG0397	S	7		Alphaproteobacteria	Sphingomonadales	Sphingomonadaceae	0.692623
HMP9_366_>388615..389496	293	882	alpha/beta hydrolase	0.678	COG0596	HR			Alphaproteobacteria	Sphingomonadales	Sphingomonadaceae	0.714286
HMP9_367_>389541..390299	252	759	short-chain dehydrogenase	0.668	COG4221	C		1	Betaproteobacteria	Rhodocyclales	Rhodocyclaceae	0.616541
HMP9_368_>390424..391533	369	1110	glycosidase	0.6523	COG2152	G		1	Betaproteobacteria	Rhodocyclales	Rhodocyclaceae	0.554974
HMP9_369_>complement(391581..391937)	118	357	hypothetical protein	0.577			1	1	Betaproteobacteria	Burkholderiales	Burkholderiaceae	0.372881
HMP9_370_>392182..393354	390	1173	glycosyl transferase family 1	0.6505	COG0438	M			Alphaproteobacteria	Sphingomonadales	Sphingomonadaceae	0.674009
HMP9_371_>393424..394827	467	1404	2-nitropropane dioxygenase	0.6389	COG2070	R	8		Alphaproteobacteria	Sphingomonadales	Sphingomonadaceae	0.564854
HMP9_372_>395083..395709	208	627	amino acid transporter	0.681	COG1280	E			Alphaproteobacteria	Sphingomonadales	Sphingomonadaceae	0.68
HMP9_373_>395887..396132	81	246	hypothetical protein	0.6179			5		Alphaproteobacteria	Sphingomonadales	Sphingomonadaceae	0.377359
HMP9_374_>complement(396282..397280)	332	999	D-glycerate dehydrogenase	0.6797	COG1052	CHR			Alphaproteobacteria	Sphingomonadales	Sphingomonadaceae	0.675978
HMP9_375_>397391..397885	164	495	hypothetical protein	0.6788	COG3807	S	8		Alphaproteobacteria	Sphingomonadales	Sphingomonadaceae	0.631579
HMP9_376_>397882..398358	158	477	hypothetical protein	0.6394	COG0454	KR			Alphaproteobacteria	Sphingomonadales	Sphingomonadaceae	0.648936
HMP9_377_>complement(398399..399592)	397	1194	acetyl-CoA acetyltransferase	0.6776	COG0183	I	7		Alphaproteobacteria	Sphingomonadales	Sphingomonadaceae	0.634783
HMP9_378_>399682..399933	83	252	hypothetical protein	0.631					Alphaproteobacteria	Sphingomonadales	Sphingomonadaceae	0.510638
HMP9_379_>399926..400681	251	756	hypothetical protein	0.6905	COG1989	NU	7		Alphaproteobacteria	Sphingomonadales	Sphingomonadaceae	0.704225
HMP9_380_>400678..401112	144	435	hypothetical protein	0.6713			5		Betaproteobacteria	Burkholderiales	Burkholderiaceae	0.544304
HMP9_381_>401294..403405	703	2112	membrane protein	0.6662	COG0729	M		1	Betaproteobacteria	Burkholderiales	Burkholderiaceae	0.542553
HMP9_382_>403405..407637	1410	4233	hypothetical protein	0.6787	COG2911	U			Alphaproteobacteria	Sphingomonadales	Sphingomonadaceae	0.548306
HMP9_383_>407707..409194	495	1488	cyclohexanone monooxygenase	0.6478	COG2072	P			Alphaproteobacteria	Sphingomonadales	Sphingomonadaceae	0.550781
HMP9_384_>409714..411063	449	1350	hypothetical protein	0.6148	COG3850	T			Alphaproteobacteria	Sphingomonadales	Sphingomonadaceae	0.682311
HMP9_385_>411066..413546	826	2481	hypothetical protein	0.6316	COG5002	T			Alphaproteobacteria	Sphingomonadales	Sphingomonadaceae	0.633065
HMP9_386_>413611..414003	130	393	transcriptional regulator	0.6209	COG2205	T			Alphaproteobacteria	Sphingomonadales	Sphingomonadaceae	0.695652
HMP9_387_>complement(414014..414934)	306	921	methyltransferase type 11	0.6862	COG2226	H	7		Alphaproteobacteria	Sphingomonadales	Sphingomonadaceae	0.713483
HMP9_388_>415164..415658	164	495	hypothetical protein	0.6848	COG1040	R	8		Alphaproteobacteria	Rhizobiales	Bradyrhizobiaceae	0.682243
HMP9_389_>415690..415944	84	255	glutaredoxin	0.6118	COG0695	O	8		Alphaproteobacteria	Rhizobiales	Bradyrhizobiaceae	0.565217
HMP9_390_>415944..416771	275	828	nitrilase	0.6522	COG0388	R		1	Betaproteobacteria	Burkholderiales	Burkholderiaceae	0.61875
HMP9_391_>416768..417199	143	432	hypothetical protein	0.6458	COG5319	S	7		Betaproteobacteria	Burkholderiales	Burkholderiaceae	0.564706
HMP9_392_>complement(417327..417590)	87	264	hypothetical protein	0.6212	COG3311	KX		1	Betaproteobacteria	Burkholderiales	Burkholderiaceae	0.576923
HMP9_393_>418026..418283	85	258	hypothetical protein	0.4767			1	1	Betaproteobacteria	Burkholderiales	Burkholderiaceae	0.674419
HMP9_394_>complement(418931..419173)	80	243	hypothetical protein	0.6667			2		Betaproteobacteria	Burkholderiales	Burkholderiaceae	0.744186
HMP9_395_>complement(419715..419975)	86	261	hypothetical protein	0.5977			1	1	Betaproteobacteria	Burkholderiales	Burkholderiaceae	0.690476
HMP9_396_>complement(420325..422376)	683	2052	hypothetical protein	0.5853	COG2931	Q			Alphaproteobacteria	Sphingomonadales	Sphingomonadaceae	0.618297
HMP9_397_>complement(422695..423036)	113	342	hypothetical protein	0.6082	COG1609	K	1		Alphaproteobacteria	Sphingomonadales	Sphingomonadaceae	0.650794
HMP9_398_>423345..423608	87	264	hypothetical protein	0.6705			6		Alphaproteobacteria	Sphingomonadales	Sphingomonadaceae	0.734694
HMP9_399_>complement(423583..423771)	62	189	hypothetical protein	0.6032			1		Alphaproteobacteria	Sphingomonadales	Sphingomonadaceae	0.709677
HMP9_400_>423954..425057	367	1104	hypothetical protein	0.6821	COG1960	I			Alphaproteobacteria	Sphingomonadales	Sphingomonadaceae	0.686916
HMP9_401_>425105..425800	231	696	hypothetical protein	0.6724	COG2120	G	4		Alphaproteobacteria	Sphingomonadales	Sphingomonadaceae	0.696296
HMP9_402_>425790..426380	196	591	hypothetical protein	0.6514	COG0500	QR			Alphaproteobacteria	Sphingomonadales	Sphingomonadaceae	0.7
HMP9_403_>426603..426905	100	303	hypothetical protein	0.6931			1		Alphaproteobacteria	Sphingomonadales	Sphingomonadaceae	0.607843
HMP9_404_>complement(427304..429451)	715	2148	Catalase	0.6178	COG0753	P			Alphaproteobacteria	Sphingomonadales	Sphingomonadaceae	0.535014
HMP9_405_>429621..430412	263	792	sugar dehydrogenase	0.6742	COG1028	IQR			Alphaproteobacteria	Sphingomonadales	Sphingomonadaceae	0.628378
HMP9_406_>430405..432252	615	1848	hypothetical protein	0.6607	COG3387	G			Alphaproteobacteria	Sphingomonadales	Sphingomonadaceae	0.634731
HMP9_407_>432281..433084	267	804	ketoacyl reductase	0.6443	COG1028	IQR			Alphaproteobacteria	Sphingomonadales	Sphingomonadaceae	0.541935
HMP9_408_>complement(433203..434306)	367	1104	oxidoreductase	0.6757	COG1902	C			Alphaproteobacteria	Sphingomonadales	Sphingomonadaceae	0.632353
HMP9_409_>434492..436594	700	2103	glycogen debranching protein	0.6472	COG1523	G	4		Alphaproteobacteria	Sphingomonadales	Sphingomonadaceae	0.634349
HMP9_410_>436591..438297	568	1707	malto-oligosyltrehalose trehalohydrolase	0.6702	COG0296	G			Alphaproteobacteria	Sphingomonadales	Sphingomonadaceae	0.703448
HMP9_411_>438294..440267	657	1974	hypothetical protein	0.6687	COG1640	G	4		Alphaproteobacteria	Sphingomonadales	Sphingomonadaceae	0.690544
HMP9_412_>440264..442702	812	2439	hypothetical protein	0.6617	COG3280	G		1	Betaproteobacteria	Burkholderiales	Burkholderiaceae	0.681529
HMP9_413_>complement(442848..445034)	728	2187	TonB-dependent receptor	0.6717	COG4206	H		1	Actinobacteria			0.574683
HMP9_414_>complement(445301..448195)	964	2895	histidine kinase	0.6494	COG5000	T			Alphaproteobacteria	Sphingomonadales	Sphingomonadaceae	0.653704
HMP9_415_>complement(448492..449520)	342	1029	transposase	0.6288	COG3547	X			Alphaproteobacteria	Sphingomonadales	Sphingomonadaceae	0.634146
HMP9_416_>complement(449636..450436)	266	801	hypothetical protein	0.6679	COG3931	E			Alphaproteobacteria	Sphingomonadales	Sphingomonadaceae	0.705882
HMP9_417_>450528..451373	281	846	transglutaminase	0.6336	COG1305	O			Alphaproteobacteria	Sphingomonadales	Sphingomonadaceae	0.563758
HMP9_418_>451388..452230	280	843	transglutaminase	0.6406	COG1305	O			Alphaproteobacteria	Sphingomonadales	Sphingomonadaceae	0.568182
HMP9_419_>452416..452685	89	270	hypothetical protein	0.6037			6		Alphaproteobacteria	Sphingomonadales	Sphingomonadaceae	0.5
HMP9_420_>complement(452715..453452)	245	738	hypothetical protein NI18_02005	0.6558	COG0664	T			Alphaproteobacteria	Sphingomonadales	Sphingomonadaceae	0.639456
HMP9_421_>complement(453545..454309)	254	765	hypothetical protein	0.6392	COG2755	E	6		Alphaproteobacteria	Sphingomonadales	Sphingomonadaceae	0.664179
HMP9_422_>454308..455006	232	699	ABC transporter	0.681	COG4181	Q			Alphaproteobacteria	Sphingomonadales	Sphingomonadaceae	0.661972
HMP9_423_>455003..457501	832	2499	ABC transporter permease	0.6907	COG3127	Q	6		Alphaproteobacteria	Sphingomonadales	Sphingomonadaceae	0.6673
HMP9_424_>457609..458754	381	1146	hypothetical protein	0.6553	COG1295	S		1	Betaproteobacteria	Burkholderiales	Burkholderiaceae	0.634855
HMP9_425_>458754..459143	129	390	hypothetical protein	0.6256	COG0328	L	4		Alphaproteobacteria	Sphingomonadales	Sphingomonadaceae	0.630137
HMP9_426_>465560..466828	422	1269	transposase	0.6541	COG3328	X		1	Alphaproteobacteria	Sphingomonadales	Erythrobacteraceae	0.606618
HMP9_427_>complement(466773..467567)	264	795	hypothetical protein	0.6264	COG1961	L		1	Alphaproteobacteria	Rhizobiales	Bradyrhizobiaceae	0.652941
HMP9_428_>467621..467947	108	327	hypothetical protein	0.633	COG2963	X		1	Alphaproteobacteria	Rhizobiales	Bradyrhizobiaceae	0.608108
HMP9_429_>468115..468849	244	735	transposase	0.6367	COG2801	X		1	Alphaproteobacteria	Rhizobiales	Rhizobiaceae	0.631579
HMP9_430_>469744..470514	256	771	hypothetical protein	0.5966			1	1	Alphaproteobacteria	Sphingomonadales	Erythrobacteraceae	0.679389
HMP9_431_>470539..472350	603	1812	FAD-dependent oxidoreductase	0.6004	COG2303	IR		1	Alphaproteobacteria	Sphingomonadales	Erythrobacteraceae	0.566667
HMP9_432_>472366..473523	385	1158	hypothetical protein	0.5933	COG0662	G	1	1	Alphaproteobacteria	Rhizobiales	Bradyrhizobiaceae	0.541667
HMP9_433_>473544..474881	445	1338	cupin domain-containing protein	0.6173	COG0662	G	1		Alphaproteobacteria	Sphingomonadales	Sphingomonadaceae	0.682927
HMP9_434_>474923..476851	642	1929	hypothetical protein	0.6252	COG0296	G			Alphaproteobacteria	Sphingomonadales	Sphingomonadaceae	0.63924
HMP9_435_>complement(477445..478623)	392	1179	hypothetical protein	0.62	COG1961	L		1	Betaproteobacteria	Burkholderiales	Burkholderiaceae	0.646825
HMP9_436_>complement(478671..479357)	228	687	hypothetical protein	0.6303	COG1961	L		1	Betaproteobacteria	Burkholderiales	Burkholderiaceae	0.646154
HMP9_437_>complement(480120..481547)	475	1428	hypothetical protein	0.6064	COG0457	R		1	Betaproteobacteria	Burkholderiales	Burkholderiaceae	0.660839
HMP9_438_>complement(481661..484345)	894	2685	hypothetical protein	0.6089	COG4771	P		1	Betaproteobacteria	Burkholderiales	Burkholderiaceae	0.51025
HMP9_439_>complement(485679..486365)	228	687	sialate O-acetylesterase	0.6041	COG3250	G		1	Betaproteobacteria	Burkholderiales	Burkholderiaceae	0.55
HMP9_440_>complement(486254..487201)	315	948	sialate O-acetylesterase	0.6477	COG3250	G		1	Betaproteobacteria	Burkholderiales	Burkholderiaceae	0.591623
HMP9_441_>487426..488463	345	1038	hypothetical protein	0.6426	COG2850	J		1	Betaproteobacteria	Burkholderiales	Burkholderiaceae	0.672316
HMP9_442_>complement(488542..492027)	1161	3486	glycosyl hydrolase	0.6454	COG3250	G		1	Betaproteobacteria	Burkholderiales	Burkholderiaceae	0.591118
HMP9_443_>complement(492125..493060)	311	936	hypothetical protein	0.6474	COG1940	KG		1	Betaproteobacteria	Burkholderiales	Burkholderiaceae	0.634286
HMP9_444_>493351..496500	1049	3150	TonB-dependent receptor	0.6032	COG4771	P		1	Betaproteobacteria	Burkholderiales	Burkholderiaceae	0.480315
HMP9_445_>496638..498158	506	1521	tryptophan halogenase	0.6187	COG0446	I		1	Betaproteobacteria	Burkholderiales	Burkholderiaceae	0.648746
HMP9_446_>498151..499401	416	1251	ROK family transcriptional regulator	0.6091	COG1940	KG		1	Betaproteobacteria	Burkholderiales	Burkholderiaceae	0.627273
HMP9_447_>499439..500668	409	1230	alpha-galactosidase	0.5756	COG3345	G		1	Betaproteobacteria	Burkholderiales	Burkholderiaceae	0.550239
HMP9_448_>complement(500881..501129)	82	249	integrase	0.6064	COG0582	LX		1	Alphaproteobacteria	Rhizobiales	Bradyrhizobiaceae	0.52
HMP9_449_>complement(501174..502034)	286	861	integrase	0.6167	COG2801	X		1	Alphaproteobacteria	Rhizobiales	Bradyrhizobiaceae	0.616883
HMP9_450_>complement(502031..502324)	97	294	transposase	0.6327	COG2963	X			Alphaproteobacteria	Sphingomonadales	Sphingomonadaceae	0.727273
HMP9_451_>complement(502337..502846)	169	510	hypothetical protein	0.6529			1		Alphaproteobacteria	Sphingomonadales	Sphingomonadaceae	0.519231
HMP9_452_>complement(503349..503657)	102	309	hypothetical protein NI18_16755	0.5631	COG0346	Q			Alphaproteobacteria	Sphingomonadales	Sphingomonadaceae	0.6875
HMP9_453_>complement(503872..505164)	430	1293	hypothetical protein	0.635	COG2271	G			Alphaproteobacteria	Sphingomonadales	Sphingomonadaceae	0.60793
HMP9_454_>complement(505195..506586)	463	1392	hypothetical protein	0.6853	COG0246	G		1	Betaproteobacteria	Burkholderiales	Burkholderiaceae	0.661765
HMP9_455_>complement(506583..507995)	470	1413	glucuronate isomerase	0.6709	COG1904	G			Alphaproteobacteria	Sphingomonadales	Sphingomonadaceae	0.687259
HMP9_456_>complement(507992..509173)	393	1182	mannonate dehydratase	0.6607	COG1312	G			Alphaproteobacteria	Sphingomonadales	Sphingomonadaceae	0.736364
HMP9_457_>complement(509482..512550)	1022	3069	hypothetical protein	0.6285	COG4771	P		1	Alphaproteobacteria	Rhizobiales	Bradyrhizobiaceae	0.5
HMP9_458_>complement(512793..513539)	248	747	GntR family transcriptional regulator	0.6653	COG2186	K			Alphaproteobacteria	Sphingomonadales	Sphingomonadaceae	0.704403
HMP9_459_>513819..515243	474	1425	hypothetical protein	0.6575	COG1082	G	2		Alphaproteobacteria	Sphingomonadales	Sphingomonadaceae	0.630522
HMP9_460_>515258..516580	440	1323	oxidoreductase	0.6614	COG0673	R			Alphaproteobacteria	Sphingomonadales	Sphingomonadaceae	0.544681
HMP9_461_>516582..517436	284	855	thiamine biosynthesis protein ApbE	0.717	COG1477	H			Alphaproteobacteria	Sphingomonadales	Sphingomonadaceae	0.66092
HMP9_462_>517433..518704	423	1272	hyaluronate lyase	0.6643	COG0673	R			Alphaproteobacteria	Sphingomonadales	Sphingomonadaceae	0.606195
HMP9_463_>518720..519877	385	1158	oxidoreductase	0.652	COG0673	R			Alphaproteobacteria	Sphingomonadales	Sphingomonadaceae	0.597087
HMP9_464_>520611..521081	156	471	hypothetical protein	0.62	COG1846	K			Alphaproteobacteria	Sphingomonadales	Sphingomonadaceae	0.642857
HMP9_465_>521078..522646	522	1569	hypothetical protein	0.6501	COG0654	HC			Alphaproteobacteria	Sphingomonadales	Sphingomonadaceae	0.621993
HMP9_466_>complement(522727..523554)	275	828	aldolase	0.6268	COG2301	G			Alphaproteobacteria	Sphingomonadales	Sphingomonadaceae	0.607143
HMP9_467_>complement(523565..524308)	247	744	GntR family transcriptional regulator	0.6586	COG2188	K			Alphaproteobacteria	Sphingomonadales	Sphingomonadaceae	0.647887
HMP9_468_>complement(524392..525600)	402	1209	CoA-transferase	0.6518	COG1804	I			Alphaproteobacteria	Sphingomonadales	Sphingomonadaceae	0.623256
HMP9_469_>complement(525597..526775)	392	1179	acyl-CoA dehydrogenase	0.6217	COG1960	I			Alphaproteobacteria	Sphingomonadales	Sphingomonadaceae	0.593301
HMP9_470_>complement(526772..528166)	464	1395	2-methylcitrate dehydratase	0.6824	COG2079	G			Alphaproteobacteria	Sphingomonadales	Sphingomonadaceae	0.646209
HMP9_471_>complement(528163..529536)	457	1374	MFS transporter	0.6492	COG0477	GEPR			Alphaproteobacteria	Sphingomonadales	Sphingomonadaceae	0.601563
HMP9_472_>complement(529651..530160)	169	510	dehydratase	0.6118	COG2030	I			Alphaproteobacteria	Sphingomonadales	Sphingomonadaceae	0.51087
HMP9_473_>complement(530240..531757)	505	1518	hypothetical protein, partial	0.6555	COG3746	P			Alphaproteobacteria	Sphingomonadales	Sphingomonadaceae	0.534296
HMP9_474_>complement(531929..532873)	314	945	acyl-CoA thioesterase II, partial	0.6804	COG1946	I			Alphaproteobacteria	Sphingomonadales	Sphingomonadaceae	0.649425
HMP9_475_>complement(532884..533975)	363	1092	hypothetical protein	0.6932	COG1289	S	1		Alphaproteobacteria	Sphingomonadales	Sphingomonadaceae	0.697872
HMP9_476_>534673..536367	564	1695	hypothetical protein	0.6743	COG2831	U		1	Betaproteobacteria	Burkholderiales	Burkholderiaceae	0.607261
HMP9_477_>536370..546299	3309	9930	hypothetical protein	0.6741	COG3210	U	1	1	Betaproteobacteria	Burkholderiales	Burkholderiaceae	0.536487
HMP9_478_>546296..546550	84	255	hypothetical protein	0.5333			1	1	Alphaproteobacteria	Rhizobiales	Bradyrhizobiaceae	0.619048
HMP9_479_>complement(547070..547966)	298	897	LysR family transcriptional regulator	0.6622	COG0583	K		1	Alphaproteobacteria	Rhizobiales	Bradyrhizobiaceae	0.65
HMP9_480_>548170..548904	244	735	oxidoreductase	0.6707	COG1028	IQR			Alphaproteobacteria	Sphingomonadales	Sphingomonadaceae	0.589404
HMP9_481_>549007..549597	196	591	myo-inositol 2-dehydrogenase	0.6277	COG2085	R		1	Alphaproteobacteria	Rhizobiales	Bradyrhizobiaceae	0.5625
HMP9_482_>549630..550058	142	429	ketosteroid isomerase	0.5921	COG3631	R		1	Alphaproteobacteria	Rhizobiales	Bradyrhizobiaceae	0.576923
HMP9_483_>550104..550736	210	633	methyltransferase	0.6319	COG4798	R		1	Alphaproteobacteria	Rhizobiales	Bradyrhizobiaceae	0.551724
HMP9_484_>complement(550983..552629)	548	1647	hypothetical protein	0.6436	COG4642	S		1	Alphaproteobacteria	Rhizobiales	Bradyrhizobiaceae	0.570957
HMP9_485_>complement(552645..553487)	280	843	hypothetical protein	0.6097				1	Alphaproteobacteria	Rhizobiales	Rhizobiaceae	0.571429
HMP9_486_>554142..555263	373	1122	hypothetical protein	0.5499	COG3577	R		1	Alphaproteobacteria	Rhizobiales	Rhizobiaceae	0.602041
HMP9_487_>complement(556383..556820)	145	438	transposase, partial	0.6187	COG3328	X		1	Alphaproteobacteria	Rhizobiales	Phyllobacteriaceae	0.53
HMP9_488_>556936..558459	507	1524	Transposase	0.6365	COG4584	X		1	Betaproteobacteria	Burkholderiales	Burkholderiaceae	0.617747
HMP9_489_>558449..559228	259	780	ATP-binding protein	0.6269	COG1484	L		1	Alphaproteobacteria	Rhizobiales	Bradyrhizobiaceae	0.597402
HMP9_490_>complement(559369..560229)	286	861	integrase	0.6167	COG2801	X		1	Betaproteobacteria	Burkholderiales	Burkholderiaceae	0.616883
HMP9_491_>complement(560226..560465)	79	240	transposase	0.6458	COG2963	X		1	Betaproteobacteria	Burkholderiales	Burkholderiaceae	0.754717
HMP9_492_>complement(560374..561390)	338	1017	transposase	0.6608	COG3328	X		1	Betaproteobacteria	Burkholderiales	Burkholderiaceae	0.655
HMP9_493_>561778..563079	433	1302	diguanylate cyclase	0.5983	COG5001	T		1	Betaproteobacteria	Burkholderiales	Burkholderiaceae	0.625
HMP9_494_>complement(563198..563734)	178	537	hypothetical protein	0.6425				1	Betaproteobacteria	Burkholderiales	Burkholderiaceae	0.517241
HMP9_495_>complement(563834..565987)	717	2154	hypothetical protein	0.6295	COG1529	C		1	Alphaproteobacteria	Sphingomonadales	Sphingomonadaceae	0.59
HMP9_496_>complement(565984..567003)	339	1020	FAD-binding molybdopterin dehydrogenase	0.6578	COG1319	C		1	Alphaproteobacteria	Sphingomonadales	Sphingomonadaceae	0.637681
HMP9_497_>complement(567003..567611)	202	609	oxidoreductase	0.6174	COG2080	C			Alphaproteobacteria	Sphingomonadales	Sphingomonadaceae	0.603448
HMP9_498_>complement(567863..568168)	101	306	hypothetical protein	0.6013	COG3293	X		1	Alphaproteobacteria	Rhizobiales	Bradyrhizobiaceae	0.576271
HMP9_499_>568459..568995	178	537	hypothetical protein	0.594	COG0484	O		1	Alphaproteobacteria	Rhizobiales	Bradyrhizobiaceae	0.581818
HMP9_500_>569675..571063	462	1389	hypothetical protein	0.6335	COG4452	V	2		Betaproteobacteria	Burkholderiales	Burkholderiaceae	0.624549
HMP9_501_>571138..571611	157	474	hypothetical protein	0.6456	COG0317	TK			Alphaproteobacteria	Sphingomonadales	Sphingomonadaceae	0.682353
HMP9_502_>complement(571775..573883)	702	2109	hypothetical protein	0.6932	COG0501	O	1		Alphaproteobacteria	Sphingomonadales	Sphingomonadaceae	0.681395
HMP9_503_>complement(573978..574145)	55	168	hypothetical protein V474_17660	0.631			1	1	Betaproteobacteria	Burkholderiales	Burkholderiaceae	0.65
HMP9_504_>complement(574453..575415)	320	963	hypothetical protein	0.6075	COG0388	R		1	Betaproteobacteria	Burkholderiales	Burkholderiaceae	0.666667
HMP9_505_>575500..576402	300	903	hypothetical protein	0.6124	COG0583	K		1	Betaproteobacteria	Burkholderiales	Burkholderiaceae	0.69186
HMP9_506_>complement(576657..577478)	273	822	hypothetical protein	0.6168	COG3507	G		1	Betaproteobacteria	Burkholderiales	Burkholderiaceae	0.564885
HMP9_507_>complement(577577..578728)	383	1152	hypothetical protein	0.6172	COG3934	G	3		Betaproteobacteria	Burkholderiales	Burkholderiaceae	0.549223
HMP9_508_>complement(578745..579884)	379	1140	hypothetical protein	0.6246	COG2017	G			Alphaproteobacteria	Sphingomonadales	Sphingomonadaceae	0.525252
HMP9_509_>580118..582892	924	2775	hypothetical protein	0.6216	COG4771	P			Alphaproteobacteria	Sphingomonadales	Sphingomonadaceae	0.516393
HMP9_510_>582921..584069	382	1149	galactonate dehydratase	0.6571	COG4948	MR			Alphaproteobacteria	Sphingomonadales	Sphingomonadaceae	0.660099
HMP9_511_>584033..584593	186	561	hypothetical protein	0.6791	COG0673	R			Alphaproteobacteria	Sphingomonadales	Sphingomonadaceae	0.603604
HMP9_512_>584635..584988	117	354	hypothetical protein	0.6469	COG0673	R			Alphaproteobacteria	Sphingomonadales	Sphingomonadaceae	0.638889
HMP9_513_>complement(585029..586630)	533	1602	sodium transporter	0.6124	COG4146	R			Alphaproteobacteria	Sphingomonadales	Sphingomonadaceae	0.601351
HMP9_514_>586841..587029	62	189	hypothetical protein	0.6825	COG3386	G			Alphaproteobacteria	Sphingomonadales	Sphingomonadaceae	0.666667
HMP9_515_>587149..588591	480	1443	hypothetical protein	0.6618	COG2186	K			Alphaproteobacteria	Sphingomonadales	Sphingomonadaceae	0.656357
HMP9_516_>complement(589098..589832)	244	735	oxidoreductase	0.6136	COG4221	C		1	Betaproteobacteria	Burkholderiales	Burkholderiaceae	0.609929
HMP9_517_>589855..590832	325	978	AraC family transcriptional regulator	0.6258	COG2207	K		1	Alphaproteobacteria	Rhizobiales	Bradyrhizobiaceae	0.607143
HMP9_518_>complement(591007..591543)	178	537	hypothetical protein	0.5903			2		Alphaproteobacteria	Rhizobiales	Bradyrhizobiaceae	0.660714
HMP9_519_>591811..591957	48	147	hypothetical protein	0.5918			1	1	Alphaproteobacteria	Rhizobiales	Bradyrhizobiaceae	0.464286
HMP9_520_>591954..592424	156	471	hypothetical protein	0.5541			1	1	Betaproteobacteria	Burkholderiales	Burkholderiaceae	0.559524
HMP9_521_>complement(592606..593205)	199	600	DNA-3-methyladenine glycosylase	0.6417	COG2818	L	4		Betaproteobacteria	Burkholderiales	Burkholderiaceae	0.695238
HMP9_522_>complement(593627..594361)	244	735	hypothetical protein	0.6109	COG1028	IQR			Alphaproteobacteria	Sphingomonadales	Sphingomonadaceae	0.57971
HMP9_523_>594539..595351	270	813	LysR family transcriptional regulator	0.6347	COG0583	K		1	Alphaproteobacteria	Rhizobiales	Bradyrhizobiaceae	0.677632
HMP9_524_>complement(595653..596804)	383	1152	epoxide hydrolase	0.6806	COG0596	HR		1	Alphaproteobacteria	Sphingomonadales	Sphingomonadaceae	0.68254
HMP9_525_>complement(596827..597732)	301	906	hypothetical cytosolic protein	0.6921	COG0702	R			Alphaproteobacteria	Sphingomonadales	Sphingomonadaceae	0.644068
HMP9_526_>597956..598510	184	555	TetR family transcriptional regulator	0.6613	COG1309	K			Alphaproteobacteria	Sphingomonadales	Sphingomonadaceae	0.669725
HMP9_527_>598939..599364	141	426	hypothetical protein	0.5986			2		Alphaproteobacteria	Sphingomonadales	Sphingomonadaceae	0.62963
HMP9_528_>599570..600556	328	987	amidohydrolase	0.6626	COG2159	R			Alphaproteobacteria	Sphingomonadales	Sphingomonadaceae	0.758242
HMP9_529_>complement(600917..601183)	88	267	hypothetical protein	0.5918					Alphaproteobacteria	Sphingomonadales	Sphingomonadaceae	0.627451
HMP9_530_>601640..604015	791	2376	hypothetical protein	0.6561	COG4772	P			Alphaproteobacteria	Sphingomonadales	Sphingomonadaceae	0.591449
HMP9_531_>604015..605133	372	1119	hypothetical protein	0.6944	COG4222	S	2		Alphaproteobacteria	Sphingomonadales	Sphingomonadaceae	0.669856
HMP9_532_>605143..606204	353	1062	hypothetical protein	0.6685	COG1609	K		1	Alphaproteobacteria	Sphingomonadales	Sphingomonadaceae	0.637681
HMP9_533_>complement(606567..606884)	105	318	hypothetical protein	0.4874			1	1	Betaproteobacteria	Burkholderiales	Burkholderiaceae	0.491525
HMP9_534_>607256..607747	163	492	hypothetical protein	0.6728			1		Alphaproteobacteria	Sphingomonadales	Sphingomonadaceae	0.611111
HMP9_535_>complement(607774..608403)	209	630	hypothetical protein	0.6444	COG3755	S	1	1	Betaproteobacteria	Burkholderiales	Burkholderiaceae	0.571429
HMP9_536_>complement(608773..609822)	349	1050	hypothetical protein	0.6371			1	1	Betaproteobacteria	Burkholderiales	Burkholderiaceae	0.587629
HMP9_537_>610117..610560	147	444	hypothetical protein	0.6306			1	1	Betaproteobacteria	Burkholderiales	Burkholderiaceae	0.56383
HMP9_538_>complement(610768..611052)	94	285	hypothetical protein	0.6772			1	1	Alphaproteobacteria	Sphingomonadales	Sphingomonadaceae	0.661017
HMP9_539_>611090..612058	322	969	hypothetical protein	0.6285			1	1	Alphaproteobacteria	Sphingomonadales	Sphingomonadaceae	0.666667
HMP9_540_>612045..612569	174	525	hypothetical protein	0.64				1	Alphaproteobacteria	Rhizobiales	Bradyrhizobiaceae	0.680851
HMP9_541_>612755..613360	201	606	hypothetical protein	0.6518			1		Alphaproteobacteria	Sphingomonadales	Sphingomonadaceae	0.6
HMP9_542_>613863..615410	515	1548	integrase	0.6492	COG4584	X		1	Alphaproteobacteria	Sphingomonadales	Erythrobacteraceae	0.672185
HMP9_543_>615424..616164	246	741	insertion sequence ATP-binding protein y4pL	0.6491	COG1484	L			Alphaproteobacteria	Sphingomonadales	Sphingomonadaceae	0.722973
HMP9_544_>complement(616568..617668)	366	1101	hypothetical protein	0.6349			2		Alphaproteobacteria	Sphingomonadales	Sphingomonadaceae	0.666667
HMP9_545_>617982..619160	392	1179	hypothetical protein	0.6446	COG0501	O	3		Alphaproteobacteria	Sphingomonadales	Sphingomonadaceae	0.702041
HMP9_546_>619157..624622	1821	5466	DNA helicase	0.6731	COG3831	K	5		Alphaproteobacteria	Sphingomonadales	Sphingomonadaceae	0.66454
HMP9_547_>complement(624896..625972)	358	1077	aldo/keto reductase	0.6202	COG0667	R		1	Alphaproteobacteria	Rhizobiales	Phyllobacteriaceae	0.641026
HMP9_548_>complement(626094..626942)	282	849	hypothetical protein	0.6231	COG0491	R		1	Alphaproteobacteria	Rhizobiales	Phyllobacteriaceae	0.608974
HMP9_549_>627074..627292	72	219	hypothetical protein	0.6301			1	1	Alphaproteobacteria	Rhizobiales	Bradyrhizobiaceae	0.590909
HMP9_550_>complement(627358..628137)	259	780	ATP-binding protein	0.6269	COG1484	L		1	Alphaproteobacteria	Rhizobiales	Bradyrhizobiaceae	0.597402
HMP9_551_>complement(628127..628405)	92	279	Transposase	0.6344	COG4584	X		1	Betaproteobacteria	Burkholderiales	Burkholderiaceae	0.644068
HMP9_552_>complement(628309..629649)	446	1341	Transposase	0.6376	COG4584	X		1	Betaproteobacteria	Burkholderiales	Burkholderiaceae	0.582996
HMP9_553_>629791..630084	97	294	transposase	0.6327	COG2963	X		1	Betaproteobacteria	Burkholderiales	Burkholderiaceae	0.727273
HMP9_554_>630081..630941	286	861	integrase	0.6167	COG2801	X		1	Betaproteobacteria	Burkholderiales	Burkholderiaceae	0.616883
HMP9_555_>complement(630985..632640)	551	1656	hypothetical protein	0.6178	COG4771	P			Alphaproteobacteria	Sphingomonadales	Sphingomonadaceae	0.520147
HMP9_556_>complement(633045..633299)	84	255	transposase	0.6	COG0309	O			Alphaproteobacteria	Sphingomonadales	Sphingomonadaceae	0.688889
HMP9_557_>complement(633735..634838)	367	1104	aldo/keto reductase	0.663	COG0667	R		1	Betaproteobacteria	Burkholderiales	Burkholderiaceae	0.62963
HMP9_558_>634937..635824	295	888	hypothetical protein	0.6858	COG0583	K		1	Alphaproteobacteria	Rhizobiales	Bradyrhizobiaceae	0.685714
HMP9_559_>complement(636356..636862)	168	507	hypothetical protein	0.6667	COG0491	R		1	Betaproteobacteria	Burkholderiales	Burkholderiaceae	0.688172
HMP9_560_>637210..637503	97	294	transposase	0.6327	COG2963	X		1	Betaproteobacteria	Burkholderiales	Burkholderiaceae	0.727273
HMP9_561_>637500..638360	286	861	integrase	0.6167	COG2801	X		1	Betaproteobacteria	Burkholderiales	Burkholderiaceae	0.616883
HMP9_562_>639770..640600	276	831	DNA catabolism protein	0.6294	COG2961	J	3		Betaproteobacteria	Burkholderiales	Burkholderiaceae	0.7
HMP9_563_>640664..640996	110	333	hypothetical protein	0.6066			1	1	Betaproteobacteria	Burkholderiales	Burkholderiaceae	0.722222
HMP9_564_>complement(641067..641384)	105	318	antibiotic biosynthesis monooxygenase	0.6069	COG2329	H	1	1	Alphaproteobacteria	Rhizobiales	Bradyrhizobiaceae	0.673077
HMP9_565_>complement(641390..641800)	136	411	hypothetical protein	0.6156			1	1	Alphaproteobacteria	Rhizobiales	Bradyrhizobiaceae	0.671642
HMP9_566_>complement(642085..642537)	150	453	MarR family transcriptional regulator	0.6645	COG1846	K			Alphaproteobacteria	Sphingomonadales	Sphingomonadaceae	0.697917
HMP9_567_>642643..643704	353	1062	hypothetical protein	0.678	COG0654	HC			Alphaproteobacteria	Sphingomonadales	Sphingomonadaceae	0.741935
HMP9_568_>complement(643845..644153)	102	309	HNH endonuclease	0.6278	COG1403	V			Alphaproteobacteria	Sphingomonadales	Sphingomonadaceae	0.637931
HMP9_569_>644317..645168	283	852	phosphatidylserine decarboxylase	0.6127	COG0688	I	2		Alphaproteobacteria	Sphingomonadales	Sphingomonadaceae	0.59589
HMP9_570_>complement(645503..647167)	554	1665	phytoene dehydrogenase	0.6348	COG1233	Q			Alphaproteobacteria	Sphingomonadales	Sphingomonadaceae	0.591696
HMP9_571_>complement(647164..648120)	318	957	hypothetical protein	0.6813			3		Alphaproteobacteria	Rhizobiales	Bradyrhizobiaceae	0.687179
HMP9_572_>complement(648149..648916)	255	768	xanthorhodopsin	0.6315	COG5524	CT	3		Alphaproteobacteria	Sphingomonadales	Sphingomonadaceae	0.568493
HMP9_573_>complement(649201..649845)	214	645	histidine kinase	0.6326	COG4566	TK			Alphaproteobacteria	Sphingomonadales	Sphingomonadaceae	0.617886
HMP9_574_>650649..651908	419	1260	hypothetical protein	0.6802	COG2814	G		1	Actinobacteria			0.645985
HMP9_575_>complement(651905..652723)	272	819	glycoside hydrolase	0.641	COG2273	G	4		Actinobacteria			0.625954
HMP9_576_>complement(652740..654494)	584	1755	hypothetical protein	0.6809			2		Actinobacteria			0.596091
HMP9_577_>654697..655380	227	684	hypothetical protein	0.6681	COG0665	E		1	Betaproteobacteria	Burkholderiales	Burkholderiaceae	0.616
HMP9_578_>complement(655412..657658)	748	2247	beta-glucosidase	0.6778	COG1472	G		1	Betaproteobacteria	Burkholderiales	Burkholderiaceae	0.594966
HMP9_579_>657918..660941	1007	3024	TonB-dependent receptor	0.621	COG1629	P		1	Betaproteobacteria	Burkholderiales	Burkholderiaceae	0.447917
HMP9_580_>661053..662612	519	1560	tryptophan halogenase	0.6821	COG0654	HC		1	Betaproteobacteria	Burkholderiales	Burkholderiaceae	0.636667
HMP9_581_>662612..663334	240	723	multidrug transporter	0.6625	COG1262	O			Alphaproteobacteria	Sphingomonadales	Sphingomonadaceae	0.755906
HMP9_582_>663327..664358	343	1032	hypothetical protein	0.6618	COG2140	G			Alphaproteobacteria	Sphingomonadales	Sphingomonadaceae	0.728813
HMP9_583_>664355..665833	492	1479	tryptophan halogenase	0.6599	COG0654	HC			Alphaproteobacteria	Sphingomonadales	Sphingomonadaceae	0.661479
HMP9_584_>665859..666923	354	1065	LacI family transcriptional regulator	0.6779	COG1609	K			Alphaproteobacteria	Sphingomonadales	Sphingomonadaceae	0.678218
HMP9_585_>complement(666969..667808)	279	840	hydroxypyruvate isomerase	0.6333	COG3622	G			Alphaproteobacteria	Sphingomonadales	Sphingomonadaceae	0.64539
HMP9_586_>complement(667882..668370)	162	489	metallophosphoesterase	0.6605	COG4186	R	2		Alphaproteobacteria	Sphingomonadales	Sphingomonadaceae	0.654762
HMP9_587_>complement(668461..668964)	167	504	hypothetical protein	0.6111	COG0225	O			Alphaproteobacteria	Sphingomonadales	Sphingomonadaceae	0.621951
HMP9_588_>669252..669833	193	582	2OG-Fe(II) oxygenase	0.6323	COG3145	L	3		Alphaproteobacteria	Sphingomonadales	Sphingomonadaceae	0.747368
HMP9_589_>complement(669885..671153)	422	1269	dehydrogenase, partial	0.6635	COG2133	G			Alphaproteobacteria	Sphingomonadales	Sphingomonadaceae	0.62212
HMP9_590_>complement(671298..673019)	573	1722	beta-xylosidase, partial	0.6492	COG3664	G			Alphaproteobacteria	Sphingomonadales	Sphingomonadaceae	0.636964
HMP9_591_>complement(673143..674024)	293	882	1,4-beta-xylanase	0.6735	COG0657	I			Alphaproteobacteria	Sphingomonadales	Sphingomonadaceae	0.644172
HMP9_592_>complement(674021..674212)	63	192	hypothetical protein	0.6198					Alphaproteobacteria	Sphingomonadales	Sphingomonadaceae	0.534884
HMP9_593_>complement(674209..675153)	314	945	esterase	0.6656	COG0657	I			Alphaproteobacteria	Sphingomonadales	Sphingomonadaceae	0.60625
HMP9_594_>675450..677021	523	1572	hypothetical protein	0.645					Alphaproteobacteria	Sphingomonadales	Sphingomonadaceae	0.666667
HMP9_595_>677242..680556	1104	3315	hypothetical protein	0.6534	COG4771	P			Alphaproteobacteria	Sphingomonadales	Sphingomonadaceae	0.518072
HMP9_596_>680609..681397	262	789	hypothetical protein	0.6413					Alphaproteobacteria	Sphingomonadales	Sphingomonadaceae	0.608696
HMP9_597_>complement(681506..682381)	291	876	dehydrogenase	0.6495	COG1028	IQR			Alphaproteobacteria	Sphingomonadales	Sphingomonadaceae	0.558282
HMP9_598_>complement(682610..682879)	89	270	hypothetical protein	0.5926					Alphaproteobacteria	Sphingomonadales	Sphingomonadaceae	0.6
HMP9_599_>683151..683918	255	768	hypothetical protein	0.668			1		Alphaproteobacteria	Sphingomonadales	Sphingomonadaceae	0.636364
HMP9_600_>complement(684039..684353)	104	315	hypothetical protein	0.654			1		Alphaproteobacteria	Sphingomonadales	Sphingomonadaceae	0.723077
HMP9_601_>complement(684668..685240)	190	573	maltose acetyltransferase	0.6702	COG0110	R			Alphaproteobacteria	Sphingomonadales	Sphingomonadaceae	0.585859
HMP9_602_>complement(685243..685932)	229	690	regulation of enolase 1	0.6406	COG3506	S	2		Alphaproteobacteria	Sphingomonadales	Sphingomonadaceae	0.543307
HMP9_603_>686062..686553	163	492	TetR family transcriptional regulator	0.6504	COG3226	K			Alphaproteobacteria	Sphingomonadales	Sphingomonadaceae	0.639175
HMP9_604_>complement(686703..687068)	121	366	hypothetical protein	0.6175			2		Alphaproteobacteria	Rhizobiales	Bradyrhizobiaceae	0.537314
HMP9_605_>complement(687520..690954)	1144	3435	2-acyl-glycerophospho-ethanolamine acyltransferase	0.6649	COG2814	G		1	Betaproteobacteria	Burkholderiales	Burkholderiaceae	0.629349
HMP9_606_>691154..691720	188	567	hypothetical protein	0.6561	COG1309	K	2		Alphaproteobacteria	Sphingomonadales	Sphingomonadaceae	0.690909
HMP9_607_>complement(691764..692180)	138	417	hypothetical protein	0.6787			1		Alphaproteobacteria	Sphingomonadales	Sphingomonadaceae	0.712329
HMP9_608_>complement(692319..693374)	351	1056	hypothetical protein	0.6619			1		Alphaproteobacteria	Sphingomonadales	Sphingomonadaceae	0.664975
HMP9_609_>complement(693433..693615)	60	183	hypothetical protein	0.6667			1	1	Alphaproteobacteria	Rhizobiales	Bradyrhizobiaceae	0.558823
HMP9_610_>complement(693707..694129)	140	423	hypothetical protein	0.6548			1		Alphaproteobacteria	Sphingomonadales	Sphingomonadaceae	0.517647
HMP9_611_>694518..694889	123	372	hypothetical protein	0.6129	COG3755	S			Alphaproteobacteria	Sphingomonadales	Sphingomonadaceae	0.621622
HMP9_612_>695408..695905	165	498	hypothetical protein	0.6426	COG1846	K			Alphaproteobacteria	Sphingomonadales	Sphingomonadaceae	0.642857
HMP9_613_>695902..697596	564	1695	FAD-binding monooxygenase	0.6507	COG0654	HC		1	Alphaproteobacteria	Rhizobiales	Bradyrhizobiaceae	0.625
HMP9_614_>complement(697606..698445)	279	840	AraC family transcriptional regulator	0.631	COG2207	K		1	Firmicutes			0.682635
HMP9_615_>698655..699380	241	726	oxidoreductase	0.6529	COG4221	C		1	Betaproteobacteria	Burkholderiales	Burkholderiaceae	0.631944
HMP9_616_>complement(699459..700349)	296	891	hypothetical protein	0.6756	COG0451	M		1	Betaproteobacteria	Burkholderiales	Burkholderiaceae	0.71345
HMP9_617_>complement(700451..701359)	302	909	LysR family transcriptional regulator	0.6656	COG0583	K		1	Alphaproteobacteria	Rhizobiales	Bradyrhizobiaceae	0.698925
HMP9_618_>complement(701428..701832)	134	405	transcriptional regulator	0.5951	COG1733	K		1	Betaproteobacteria	Burkholderiales	Burkholderiaceae	0.573171
HMP9_619_>701915..702649	244	735	oxidoreductase	0.6259	COG1028	IQR		1	Alphaproteobacteria	Rhizobiales	Bradyrhizobiaceae	0.553191
HMP9_620_>complement(702804..703793)	329	990	oxidoreductase	0.6444	COG1028	IQR			Alphaproteobacteria	Sphingomonadales	Sphingomonadaceae	0.594595
HMP9_621_>complement(703913..704566)	217	654	nuclease PIN	0.6315	COG3128	R			Alphaproteobacteria	Sphingomonadales	Sphingomonadaceae	0.659259
HMP9_622_>704667..704975	102	309	hypothetical protein	0.6634			1		Alphaproteobacteria	Sphingomonadales	Sphingomonadaceae	0.66129
HMP9_623_>complement(705002..705562)	186	561	TetR family transcriptional regulator	0.631	COG1309	K		1	Betaproteobacteria	Burkholderiales	Burkholderiaceae	0.654545
HMP9_624_>705725..706927	400	1203	hypothetical protein	0.6866	COG2814	G		1	Betaproteobacteria	Burkholderiales	Burkholderiaceae	0.621951
HMP9_625_>706962..707975	337	1014	alcohol dehydrogenase	0.6746	COG0604	CR		1	Betaproteobacteria	Burkholderiales	Burkholderiaceae	0.6
HMP9_626_>complement(708755..711850)	1031	3096	TonB-dependent receptor	0.6337	COG4771	P		1	Betaproteobacteria	Burkholderiales	Burkholderiaceae	0.492278
HMP9_627_>712123..712695	190	573	hypothetical protein	0.6213			5		Alphaproteobacteria	Sphingomonadales	Sphingomonadaceae	0.587719
HMP9_628_>complement(712847..715072)	741	2226	Catalase-peroxidase	0.6514	COG0376	P	3		Alphaproteobacteria	Sphingomonadales	Erythrobacteraceae	0.594805
HMP9_629_>715396..716343	315	948	deoxyribodipyrimidine photolyase	0.6835	COG3380	R	2		Betaproteobacteria	Burkholderiales	Burkholderiaceae	0.633333
HMP9_630_>complement(716360..716686)	108	327	TM helix	0.6881			1	1	Betaproteobacteria	Burkholderiales	Burkholderiaceae	0.77193
HMP9_631_>716859..717347	162	489	hypothetical protein	0.5521			1	1	Betaproteobacteria	Burkholderiales	Burkholderiaceae	0.482759
HMP9_632_>complement(717355..718638)	427	1284	transposase	0.6456	COG3464	X		1	Betaproteobacteria	Burkholderiales	Burkholderiaceae	0.653696
HMP9_633_>718947..719258	103	312	hypothetical protein	0.6314			4		Alphaproteobacteria	Sphingomonadales	Sphingomonadaceae	0.695652
HMP9_634_>complement(719474..720463)	329	990	nuclease	0.6455			4		Alphaproteobacteria	Sphingomonadales	Sphingomonadaceae	0.625731
HMP9_635_>complement(720482..721663)	393	1182	hypothetical protein	0.6929	COG1434	R	3		Alphaproteobacteria	Sphingomonadales	Sphingomonadaceae	0.633333
HMP9_636_>complement(721660..724185)	841	2526	TonB-dependent receptor	0.6231	COG4206	H			Alphaproteobacteria	Sphingomonadales	Sphingomonadaceae	0.521951
HMP9_637_>complement(724602..727088)	828	2487	Glycosyl hydrolases family 31	0.6856	COG1501	G			Alphaproteobacteria	Sphingomonadales	Sphingomonadaceae	0.545872
HMP9_638_>complement(727085..728614)	509	1530	tryptophan halogenase	0.683	COG0654	HC		1	Betaproteobacteria	Burkholderiales	Burkholderiaceae	0.649254
HMP9_639_>complement(728611..730224)	537	1614	Alpha amylase, catalytic domain	0.6617	COG0366	G		1	Betaproteobacteria	Burkholderiales	Burkholderiaceae	0.664122
HMP9_640_>complement(730224..732026)	600	1803	Alpha amylase, catalytic domain	0.6561	COG0366	G		1	Betaproteobacteria	Burkholderiales	Burkholderiaceae	0.56875
HMP9_641_>complement(732023..733537)	504	1515	Tryptophan halogenase	0.6535	COG0665	E			Alphaproteobacteria	Sphingomonadales	Sphingomonadaceae	0.676692
HMP9_642_>complement(733610..736561)	983	2952	signal protein	0.6406	COG1629	P			Alphaproteobacteria	Sphingomonadales	Sphingomonadaceae	0.488636
HMP9_643_>736758..737783	341	1026	LacI family transcriptional regulator	0.6745	COG1609	K			Alphaproteobacteria	Sphingomonadales	Sphingomonadaceae	0.668342
HMP9_644_>complement(737825..738505)	226	681	hypothetical protein	0.6535	COG0665	E	2		Betaproteobacteria	Burkholderiales	Burkholderiaceae	0.721311
HMP9_645_>738639..740138	499	1500	MFS transporter	0.64	COG2211	G		1	Betaproteobacteria	Burkholderiales	Burkholderiaceae	0.605839
HMP9_646_>740384..741634	416	1251	pyridine nucleotide-disulfide oxidoreductase	0.6475	COG1251	C			Alphaproteobacteria	Sphingomonadales	Sphingomonadaceae	0.607438
HMP9_647_>complement(741694..742371)	225	678	hypothetical protein	0.6445					Alphaproteobacteria	Sphingomonadales	Sphingomonadaceae	0.693548
HMP9_648_>complement(742486..745689)	1067	3204	cation transporter	0.6713	COG3696	P			Alphaproteobacteria	Sphingomonadales	Sphingomonadaceae	0.593005
HMP9_649_>complement(745693..746877)	394	1185	hemolysin D	0.7198	COG0845	MV		1	Betaproteobacteria	Burkholderiales	Burkholderiaceae	0.603239
HMP9_650_>complement(746874..748139)	421	1266	transporter	0.7227	COG1538	M		1	Betaproteobacteria	Burkholderiales	Burkholderiaceae	0.725695
HMP9_651_>complement(748195..748494)	99	300	hypothetical protein	0.6733					Alphaproteobacteria	Sphingomonadales	Sphingomonadaceae	0.62
HMP9_652_>748821..750092	423	1272	chloride channel protein	0.6981	COG0038	P			Alphaproteobacteria	Sphingomonadales	Sphingomonadaceae	0.601562
HMP9_653_>complement(750121..751566)	481	1446	Tat pathway signal protein	0.6563	COG5368	S	3		Alphaproteobacteria	Sphingomonadales	Sphingomonadaceae	0.632035
HMP9_654_>complement(751637..752620)	327	984	TonB-dependent receptor	0.6128	COG4771	P			Alphaproteobacteria	Sphingomonadales	Sphingomonadaceae	0.461039
HMP9_655_>complement(752533..754671)	712	2139	TonB-dependent receptor	0.6386	COG4771	P			Alphaproteobacteria	Sphingomonadales	Sphingomonadaceae	0.520942
HMP9_656_>complement(754668..755732)	354	1065	hypothetical protein	0.6854	COG1609	K			Alphaproteobacteria	Sphingomonadales	Sphingomonadaceae	0.663415
HMP9_657_>755954..758215	753	2262	beta-glucosidase	0.6923	COG1472	G			Alphaproteobacteria	Sphingomonadales	Sphingomonadaceae	0.659955
HMP9_658_>complement(758202..759518)	438	1317	hypothetical protein	0.697	COG2211	G			Alphaproteobacteria	Sphingomonadales	Sphingomonadaceae	0.727941
HMP9_659_>759695..760495	266	801	methyltransferase-like protein	0.6479	COG4798	R			Alphaproteobacteria	Sphingomonadales	Sphingomonadaceae	0.555555
HMP9_660_>760601..761893	430	1293	glycosidase	0.6303	COG2152	G			Alphaproteobacteria	Sphingomonadales	Sphingomonadaceae	0.608295
HMP9_661_>762004..763830	608	1827	hypothetical protein	0.6475	COG4805	S			Alphaproteobacteria	Sphingomonadales	Sphingomonadaceae	0.630631
HMP9_662_>763827..765329	500	1503	Carboxypeptidase C	0.668	COG2939	E			Alphaproteobacteria	Sphingomonadales	Sphingomonadaceae	0.505576
HMP9_663_>765366..766109	247	744	dienelactone hydrolase	0.6613	COG0412	Q			Alphaproteobacteria	Sphingomonadales	Sphingomonadaceae	0.722628
HMP9_664_>766313..772039	1908	5727	alpha-2-macroglobulin	0.6831	COG2373	R	6		Alphaproteobacteria	Sphingomonadales	Sphingomonadaceae	0.5819
HMP9_665_>772036..774144	702	2109	penicillin-binding protein 1C	0.7098	COG4953	M			Alphaproteobacteria	Sphingomonadales	Sphingomonadaceae	0.693237
HMP9_666_>774423..776033	536	1611	Phosphoenolpyruvate carboxykinase [ATP]	0.6381	COG1866	C	7		Alphaproteobacteria	Sphingomonadales	Sphingomonadaceae	0.565068
HMP9_667_>complement(776167..776628)	153	462	membrane protein	0.7056	COG1585	O	6		Betaproteobacteria	Nitrosomonadales	Thiobacillaceae	0.580645
HMP9_668_>complement(776628..777632)	334	1005	membrane protein	0.6348	COG0330	O			Alphaproteobacteria	Sphingomonadales	Sphingomonadaceae	0.598985
HMP9_669_>777738..779195	485	1458	inosine-5-monophosphate dehydrogenase	0.6728	COG0517	T	8		Alphaproteobacteria	Sphingomonadales	Sphingomonadaceae	0.530686
HMP9_670_>779656..780843	395	1188	RNA methyltransferase	0.7197	COG0144	J	8		Alphaproteobacteria	Sphingomonadales	Sphingomonadaceae	0.677419
HMP9_671_>780855..781376	173	522	hypothetical protein	0.6858	COG3063	NW	8		Alphaproteobacteria	Sphingomonadales	Sphingomonadaceae	0.61017
HMP9_672_>complement(781539..782369)	276	831	dimethyladenosine transferase	0.6631	COG0030	J	8		Alphaproteobacteria	Sphingomonadales	Sphingomonadaceae	0.64497
HMP9_673_>complement(782366..783373)	335	1008	4-hydroxythreonine-4-phosphate dehydrogenase	0.6667	COG1995	H	8		Alphaproteobacteria	Sphingomonadales	Sphingomonadaceae	0.668449
HMP9_674_>complement(783381..784634)	417	1254	peptidylprolyl isomerase	0.6515	COG0760	O	8		Alphaproteobacteria	Sphingomonadales	Sphingomonadaceae	0.601626
HMP9_675_>complement(784933..787245)	770	2313	organic solvent tolerance protein	0.652	COG1452	M	8		Alphaproteobacteria	Sphingomonadales	Sphingomonadaceae	0.546099
HMP9_676_>787417..788892	491	1476	aminopeptidase A	0.6877	COG0260	E			Alphaproteobacteria	Sphingomonadales	Sphingomonadaceae	0.538194
HMP9_677_>789045..789491	148	447	DNA polymerase III subunit chi	0.6689	COG2927	L	7		Alphaproteobacteria	Sphingomonadales	Sphingomonadaceae	0.741176
HMP9_678_>789573..790004	143	432	Nucleoside diphosphate kinase	0.6134	COG0105	F	7		Alphaproteobacteria	Sphingomonadales	Sphingomonadaceae	0.590361
HMP9_679_>790004..790522	172	519	hypothetical protein	0.6667	COG0456	J			Alphaproteobacteria	Sphingomonadales	Sphingomonadaceae	0.652174
HMP9_680_>complement(790683..791288)	201	606	hypothetical protein	0.6815			5		Alphaproteobacteria	Sphingomonadales	Sphingomonadaceae	0.623077
HMP9_681_>complement(791285..791650)	121	366	hypothetical protein	0.6831	COG3801	S			Alphaproteobacteria	Sphingomonadales	Sphingomonadaceae	0.647887
HMP9_682_>complement(791647..792219)	190	573	phosphoribosylglycinamide formyltransferase	0.6667	COG0299	F	8		Alphaproteobacteria	Sphingomonadales	Sphingomonadaceae	0.65812
HMP9_683_>complement(792212..793327)	371	1116	Phosphoribosylformylglycinamidine cyclo-ligase	0.6855	COG0150	F	8		Alphaproteobacteria	Sphingomonadales	Sphingomonadaceae	0.658768
HMP9_684_>793326..794636	436	1311	hypothetical protein	0.6842	COG3249	S	8		Alphaproteobacteria	Sphingomonadales	Sphingomonadaceae	0.586066
HMP9_685_>794633..795292	219	660	chromosomal replication initiator protein DnaA	0.6591	COG0593	L	8		Alphaproteobacteria	Sphingomonadales	Sphingomonadaceae	0.676259
HMP9_686_>795309..797474	721	2166	polyphosphate kinase	0.6468	COG0855	P	8		Alphaproteobacteria	Sphingomonadales	Sphingomonadaceae	0.649874
HMP9_687_>797471..798982	503	1512	exopolyphosphatase	0.6806	COG0248	FTP	8		Alphaproteobacteria	Sphingomonadales	Sphingomonadaceae	0.694006
HMP9_688_>complement(799131..799439)	102	309	hypothetical protein	0.6796					Alphaproteobacteria	Sphingomonadales	Sphingomonadaceae	0.602941
HMP9_689_>complement(799436..800611)	391	1176	Ribonuclease D	0.6548	COG0349	J	8		Alphaproteobacteria	Sphingomonadales	Sphingomonadaceae	0.683258
HMP9_690_>800703..802526	607	1824	Aspartate--tRNA(Asp/Asn) ligase	0.6475	COG0173	J	7		Alphaproteobacteria	Sphingomonadales	Sphingomonadaceae	0.613333
HMP9_691_>802837..803613	258	777	polyphosphate kinase	0.6435	COG2326	C	8		Betaproteobacteria	Burkholderiales	Burkholderiaceae	0.630137
HMP9_692_>complement(803618..804280)	220	663	carbonate dehydratase	0.6425	COG0288	P	8		Betaproteobacteria	Burkholderiales	Burkholderiaceae	0.606557
HMP9_693_>804439..805365	308	927	Lipoyl synthase	0.6408	COG0320	H	8		Betaproteobacteria	Burkholderiales	Burkholderiaceae	0.569767
HMP9_694_>805365..805838	157	474	cyclase	0.6329	COG2867	J	8		Alphaproteobacteria	Sphingomonadales	Sphingomonadaceae	0.571429
HMP9_695_>complement(805784..806299)	171	516	competence protein	0.6764	COG1546	H	8		Alphaproteobacteria	Sphingomonadales	Sphingomonadaceae	0.579439
HMP9_696_>complement(806299..806823)	174	525	hypothetical protein	0.6876			4		Alphaproteobacteria	Sphingomonadales	Sphingomonadaceae	0.672131
HMP9_697_>complement(806820..807971)	383	1152	2-C-methyl-D-erythritol 4-phosphate cytidylyltransferase	0.6771	COG1211	I	8		Betaproteobacteria	Burkholderiales	Burkholderiaceae	0.627803
HMP9_698_>808063..809061	332	999	tRNA-dihydrouridine synthase	0.6547	COG0042	J	8		Betaproteobacteria	Burkholderiales	Burkholderiaceae	0.573864
HMP9_699_>809048..810112	354	1065	two-component system sensor histidine kinase	0.6714	COG3852	T		1	Betaproteobacteria	Burkholderiales	Burkholderiaceae	0.725
HMP9_700_>810109..811548	479	1440	nitrogen regulation protein NR(I)	0.6674	COG2204	T		1	Betaproteobacteria	Burkholderiales	Burkholderiaceae	0.71875
HMP9_701_>811602..813845	747	2244	ATPase	0.6515	COG5000	T			Alphaproteobacteria	Sphingomonadales	Sphingomonadaceae	0.635165
HMP9_702_>813850..815226	458	1377	ATPase AAA	0.6398	COG2204	T	8		Alphaproteobacteria	Rhizobiales	Bradyrhizobiaceae	0.662021
HMP9_703_>815368..815880	170	513	RNA-binding protein hfq	0.5497	COG1923	T	8		Alphaproteobacteria	Sphingomonadales	Sphingomonadaceae	0.54023
HMP9_704_>815877..817169	430	1293	GTPase HflX	0.6257	COG2262	J	8		Alphaproteobacteria	Sphingomonadales	Sphingomonadaceae	0.66171
HMP9_705_>complement(817150..817884)	244	735	nucleoside triphosphate hydrolase	0.6109	COG3956	R	8		Alphaproteobacteria	Sphingomonadales	Sphingomonadaceae	0.677632
HMP9_706_>complement(817953..818528)	191	576	hypothetical protein	0.6111	COG3577	R			Alphaproteobacteria	Sphingomonadales	Sphingomonadaceae	0.564103
HMP9_707_>complement(818525..819289)	254	765	MBL fold metallo-hydrolase	0.6575	COG1235	P	8		Alphaproteobacteria	Sphingomonadales	Sphingomonadaceae	0.629921
HMP9_708_>complement(819286..820077)	263	792	LuxR family transcriptional regulator	0.6641	COG0084	N	8		Alphaproteobacteria	Sphingomonadales	Sphingomonadaceae	0.651316
HMP9_709_>complement(820077..821624)	515	1548	methionine--tRNA ligase	0.6279	COG0143	J	8		Alphaproteobacteria	Sphingomonadales	Sphingomonadaceae	0.626923
HMP9_710_>complement(821675..822652)	325	978	DNA polymerase	0.7065	COG0470	L	8		Alphaproteobacteria	Sphingomonadales	Sphingomonadaceae	0.751269
HMP9_711_>complement(822681..823844)	387	1164	peptidase S11	0.646	COG1686	M	8		Alphaproteobacteria	Sphingomonadales	Sphingomonadaceae	0.524887
HMP9_712_>complement(823871..824605)	244	735	hypothetical protein	0.6721	COG3147	D			Alphaproteobacteria	Sphingomonadales	Sphingomonadaceae	0.664516
HMP9_713_>complement(824589..825584)	331	996	lytic transglycosylase	0.6687	COG2951	M	8		Alphaproteobacteria	Sphingomonadales	Sphingomonadaceae	0.644809
HMP9_714_>complement(826268..828943)	891	2676	hypothetical protein	0.6682	COG0308	E	8		Alphaproteobacteria	Sphingomonadales	Sphingomonadaceae	0.592742
HMP9_715_>829199..830488	429	1290	hypothetical protein	0.6589	COG3724	E	8		Alphaproteobacteria	Sphingomonadales	Sphingomonadaceae	0.670886
HMP9_716_>complement(830519..831526)	335	1008	2-keto-3-deoxygluconate kinase	0.6627	COG0524	G			Alphaproteobacteria	Sphingomonadales	Sphingomonadaceae	0.682051
HMP9_717_>831805..833457	550	1653	hypothetical protein	0.683	COG0025	P	6		Alphaproteobacteria	Sphingomonadales	Sphingomonadaceae	0.695906
HMP9_718_>complement(833779..834132)	117	354	hypothetical protein	0.6497			1		Alphaproteobacteria	Sphingomonadales	Sphingomonadaceae	0.627119
HMP9_719_>834279..836423	714	2145	hypothetical protein	0.6471	COG4773	P			Alphaproteobacteria	Sphingomonadales	Sphingomonadaceae	0.526316
HMP9_720_>836456..837169	237	714	hypothetical protein	0.6583	COG0625	O		1	Betaproteobacteria	Burkholderiales	Burkholderiaceae	0.692913
HMP9_721_>complement(837203..839617)	804	2415	TonB-dependent receptor	0.6402	COG4772	P		1	Betaproteobacteria	Burkholderiales	Burkholderiaceae	0.463592
HMP9_722_>complement(839763..841898)	711	2136	dipeptidyl carboxypeptidase II	0.6419	COG0339	E		1	Betaproteobacteria	Burkholderiales	Burkholderiaceae	0.603133
HMP9_723_>842043..842312	89	270	hypothetical protein	0.563			2		Alphaproteobacteria	Sphingomonadales	Sphingomonadaceae	0.636364
HMP9_724_>complement(842385..843179)	264	795	precorrin 6A synthase	0.6503	COG2243	H	2		Alphaproteobacteria	Sphingomonadales	Sphingomonadaceae	0.676056
HMP9_725_>complement(843176..843907)	243	732	uroporphyrin-III methyltransferase	0.6831	COG0007	H		1	Betaproteobacteria	Burkholderiales	Burkholderiaceae	0.635762
HMP9_726_>complement(843904..845211)	435	1308	cobyrinic acid a,c-diamide synthase	0.6766	COG1797	H	2		Alphaproteobacteria	Sphingomonadales	Sphingomonadaceae	0.670833
HMP9_727_>complement(845208..845993)	261	786	Precorrin-4 C(11)-methyltransferase	0.6883	COG2875	H			Alphaproteobacteria	Sphingomonadales	Sphingomonadaceae	0.686667
HMP9_728_>846056..846397	113	342	hypothetical protein	0.6901			1		Alphaproteobacteria	Sphingomonadales	Sphingomonadaceae	0.698413
HMP9_729_>complement(846364..847563)	399	1200	precorrin-6Y methyltransferase	0.6908	COG2242	H	2		Alphaproteobacteria	Sphingomonadales	Sphingomonadaceae	0.688797
HMP9_730_>847562..848311	249	750	hypothetical protein	0.6787	COG2099	H	2		Alphaproteobacteria	Rhizobiales	Bradyrhizobiaceae	0.642384
HMP9_731_>complement(848287..849036)	249	750	precorrin-3B C17-methyltransferase	0.676	COG1010	H		1	Alphaproteobacteria	Rhizobiales	Bradyrhizobiaceae	0.679739
HMP9_732_>complement(849033..849758)	241	726	precorrin-2 C20-methyltransferase	0.6598	COG2243	H		1	Betaproteobacteria	Burkholderiales	Burkholderiaceae	0.609023
HMP9_733_>complement(849755..850384)	209	630	precorrin-8X methylmutase	0.6778	COG2082	H	2		Betaproteobacteria	Nitrosomonadales	Thiobacillaceae	0.699187
HMP9_734_>complement(850385..851530)	381	1146	hypothetical protein	0.6911	COG0155	P	2		Betaproteobacteria	Nitrosomonadales	Thiobacillaceae	0.699074
HMP9_735_>complement(851527..854760)	1077	3234	cobalamin biosynthesis protein CobN	0.6908	COG1429	H		1	Betaproteobacteria	Nitrosomonadales	Thiobacillaceae	0.703125
HMP9_736_>complement(854769..855818)	349	1050	cobalamin biosynthesis protein CobW	0.6829	COG0523	R		1	Betaproteobacteria	Burkholderiales	Burkholderiaceae	0.665049
HMP9_737_>complement(856296..857363)	355	1068	nickel transporter	0.6545	COG3376	P	3		Betaproteobacteria	Burkholderiales	Burkholderiaceae	0.625
HMP9_738_>complement(857811..859913)	700	2103	peptidase	0.6405	COG1770	E			Alphaproteobacteria	Sphingomonadales	Sphingomonadaceae	0.542417
HMP9_739_>complement(859963..860556)	197	594	cytochrome P450	0.67	COG2124	QV			Alphaproteobacteria	Sphingomonadales	Sphingomonadaceae	0.647059
HMP9_740_>860793..862061	422	1269	transposase	0.6541	COG3328	X			Alphaproteobacteria	Sphingomonadales	Sphingomonadaceae	0.606618
HMP9_741_>complement(862092..862739)	215	648	cytochrome P450	0.6698	COG2124	QV			Alphaproteobacteria	Sphingomonadales	Sphingomonadaceae	0.610619
HMP9_742_>862845..863624	259	780	3-hydroxy-2-methylbutyryl-CoA dehydrogenase	0.6859	COG1028	IQR			Alphaproteobacteria	Sphingomonadales	Sphingomonadaceae	0.655406
HMP9_743_>complement(863910..865529)	539	1620	hypothetical protein	0.6951	COG2303	IR			Alphaproteobacteria	Sphingomonadales	Sphingomonadaceae	0.609756
HMP9_744_>complement(865587..866141)	184	555	hypothetical protein	0.6577	COG1309	K			Alphaproteobacteria	Sphingomonadales	Sphingomonadaceae	0.747826
HMP9_745_>866261..867514	417	1254	acetyl-CoA acetyltransferase	0.6738	COG0183	I			Alphaproteobacteria	Sphingomonadales	Sphingomonadaceae	0.649351
HMP9_746_>867514..869052	512	1539	acyl-CoA synthetase	0.6751	COG0318	IQ		1	Betaproteobacteria	Nitrosomonadales	Thiobacillaceae	0.59854
HMP9_747_>869049..870146	365	1098	acyl-CoA dehydrogenase	0.6785	COG1960	I			Alphaproteobacteria	Sphingomonadales	Sphingomonadaceae	0.685185
HMP9_748_>870157..871362	401	1206	acyl-CoA dehydrogenase	0.6841	COG1960	I			Alphaproteobacteria	Sphingomonadales	Sphingomonadaceae	0.618091
HMP9_749_>871506..871865	119	360	hypothetical protein	0.5833	COG0810	M			Alphaproteobacteria	Sphingomonadales	Sphingomonadaceae	0.513158
HMP9_750_>872038..873456	472	1419	aldehyde dehydrogenase	0.6596	COG1012	C			Alphaproteobacteria	Sphingomonadales	Sphingomonadaceae	0.625483
HMP9_751_>873685..876081	798	2397	TonB-dependent receptor, partial	0.64	COG4771	P			Alphaproteobacteria	Sphingomonadales	Sphingomonadaceae	0.50237
HMP9_752_>complement(876128..878107)	659	1980	hypothetical protein	0.6707	COG4191	T			Alphaproteobacteria	Sphingomonadales	Sphingomonadaceae	0.663462
HMP9_753_>complement(878109..879620)	503	1512	circadian clock protein KaiC	0.6389	COG0467	T			Alphaproteobacteria	Sphingomonadales	Sphingomonadaceae	0.609589
HMP9_754_>879732..880235	167	504	DNA-deoxyinosine glycosylase	0.6448	COG3663	L	5		Alphaproteobacteria	Sphingomonadales	Sphingomonadaceae	0.663158
HMP9_755_>880412..881065	217	654	hypothetical protein	0.6651	COG0586	S			Alphaproteobacteria	Sphingomonadales	Sphingomonadaceae	0.634921
HMP9_756_>complement(881627..884107)	826	2481	TonB-dependent receptor	0.6683	COG4771	P		1	Betaproteobacteria	Burkholderiales	Burkholderiaceae	0.556277
HMP9_757_>complement(884263..884895)	210	633	peptidase C26	0.6856	COG2071	E		1	Betaproteobacteria	Burkholderiales	Burkholderiaceae	0.633588
HMP9_758_>complement(884940..885884)	314	945	serine acetyltransferase	0.6815	COG1045	E		1	Betaproteobacteria	Burkholderiales	Burkholderiaceae	0.692308
HMP9_759_>complement(885904..886698)	264	795	hypothetical protein	0.6843	COG3221	P	3		Betaproteobacteria	Burkholderiales	Burkholderiaceae	0.626582
HMP9_760_>complement(886695..887588)	297	894	hypothetical protein	0.6454	COG3239	I	2		Betaproteobacteria	Burkholderiales	Burkholderiaceae	0.641509
HMP9_761_>complement(887757..889436)	559	1680	alkaline phosphatase	0.6696	COG3540	P		1	Betaproteobacteria	Burkholderiales	Burkholderiaceae	0.604361
HMP9_762_>889607..892006	799	2400	membrane protein	0.6358	COG4773	P		1	Actinobacteria			0.537209
HMP9_763_>892057..894531	824	2475	phosphatase	0.6562	COG3211	R	6		Alphaproteobacteria	Sphingomonadales	Sphingomonadaceae	0.476615
HMP9_764_>complement(894886..895230)	114	345	MerR family transcriptional regulator	0.658	COG0789	K			Alphaproteobacteria	Sphingomonadales	Sphingomonadaceae	0.757143
HMP9_765_>complement(895275..896972)	565	1698	long-chain fatty acid--CoA ligase	0.6549	COG0318	IQ			Alphaproteobacteria	Sphingomonadales	Sphingomonadaceae	0.602447
HMP9_766_>897092..898228	378	1137	acetyl-CoA acetyltransferase	0.6887	COG0183	I			Alphaproteobacteria	Sphingomonadales	Sphingomonadaceae	0.6
HMP9_767_>898225..900546	773	2322	3-hydroxyacyl-CoA dehydrogenase	0.6568	COG1250	I			Alphaproteobacteria	Sphingomonadales	Sphingomonadaceae	0.577273
HMP9_768_>complement(900642..900824)	60	183	hypothetical protein	0.6066			1		Alphaproteobacteria	Sphingomonadales	Sphingomonadaceae	0.571428
HMP9_769_>900763..901173	136	411	hypothetical protein	0.6423	COG4731	S			Alphaproteobacteria	Sphingomonadales	Sphingomonadaceae	0.5
HMP9_770_>901227..902561	444	1335	aromatic hydrocarbon degradation protein	0.6449	COG2067	I	6		Alphaproteobacteria	Sphingomonadales	Sphingomonadaceae	0.51626
HMP9_771_>complement(902627..903154)	175	528	hypothetical protein	0.6818	COG0663	R			Alphaproteobacteria	Sphingomonadales	Sphingomonadaceae	0.642105
HMP9_772_>complement(903154..905262)	702	2109	malate synthase G	0.6657	COG2225	C	7		Alphaproteobacteria	Sphingomonadales	Sphingomonadaceae	0.673684
HMP9_773_>905356..906231	291	876	LysR family transcriptional regulator	0.7078	COG0583	K			Alphaproteobacteria	Sphingomonadales	Sphingomonadaceae	0.67027
HMP9_774_>complement(906186..906674)	162	489	MarR family transcriptional regulator	0.6585	COG1846	K	7		Alphaproteobacteria	Sphingomonadales	Sphingomonadaceae	0.645833
HMP9_775_>906753..907823	356	1071	4-hydroxyphenylpyruvate dioxygenase	0.6237	COG3185	ER	7		Alphaproteobacteria	Sphingomonadales	Sphingomonadaceae	0.672317
HMP9_776_>908024..909349	441	1326	homogentisate 1,2-dioxygenase	0.681	COG3508	Q	7		Alphaproteobacteria	Sphingomonadales	Sphingomonadaceae	0.654206
HMP9_777_>909346..909990	214	645	maleylacetoacetate isomerase	0.6899	COG0625	O			Alphaproteobacteria	Sphingomonadales	Sphingomonadaceae	0.706896
HMP9_778_>909987..910352	121	366	(2Fe-2S) ferredoxin	0.6967	COG2146	PQ		1	Betaproteobacteria	Burkholderiales	Burkholderiaceae	0.555555
HMP9_779_>910408..911421	337	1014	hypothetical protein	0.6667	COG1054	R	5		Betaproteobacteria	Burkholderiales	Burkholderiaceae	0.617486
HMP9_780_>complement(911735..912262)	175	528	hypothetical protein	0.6705	COG0666	T			Alphaproteobacteria	Sphingomonadales	Sphingomonadaceae	0.686869
HMP9_781_>complement(912264..913424)	386	1161	hypothetical protein	0.6512	COG0754	E	2		Alphaproteobacteria	Sphingomonadales	Sphingomonadaceae	0.683673
HMP9_782_>complement(913424..914167)	247	744	phage-shock protein	0.6788	COG1842	KT	1		Alphaproteobacteria	Sphingomonadales	Sphingomonadaceae	0.68125
HMP9_783_>complement(914193..914627)	144	435	hypothetical protein	0.6391	COG3789	S	1		Alphaproteobacteria	Sphingomonadales	Sphingomonadaceae	0.636364
HMP9_784_>914888..915529	213	642	hypothetical protein	0.6604			1		Alphaproteobacteria	Sphingomonadales	Sphingomonadaceae	0.640351
HMP9_785_>915562..915975	137	414	membrane protein	0.5942	COG3766	S	2		Alphaproteobacteria	Sphingomonadales	Sphingomonadaceae	0.607595
HMP9_786_>915987..916556	189	570	membrane protein	0.6544	COG5463	S	1		Alphaproteobacteria	Sphingomonadales	Sphingomonadaceae	0.572916
HMP9_787_>complement(916582..917229)	215	648	hypothetical protein	0.6358	COG0625	O			Alphaproteobacteria	Sphingomonadales	Sphingomonadaceae	0.675439
HMP9_788_>917311..918726	471	1416	dihydrolipoamide dehydrogenase	0.6695	COG1249	C			Alphaproteobacteria	Sphingomonadales	Sphingomonadaceae	0.575188
HMP9_789_>complement(918876..919076)	66	201	hypothetical protein	0.6269			1		Alphaproteobacteria	Sphingomonadales	Sphingomonadaceae	0.657895
HMP9_790_>919185..919829	214	645	hypothetical protein	0.6667	COG2080	C			Alphaproteobacteria	Sphingomonadales	Sphingomonadaceae	0.543103
HMP9_791_>919826..920776	316	951	xanthine dehydrogenase YagS FAD-binding subunit	0.6919	COG1319	C			Alphaproteobacteria	Sphingomonadales	Sphingomonadaceae	0.620321
HMP9_792_>920782..922974	730	2193	xanthine dehydrogenase	0.6612	COG1529	C			Alphaproteobacteria	Sphingomonadales	Sphingomonadaceae	0.540741
HMP9_793_>923065..924024	319	960	2-nitropropane dioxygenase	0.6469	COG2070	R			Alphaproteobacteria	Sphingomonadales	Sphingomonadaceae	0.628049
HMP9_794_>complement(924055..925803)	582	1749	pyruvate dehydrogenase	0.6444	COG0028	EH			Alphaproteobacteria	Sphingomonadales	Sphingomonadaceae	0.613982
HMP9_795_>926180..928573	797	2394	1,4-beta-D-glucan glucohydrolase	0.6633	COG1472	G	6		Alphaproteobacteria	Sphingomonadales	Sphingomonadaceae	0.559908
HMP9_796_>928661..929104	147	444	hypothetical protein	0.6171					Alphaproteobacteria	Sphingomonadales	Sphingomonadaceae	0.536585
HMP9_797_>929220..929387	55	168	hypothetical protein	0.619	COG4773	P			Alphaproteobacteria	Sphingomonadales	Sphingomonadaceae	0.464286
HMP9_798_>929401..930783	460	1383	hypothetical protein	0.6674	COG3182	S			Alphaproteobacteria	Sphingomonadales	Sphingomonadaceae	0.610236
HMP9_799_>complement(930792..931667)	291	876	hypothetical protein	0.6826	COG3405	G	4		Betaproteobacteria	Burkholderiales	Burkholderiaceae	0.650888
HMP9_800_>complement(931873..932328)	151	456	hypothetical protein	0.6601			3		Alphaproteobacteria	Sphingomonadales	Sphingomonadaceae	0.701031
HMP9_801_>complement(932325..935711)	1128	3387	hypothetical protein	0.6947	COG5010	UW	4		Alphaproteobacteria	Sphingomonadales	Sphingomonadaceae	0.664634
HMP9_802_>complement(935708..940093)	1461	4386	hypothetical protein	0.6621	COG1215	N		1	Betaproteobacteria	Burkholderiales	Burkholderiaceae	0.639089
HMP9_803_>complement(940057..940773)	238	717	hypothetical protein	0.6653	COG1192	N	3		Betaproteobacteria	Burkholderiales	Burkholderiaceae	0.619048
HMP9_804_>complement(940773..941066)	97	294	hypothetical protein	0.6429			3		Betaproteobacteria	Burkholderiales	Burkholderiaceae	0.763636
HMP9_805_>941820..943409	529	1590	peptide transporter	0.6654	COG2831	U		1	Betaproteobacteria	Burkholderiales	Burkholderiaceae	0.556291
HMP9_806_>943466..946183	905	2718	filamentous hemagglutinin family outer membrane protein, partial	0.695	COG3210	U		1	Actinobacteria			0.510204
HMP9_807_>946185..946886	233	702	hypothetical protein	0.6895	COG1376	M		1	Betaproteobacteria	Burkholderiales	Burkholderiaceae	0.584615
HMP9_808_>complement(947024..947740)	238	717	procollagen-proline dioxygenase	0.6318	COG3751	JO		1	Betaproteobacteria	Burkholderiales	Burkholderiaceae	0.61062
HMP9_809_>948224..948667	147	444	hypothetical protein	0.6622			1		Alphaproteobacteria	Sphingomonadales	Sphingomonadaceae	0.684211
HMP9_810_>complement(948876..949790)	304	915	hypothetical protein	0.6492	COG3631	R	1		Alphaproteobacteria	Sphingomonadales	Sphingomonadaceae	0.595092
HMP9_811_>complement(949883..951019)	378	1137	MFS transporter	0.6684	COG2814	G			Alphaproteobacteria	Sphingomonadales	Sphingomonadaceae	0.607929
HMP9_812_>950970..951128	52	159	hypothetical protein	0.6667			1		Alphaproteobacteria	Sphingomonadales	Sphingomonadaceae	0.59375
HMP9_813_>951213..952121	302	909	LysR family transcriptional regulator	0.67	COG0583	K			Alphaproteobacteria	Sphingomonadales	Sphingomonadaceae	0.671958
HMP9_814_>952191..952964	257	774	short-chain dehydrogenase	0.6783	COG1028	IQR		1	Betaproteobacteria	Burkholderiales	Burkholderiaceae	0.598684
HMP9_815_>952964..953860	298	897	glycosidase	0.6622	COG2152	G	3		Alphaproteobacteria	Sphingomonadales	Sphingomonadaceae	0.608108
HMP9_816_>complement(953906..954127)	73	222	hypothetical protein	0.7027			2		Alphaproteobacteria	Sphingomonadales	Sphingomonadaceae	0.707317
HMP9_817_>954360..954857	165	498	hypothetical protein	0.6546	COG4704	S			Alphaproteobacteria	Sphingomonadales	Sphingomonadaceae	0.451613
HMP9_818_>complement(954999..956192)	397	1194	hypothetical protein	0.6817	COG4773	P			Alphaproteobacteria	Sphingomonadales	Sphingomonadaceae	0.643478
HMP9_819_>956268..956708	146	441	hypothetical protein	0.6644	COG5002	T			Alphaproteobacteria	Sphingomonadales	Sphingomonadaceae	0.619565
HMP9_820_>complement(956730..957533)	267	804	hypothetical protein	0.6903	COG2912	T	3		Alphaproteobacteria	Sphingomonadales	Sphingomonadaceae	0.696428
HMP9_821_>957645..958229	194	585	glutathione S-transferase	0.6017	COG0625	O			Alphaproteobacteria	Sphingomonadales	Sphingomonadaceae	0.566372
HMP9_822_>958410..960371	653	1962	hypothetical protein	0.6524	COG5001	T			Alphaproteobacteria	Sphingomonadales	Sphingomonadaceae	0.655263
HMP9_823_>complement(960380..961291)	303	912	enoyl-CoA hydratase	0.6469	COG1024	I			Alphaproteobacteria	Sphingomonadales	Sphingomonadaceae	0.705882
HMP9_824_>complement(961335..962618)	427	1284	penicillin epimerase	0.6729	COG0520	E		1	Betaproteobacteria	Burkholderiales	Burkholderiaceae	0.665323
HMP9_825_>complement(962618..965026)	802	2409	TonB-dependent receptor	0.6563	COG4771	P			Alphaproteobacteria	Sphingomonadales	Sphingomonadaceae	0.560091
HMP9_826_>complement(965159..967324)	721	2166	hypothetical protein	0.6856	COG4771	P			Alphaproteobacteria	Sphingomonadales	Sphingomonadaceae	0.603248
HMP9_827_>complement(967422..968390)	322	969	hypothetical protein	0.6729	COG3712	PT			Alphaproteobacteria	Sphingomonadales	Sphingomonadaceae	0.626316
HMP9_828_>complement(968531..969055)	174	525	hypothetical protein	0.6743	COG1595	K			Alphaproteobacteria	Sphingomonadales	Sphingomonadaceae	0.657407
HMP9_829_>complement(969313..969576)	87	264	hypothetical protein	0.678			1		Alphaproteobacteria	Sphingomonadales	Sphingomonadaceae	0.591837
HMP9_830_>complement(969567..970757)	396	1191	hypothetical protein	0.6759	COG0438	M			Alphaproteobacteria	Sphingomonadales	Sphingomonadaceae	0.648069
HMP9_831_>complement(970744..971544)	266	801	hypothetical protein	0.7004	COG3233	R	3		Alphaproteobacteria	Sphingomonadales	Sphingomonadaceae	0.696774
HMP9_832_>971772..972695	307	924	hypothetical protein	0.6656					Alphaproteobacteria	Sphingomonadales	Sphingomonadaceae	0.651961
HMP9_833_>972692..973198	168	507	hypothetical protein	0.6923	COG4704	S		1	Alphaproteobacteria	Rhizobiales	Bradyrhizobiaceae	0.625
HMP9_834_>973402..974328	308	927	hypothetical protein	0.685	COG3568	R		1	Alphaproteobacteria	Rhizobiales	Bradyrhizobiaceae	0.596591
HMP9_835_>974423..976405	660	1983	beta-N-acetylglucosaminidase	0.6717	COG3525	G	3		Betaproteobacteria	Burkholderiales	Burkholderiaceae	0.609375
HMP9_836_>976442..976774	110	333	hypothetical protein	0.6216	COG1670	JO	2		Alphaproteobacteria	Sphingomonadales	Sphingomonadaceae	0.728571
HMP9_837_>complement(976839..977579)	246	741	hypothetical protein	0.6518	COG2761	O	5		Alphaproteobacteria	Sphingomonadales	Sphingomonadaceae	0.698529
HMP9_838_>977696..978040	114	345	hypothetical protein	0.6493	COG3801	S	4		Alphaproteobacteria	Sphingomonadales	Sphingomonadaceae	0.6
HMP9_839_>978301..979737	478	1437	NAD-dependent succinate-semialdehyde dehydrogenase	0.6771	COG1012	C			Alphaproteobacteria	Sphingomonadales	Sphingomonadaceae	0.653992
HMP9_840_>complement(979801..980079)	92	279	hypothetical protein	0.6953	COG4338	S	2		Alphaproteobacteria	Sphingomonadales	Sphingomonadaceae	0.690909
HMP9_841_>complement(980088..981098)	336	1011	hypothetical protein	0.6588	COG0451	M			Alphaproteobacteria	Sphingomonadales	Sphingomonadaceae	0.654054
HMP9_842_>981190..982077	295	888	hypothetical protein	0.67	COG0583	K			Alphaproteobacteria	Sphingomonadales	Sphingomonadaceae	0.672131
HMP9_843_>982282..983097	271	816	glycerol transporter	0.6311	COG0580	G		1	Betaproteobacteria	Burkholderiales	Burkholderiaceae	0.580645
HMP9_844_>983126..984613	495	1488	glycerol kinase	0.6586	COG0554	C		1	Betaproteobacteria	Burkholderiales	Burkholderiaceae	0.573034
HMP9_845_>984610..986103	497	1494	hypothetical protein	0.6459	COG0578	C		1	Betaproteobacteria	Burkholderiales	Burkholderiaceae	0.610294
HMP9_846_>986264..986464	66	201	30S ribosomal protein S21	0.592	COG0828	J	8		Alphaproteobacteria	Sphingomonadales	Sphingomonadaceae	0.695652
HMP9_847_>987252..987959	235	708	DNA-binding response regulator	0.6215	COG0745	TK	8		Alphaproteobacteria	Sphingomonadales	Sphingomonadaceae	0.649635
HMP9_848_>987928..989511	527	1584	histidine kinase	0.6717	COG2205	T	8		Alphaproteobacteria	Sphingomonadales	Sphingomonadaceae	0.666667
HMP9_849_>989521..989952	143	432	hypothetical protein	0.6667	COG1493	T			Alphaproteobacteria	Sphingomonadales	Sphingomonadaceae	0.573034
HMP9_850_>989963..990877	304	915	nucleotide-binding protein	0.6612	COG1660	T	8		Alphaproteobacteria	Sphingomonadales	Sphingomonadaceae	0.713483
HMP9_851_>990893..991300	135	408	PTS fructose transporter subunit IIA	0.6422	COG2893	G	8		Betaproteobacteria	Burkholderiales	Burkholderiaceae	0.658537
HMP9_852_>991297..991572	91	276	phosphate ABC transporter permease	0.6558	COG1925	TG	8		Betaproteobacteria	Burkholderiales	Burkholderiaceae	0.508475
HMP9_853_>991680..992495	271	816	RNA methyltransferase	0.6495	COG0566	J			Alphaproteobacteria	Sphingomonadales	Sphingomonadaceae	0.608696
HMP9_854_>992601..994100	499	1500	peptidoglycan-binding protein, partial	0.6413	COG2989	M			Alphaproteobacteria	Sphingomonadales	Sphingomonadaceae	0.569892
HMP9_855_>994112..994450	112	339	hypothetical protein	0.7109			2		Alphaproteobacteria	Sphingomonadales	Sphingomonadaceae	0.608696
HMP9_856_>complement(994491..995963)	490	1473	sulfate transporter	0.6415	COG0659	P			Alphaproteobacteria	Sphingomonadales	Sphingomonadaceae	0.546713
HMP9_857_>complement(996252..996683)	143	432	hypothetical protein	0.669	COG5483	S	7		Alphaproteobacteria	Sphingomonadales	Sphingomonadaceae	0.648936
HMP9_858_>996670..998139	489	1470	Methylenetetrahydrofolate--tRNA-(uracil-5-)-methyltransferase TrmFO	0.6449	COG1206	J	8		Alphaproteobacteria	Sphingomonadales	Sphingomonadaceae	0.616279
HMP9_859_>complement(998075..998572)	165	498	histidine kinase	0.6586			8		Alphaproteobacteria	Sphingomonadales	Sphingomonadaceae	0.613861
HMP9_860_>complement(998609..999262)	217	654	hypothetical protein	0.7095	COG1562	I	7		Actinobacteria			0.761194
HMP9_861_>999414..1001132	572	1719	hypothetical protein	0.6015	COG4961	UW	5		Actinobacteria			0.483766
HMP9_862_>1001129..1001728	199	600	hypothetical protein	0.6367	COG4961	UW			Alphaproteobacteria	Sphingomonadales	Sphingomonadaceae	0.412281
HMP9_863_>1001725..1002378	217	654	hypothetical protein	0.6407	COG4961	UW			Alphaproteobacteria	Sphingomonadales	Sphingomonadaceae	0.524194
HMP9_864_>complement(1002416..1003843)	475	1428	pyruvate dehydrogenase	0.6359	COG0508	C	8		Alphaproteobacteria	Sphingomonadales	Sphingomonadaceae	0.548387
HMP9_865_>complement(1003843..1004895)	350	1053	pyruvate dehydrogenase	0.6258	COG1071	C	8		Alphaproteobacteria	Sphingomonadales	Sphingomonadaceae	0.61326
HMP9_866_>1005291..1006643	450	1353	MFS transporter	0.6637	COG2814	G			Alphaproteobacteria	Sphingomonadales	Sphingomonadaceae	0.575875
HMP9_867_>1006640..1007560	306	921	cysteine synthase	0.658	COG0031	E	8		Alphaproteobacteria	Sphingomonadales	Sphingomonadaceae	0.548193
HMP9_868_>1007590..1008873	427	1284	hypothetical protein	0.6947	COG3773	DM			Alphaproteobacteria	Sphingomonadales	Sphingomonadaceae	0.596708
HMP9_869_>complement(1008950..1010752)	600	1803	acyl-CoA dehydrogenase	0.6556	COG1960	I			Alphaproteobacteria	Sphingomonadales	Sphingomonadaceae	0.603773
HMP9_870_>complement(1010756..1011208)	150	453	transcriptional regulator	0.6424	COG0789	K			Alphaproteobacteria	Sphingomonadales	Sphingomonadaceae	0.692308
HMP9_871_>complement(1011241..1011726)	161	486	hypothetical protein	0.6914			4		Alphaproteobacteria	Sphingomonadales	Sphingomonadaceae	0.594059
HMP9_872_>complement(1011723..1012085)	120	363	phosphoribosyl-AMP cyclohydrolase	0.6612	COG0139	E	8		Alphaproteobacteria	Sphingomonadales	Sphingomonadaceae	0.60274
HMP9_873_>1012219..1013676	485	1458	amidophosphoribosyltransferase	0.6372	COG0034	F	8		Alphaproteobacteria	Sphingomonadales	Sphingomonadaceae	0.587786
HMP9_874_>1013693..1014403	236	711	oxidoreductase	0.6793	COG0300	R	8		Alphaproteobacteria	Sphingomonadales	Sphingomonadaceae	0.629139
HMP9_875_>complement(1014488..1015771)	427	1284	cyclopropane-fatty-acyl-phospholipid synthase	0.6885	COG2230	I			Alphaproteobacteria	Sphingomonadales	Sphingomonadaceae	0.677686
HMP9_876_>complement(1015971..1017332)	453	1362	deoxyribodipyrimidine photolyase	0.6483	COG0415	L	6		Alphaproteobacteria	Sphingomonadales	Sphingomonadaceae	0.604255
HMP9_877_>complement(1017353..1018270)	305	918	histone deacetylase	0.6634	COG0123	BQ	6		Alphaproteobacteria	Sphingomonadales	Sphingomonadaceae	0.691892
HMP9_878_>1018329..1018823	164	495	RNA pyrophosphohydrolase	0.6545	COG1051	F	8		Alphaproteobacteria	Sphingomonadales	Sphingomonadaceae	0.670455
HMP9_879_>1018908..1019777	289	870	membrane protein	0.6322	COG3137	M	7		Alphaproteobacteria	Sphingomonadales	Sphingomonadaceae	0.552326
HMP9_880_>1019818..1021023	401	1206	hypothetical protein	0.6857	COG0624	E	8		Alphaproteobacteria	Sphingomonadales	Sphingomonadaceae	0.655022
HMP9_881_>1021020..1022036	338	1017	arginine N-succinyltransferase	0.6559	COG3138	E			Alphaproteobacteria	Sphingomonadales	Sphingomonadaceae	0.683616
HMP9_882_>1022146..1022364	72	219	membrane protein	0.6073			4		Betaproteobacteria	Burkholderiales	Burkholderiaceae	0.647059
HMP9_883_>complement(1022374..1023147)	257	774	Crp/Fnr family transcriptional regulator	0.6408	COG0664	T		1	Betaproteobacteria	Burkholderiales	Burkholderiaceae	0.691781
HMP9_884_>complement(1023435..1023989)	184	555	hypothetical protein	0.6685	COG2087	H	4		Betaproteobacteria	Burkholderiales	Burkholderiaceae	0.666667
HMP9_885_>1024084..1025058	324	975	hypothetical protein	0.68	COG0079	E			Alphaproteobacteria	Sphingomonadales	Sphingomonadaceae	0.714286
HMP9_886_>1025051..1025995	314	945	hypothetical protein	0.6984	COG1270	H	4		Alphaproteobacteria	Sphingomonadales	Sphingomonadaceae	0.706186
HMP9_887_>1025983..1027452	489	1470	Cobyric acid synthase	0.6918	COG1492	H	5		Alphaproteobacteria	Sphingomonadales	Sphingomonadaceae	0.656934
HMP9_888_>complement(1027417..1028085)	222	669	hypothetical protein	0.71	COG0368	H	4		Alphaproteobacteria	Sphingomonadales	Sphingomonadaceae	0.735294
HMP9_889_>complement(1028127..1028696)	189	570	hypothetical protein	0.7088	COG0406	G	3		Alphaproteobacteria	Sphingomonadales	Sphingomonadaceae	0.754545
HMP9_890_>complement(1028693..1029706)	337	1014	hypothetical protein	0.715	COG2038	H	4		Alphaproteobacteria	Sphingomonadales	Sphingomonadaceae	0.73399
HMP9_891_>complement(1029703..1030110)	135	408	metal-binding protein	0.6789	COG5469	S	4		Alphaproteobacteria	Sphingomonadales	Sphingomonadaceae	0.60274
HMP9_892_>complement(1030672..1031271)	199	600	cob(I)alamin adenolsyltransferase/cobinamide ATP-dependent adenolsyltransferase	0.6467	COG2109	H	4		Betaproteobacteria	Burkholderiales	Burkholderiaceae	0.516949
HMP9_893_>1031333..1032949	538	1617	hypothetical protein	0.6759	COG2509	R	7		Betaproteobacteria	Burkholderiales	Burkholderiaceae	0.58
HMP9_894_>complement(1033304..1033969)	221	666	peptidylprolyl isomerase	0.6712	COG0652	O			Alphaproteobacteria	Sphingomonadales	Sphingomonadaceae	0.584
HMP9_895_>1033860..1034129	89	270	hypothetical protein	0.6259			1		Alphaproteobacteria	Sphingomonadales	Sphingomonadaceae	0.596154
HMP9_896_>complement(1034356..1034661)	101	306	Zn-finger-containing protein	0.683	COG5207	R	2		Alphaproteobacteria	Sphingomonadales	Sphingomonadaceae	0.581395
HMP9_897_>complement(1034658..1036316)	552	1659	thioredoxin reductase	0.6986	COG0664	T			Alphaproteobacteria	Sphingomonadales	Sphingomonadaceae	0.646688
HMP9_898_>complement(1036313..1037692)	459	1380	mercuric reductase	0.679	COG1249	C			Alphaproteobacteria	Sphingomonadales	Sphingomonadaceae	0.605469
HMP9_899_>complement(1037692..1038321)	209	630	hypothetical protein	0.6794	COG3918	S	2		Alphaproteobacteria	Sphingomonadales	Sphingomonadaceae	0.641026
HMP9_900_>complement(1038342..1038869)	175	528	endonuclease	0.6364	COG0251	V			Alphaproteobacteria	Sphingomonadales	Sphingomonadaceae	0.524753
HMP9_901_>complement(1038938..1041508)	856	2571	TonB-dependent receptor	0.6254	COG4771	P			Alphaproteobacteria	Sphingomonadales	Sphingomonadaceae	0.473451
HMP9_902_>complement(1041768..1043357)	529	1590	hypothetical protein MC45_14400	0.6503	COG1231	E	4		Betaproteobacteria	Burkholderiales	Burkholderiaceae	0.582143
HMP9_903_>1043774..1045678	634	1905	heat-shock protein Hsp90	0.6541	COG0326	O	2		Betaproteobacteria	Burkholderiales	Burkholderiaceae	0.629534
HMP9_904_>complement(1045725..1046336)	203	612	molybdenum ABC transporter ATP-binding protein	0.6928	COG4148	P			Alphaproteobacteria	Sphingomonadales	Sphingomonadaceae	0.708333
HMP9_905_>complement(1046326..1047015)	229	690	molybdate ABC transporter permease	0.6638	COG4149	P			Alphaproteobacteria	Sphingomonadales	Sphingomonadaceae	0.624114
HMP9_906_>complement(1047016..1047774)	252	759	molybdenum ABC transporter substrate-binding protein	0.6693	COG0725	P			Alphaproteobacteria	Sphingomonadales	Sphingomonadaceae	0.590643
HMP9_907_>complement(1047854..1051222)	1122	3369	polysaccharide deacetylase	0.667	COG3858	D		1	Betaproteobacteria	Burkholderiales	Burkholderiaceae	0.648953
HMP9_908_>complement(1051468..1053831)	787	2364	TonB-dependent receptor	0.6324	COG4771	P			Alphaproteobacteria	Sphingomonadales	Sphingomonadaceae	0.516667
HMP9_909_>complement(1053966..1054154)	62	189	hypothetical protein	0.5926	COG3668	X			Alphaproteobacteria	Sphingomonadales	Sphingomonadaceae	0.606061
HMP9_910_>complement(1054566..1056386)	606	1821	Elongation factor 4	0.6326	COG0481	J	8		Alphaproteobacteria	Sphingomonadales	Sphingomonadaceae	0.576576
HMP9_911_>complement(1056700..1057134)	144	435	hypothetical protein	0.6759	COG5317	S	6		Alphaproteobacteria	Sphingomonadales	Sphingomonadaceae	0.747368
HMP9_912_>complement(1057277..1057438)	53	162	hypothetical protein	0.6049	COG5481	S			Alphaproteobacteria	Sphingomonadales	Sphingomonadaceae	0.823529
HMP9_913_>1057737..1057892	51	156	hypothetical protein	0.5897	COG5570	S			Alphaproteobacteria	Sphingomonadales	Sphingomonadaceae	0.6
HMP9_914_>complement(1057955..1058374)	139	420	hypothetical protein	0.6476					Alphaproteobacteria	Sphingomonadales	Sphingomonadaceae	0.511363
HMP9_915_>complement(1058408..1058878)	156	471	molecular chaperone DnaK	0.6051	COG1734	J	8		Alphaproteobacteria	Sphingomonadales	Sphingomonadaceae	0.633663
HMP9_916_>complement(1059553..1060221)	222	669	hypothetical protein	0.7205			1		Alphaproteobacteria	Sphingomonadales	Sphingomonadaceae	0.743119
HMP9_917_>complement(1060325..1060765)	146	441	host attachment protein	0.6349	COG5622	M	5		Alphaproteobacteria	Sphingomonadales	Sphingomonadaceae	0.573171
HMP9_918_>1061019..1062296	425	1278	serine--tRNA ligase	0.6745	COG0172	J	8		Alphaproteobacteria	Sphingomonadales	Sphingomonadaceae	0.675781
HMP9_919_>1062296..1063060	254	765	stationary phase survival protein SurE, partial	0.6784	COG0496	L	6		Alphaproteobacteria	Sphingomonadales	Sphingomonadaceae	0.594595
HMP9_920_>1063060..1064208	382	1149	membrane protein	0.705	COG4942	D	8		Alphaproteobacteria	Sphingomonadales	Sphingomonadaceae	0.610092
HMP9_921_>1064447..1065685	412	1239	Tyrosine--tRNA ligase	0.6586	COG0162	J	8		Alphaproteobacteria	Sphingomonadales	Sphingomonadaceae	0.625
HMP9_922_>1065793..1066110	105	318	hypothetical protein	0.6698					Alphaproteobacteria	Sphingomonadales	Sphingomonadaceae	0.689655
HMP9_923_>complement(1066115..1068166)	683	2052	ATP-dependent DNA helicase RecG	0.6979	COG1200	L	8		Alphaproteobacteria	Sphingomonadales	Sphingomonadaceae	0.681604
HMP9_924_>1068239..1068505	88	267	hypothetical protein	0.633	COG2938	O	7		Alphaproteobacteria	Sphingomonadales	Sphingomonadaceae	0.625
HMP9_925_>1068626..1072096	1156	3471	transcription-repair-coupling factor	0.6704	COG1197	LK	8		Alphaproteobacteria	Sphingomonadales	Sphingomonadaceae	0.634472
HMP9_926_>complement(1072266..1072892)	208	627	hypothetical protein	0.6603			4		Alphaproteobacteria	Sphingomonadales	Sphingomonadaceae	0.557895
HMP9_927_>complement(1073016..1073432)	138	417	hypothetical protein	0.6595	COG0432	H	4		Alphaproteobacteria	Sphingomonadales	Sphingomonadaceae	0.675325
HMP9_928_>complement(1073737..1076475)	912	2739	Protein translocase subunit SecA	0.6331	COG0653	U	8		Alphaproteobacteria	Sphingomonadales	Sphingomonadaceae	0.580645
HMP9_929_>complement(1076574..1076864)	96	291	hypothetical protein	0.6976			1	1	Betaproteobacteria	Burkholderiales	Burkholderiaceae	0.597015
HMP9_930_>complement(1076879..1077733)	284	855	hypothetical protein	0.6526	COG0810	M			Alphaproteobacteria	Sphingomonadales	Sphingomonadaceae	0.575758
HMP9_931_>1077799..1079034	411	1236	arginine biosynthesis protein ArgJ	0.6861	COG1364	E	8		Alphaproteobacteria	Sphingomonadales	Sphingomonadaceae	0.579592
HMP9_932_>complement(1079090..1079413)	107	324	thioredoxin	0.6481	COG3118	O	8		Betaproteobacteria	Burkholderiales	Burkholderiaceae	0.603448
HMP9_933_>complement(1079478..1082921)	1147	3444	DNA helicase UvrD	0.7152	COG1074	L	8		Betaproteobacteria	Burkholderiales	Burkholderiaceae	0.71086
HMP9_934_>complement(1082905..1085865)	986	2961	helicase	0.7231	COG3893	L	8		Betaproteobacteria	Burkholderiales	Burkholderiaceae	0.745
HMP9_935_>complement(1085858..1086613)	251	756	mannose-1-phosphate guanylyltransferase	0.6971	COG1208	JM	8		Alphaproteobacteria	Sphingomonadales	Sphingomonadaceae	0.62963
HMP9_936_>complement(1086610..1087599)	329	990	aminoglycoside phosphotransferase	0.6929	COG3178	R	7		Alphaproteobacteria	Sphingomonadales	Sphingomonadaceae	0.751412
HMP9_937_>complement(1087587..1088036)	149	450	tRNA threonylcarbamoyladenosine biosynthesis protein TsaE	0.6756	COG0802	J	8		Alphaproteobacteria	Sphingomonadales	Sphingomonadaceae	0.689655
HMP9_938_>complement(1088155..1090530)	791	2376	two-component system sensor histidine kinase	0.7054	COG2205	T	8		Alphaproteobacteria	Sphingomonadales	Sphingomonadaceae	0.691992
HMP9_939_>1090846..1093887	1013	3042	hypothetical protein	0.6315	COG4771	P			Alphaproteobacteria	Sphingomonadales	Sphingomonadaceae	0.521739
HMP9_940_>complement(1094276..1095697)	473	1422	Adenosylhomocysteinase	0.6435	COG0499	H	8		Alphaproteobacteria	Sphingomonadales	Sphingomonadaceae	0.526515
HMP9_941_>complement(1095921..1096481)	186	561	hypothetical protein	0.7077	COG1678	K	8		Alphaproteobacteria	Sphingomonadales	Sphingomonadaceae	0.622222
HMP9_942_>1096591..1097070	159	480	alkyl hydroperoxide reductase	0.6646	COG0678	O	7		Alphaproteobacteria	Sphingomonadales	Sphingomonadaceae	0.47191
HMP9_943_>1097256..1098707	483	1452	AMP nucleosidase	0.6584	COG0775	F	7		Alphaproteobacteria	Sphingomonadales	Sphingomonadaceae	0.617978
HMP9_944_>1098785..1099285	166	501	hypothetical protein	0.7006			3		Actinobacteria			0.478633
HMP9_945_>complement(1099526..1100302)	258	777	hydrolase	0.6705	COG2267	I	8		Betaproteobacteria	Burkholderiales	Burkholderiaceae	0.585714
HMP9_946_>complement(1100445..1105238)	1597	4794	hypothetical protein	0.6859	COG5295	UW	2		Betaproteobacteria	Burkholderiales	Burkholderiaceae	0.494002
HMP9_947_>1105120..1105572	150	453	hypothetical protein	0.6512			1		Alphaproteobacteria	Sphingomonadales	Sphingomonadaceae	0.494118
HMP9_948_>complement(1105968..1106993)	341	1026	aspartate-semialdehyde dehydrogenase	0.6326	COG0136	E	8		Deltaproteobacteria			0.538462
HMP9_949_>complement(1107475..1107615)	46	141	hypothetical protein	0.6241			1	1	Actinobacteria			0.52
HMP9_950_>1107668..1107973	101	306	hypothetical protein	0.5784			2		Actinobacteria			0.609375
HMP9_951_>complement(1108057..1108548)	163	492	methyltransferase	0.6728	COG1285	S	3		Verrucomicrobia			0.590476
HMP9_952_>complement(1108779..1111115)	778	2337	peptidase S9	0.6628	COG1506	E			Alphaproteobacteria	Sphingomonadales	Sphingomonadaceae	0.527059
HMP9_953_>1111333..1112010	225	678	hypothetical protein	0.7109			7		Betaproteobacteria	Burkholderiales	Burkholderiaceae	0.729323
HMP9_954_>1112078..1112932	284	855	ATPase AAA	0.6316	COG0714	R			Alphaproteobacteria	Sphingomonadales	Sphingomonadaceae	0.602564
HMP9_955_>complement(1112983..1113411)	142	429	hypothetical protein	0.5967			1		Alphaproteobacteria	Sphingomonadales	Sphingomonadaceae	0.470588
HMP9_956_>1113797..1114360	187	564	amidase	0.6613	COG3942	M		1	Actinobacteria			0.568627
HMP9_957_>1114536..1116449	637	1914	hypothetical protein	0.6682	COG2936	R			Alphaproteobacteria	Sphingomonadales	Sphingomonadaceae	0.522013
HMP9_958_>1116462..1117640	392	1179	VWA domain-containing protein	0.6429	COG3825	S	7		Alphaproteobacteria	Sphingomonadales	Sphingomonadaceae	0.624434
HMP9_959_>1117725..1118045	106	321	hypothetical protein	0.6698			1		Alphaproteobacteria	Sphingomonadales	Sphingomonadaceae	0.484375
HMP9_960_>complement(1118315..1119403)	362	1089	Anhydro-N-acetylmuramic acid kinase	0.7071	COG2377	M	6		Alphaproteobacteria	Sphingomonadales	Sphingomonadaceae	0.672986
HMP9_961_>1119483..1120850	455	1368	Ribosomal protein S12 methylthiotransferase RimO	0.663	COG0621	J	8		Alphaproteobacteria	Sphingomonadales	Sphingomonadaceae	0.624
HMP9_962_>complement(1120945..1121091)	48	147	hypothetical protein BW41_03811	0.5986			2		Alphaproteobacteria	Sphingomonadales	Sphingomonadaceae	0.533333
HMP9_963_>1121255..1122646	463	1392	serine hydrolase	0.6681	COG1680	V			Alphaproteobacteria	Sphingomonadales	Sphingomonadaceae	0.583643
HMP9_964_>1122643..1124025	460	1383	cytosol aminopeptidase	0.7122	COG0260	E	8		Alphaproteobacteria	Sphingomonadales	Sphingomonadaceae	0.659176
HMP9_965_>complement(1124145..1124843)	232	699	hypothetical protein	0.7082			3		Alphaproteobacteria	Sphingomonadales	Sphingomonadaceae	0.74
HMP9_966_>complement(1124998..1125741)	247	744	triosephosphate isomerase	0.7003	COG0149	G	8		Betaproteobacteria	Burkholderiales	Burkholderiaceae	0.668831
HMP9_967_>1125947..1127899	650	1953	peptidylprolyl isomerase	0.6918	COG0760	O	8		Betaproteobacteria	Nitrosomonadales	Thiobacillaceae	0.576142
HMP9_968_>1127907..1129397	496	1491	anthranilate synthase	0.7015	COG0147	EH	8		Betaproteobacteria	Nitrosomonadales	Thiobacillaceae	0.667808
HMP9_969_>complement(1129509..1129913)	134	405	hypothetical protein	0.684				1	Betaproteobacteria			0.573333
HMP9_970_>1130084..1130710	208	627	para-aminobenzoate synthase	0.6587	COG0512	EH	8		Alphaproteobacteria	Sphingomonadales	Sphingomonadaceae	0.575472
HMP9_971_>1130707..1131699	330	993	anthranilate phosphoribosyltransferase	0.714	COG0547	E	8		Alphaproteobacteria	Sphingomonadales	Sphingomonadaceae	0.661765
HMP9_972_>1131707..1132477	256	771	indole-3-glycerol phosphate synthase	0.6719	COG0134	E	8		Alphaproteobacteria	Sphingomonadales	Sphingomonadaceae	0.672956
HMP9_973_>1132474..1132941	155	468	molybdenum cofactor biosynthesis protein MoaC	0.6774	COG0315	H	7		Alphaproteobacteria	Sphingomonadales	Sphingomonadaceae	0.509434
HMP9_974_>complement(1133054..1133788)	244	735	hypothetical protein	0.6966	COG0810	M			Alphaproteobacteria	Sphingomonadales	Sphingomonadaceae	0.470588
HMP9_975_>1134213..1135394	393	1182	molybdenum cofactor biosynthesis protein MoeA	0.7115	COG0303	H	7		Alphaproteobacteria	Sphingomonadales	Sphingomonadaceae	0.654009
HMP9_976_>1135463..1136134	223	672	LexA repressor	0.6607	COG1974	KT	8		Alphaproteobacteria	Sphingomonadales	Sphingomonadaceae	0.661871
HMP9_977_>complement(1136125..1138278)	717	2154	hypothetical protein	0.689	COG0658	R	6		Betaproteobacteria	Burkholderiales	Burkholderiaceae	0.688341
HMP9_978_>1138380..1139810	476	1431	Glutamate--tRNA ligase 2	0.6597	COG1384	J	8		Betaproteobacteria	Burkholderiales	Burkholderiaceae	0.704545
HMP9_979_>1139836..1141119	427	1284	Citrate synthase	0.6254	COG0372	C	8		Betaproteobacteria	Burkholderiales	Burkholderiaceae	0.553488
HMP9_980_>1141119..1141322	67	204	hypothetical protein	0.652			5		Betaproteobacteria	Burkholderiales	Burkholderiaceae	0.742857
HMP9_981_>complement(1141284..1142678)	464	1395	hypothetical protein	0.6832	COG2205	T		1	Betaproteobacteria	Burkholderiales	Burkholderiaceae	0.629091
HMP9_982_>complement(1142675..1143772)	365	1098	hypothetical protein	0.7022	COG5330	S	7		Betaproteobacteria	Burkholderiales	Burkholderiaceae	0.767347
HMP9_983_>complement(1143808..1144989)	393	1182	hypothetical protein	0.6734			8		Betaproteobacteria	Burkholderiales	Burkholderiaceae	0.651452
HMP9_984_>1145281..1147566	761	2286	hypothetical protein	0.6759	COG1511	S	8		Betaproteobacteria	Burkholderiales	Burkholderiaceae	0.681363
HMP9_985_>1147664..1148443	259	780	short-chain dehydrogenase	0.6628	COG1028	IQR			Alphaproteobacteria	Sphingomonadales	Sphingomonadaceae	0.615385
HMP9_986_>complement(1148478..1148759)	93	282	hypothetical protein	0.6454	COG5454	S	7		Alphaproteobacteria	Sphingomonadales	Sphingomonadaceae	0.509091
HMP9_987_>complement(1148764..1150401)	545	1638	MBL fold hydrolase	0.6422	COG0595	J	8		Alphaproteobacteria	Sphingomonadales	Sphingomonadaceae	0.553191
HMP9_988_>complement(1150464..1151240)	258	777	Type III pantothenate kinase	0.6499	COG1521	H	7		Betaproteobacteria	Burkholderiales	Burkholderiaceae	0.58156
HMP9_989_>complement(1151251..1152018)	255	768	biotin--[acetyl-CoA-carboxylase ligase	0.6849	COG0340	H	8		Betaproteobacteria	Burkholderiales	Burkholderiaceae	0.668831
HMP9_990_>complement(1151985..1153430)	481	1446	NADH-quinone oxidoreductase subunit N	0.6542	COG1007	C	7		Betaproteobacteria	Burkholderiales	Burkholderiaceae	0.599278
HMP9_991_>complement(1153430..1154962)	510	1533	NADH-quinone oxidoreductase chain 13	0.6275	COG1008	C	7		Betaproteobacteria	Burkholderiales	Burkholderiaceae	0.590909
HMP9_992_>complement(1154962..1157067)	701	2106	NADH:ubiquinone oxidoreductase subunit L	0.6429	COG1009	CP	7		Betaproteobacteria	Burkholderiales	Burkholderiaceae	0.590395
HMP9_993_>complement(1157073..1157381)	102	309	NADH-quinone oxidoreductase subunit K	0.6052	COG0713	C	7		Alphaproteobacteria	Sphingomonadales	Sphingomonadaceae	0.614035
HMP9_994_>complement(1157506..1158117)	203	612	NADH:ubiquinone oxidoreductase subunit J	0.6438	COG0839	C	7		Alphaproteobacteria	Sphingomonadales	Sphingomonadaceae	0.660714
HMP9_995_>complement(1158237..1158722)	161	486	NADH-quinone oxidoreductase subunit I	0.6132	COG1143	C	7		Alphaproteobacteria	Sphingomonadales	Sphingomonadaceae	0.662921
HMP9_996_>complement(1158719..1159765)	348	1047	NADH-quinone oxidoreductase subunit H	0.6036	COG1005	C	7		Alphaproteobacteria	Sphingomonadales	Sphingomonadaceae	0.570652
HMP9_997_>complement(1159762..1161756)	664	1995	NADH dehydrogenase	0.6486	COG1034	C	7		Alphaproteobacteria	Sphingomonadales	Sphingomonadaceae	0.603217
HMP9_998_>complement(1161756..1163057)	433	1302	NADH-quinone oxidoreductase subunit F 1	0.6467	COG1894	C	7		Alphaproteobacteria	Sphingomonadales	Sphingomonadaceae	0.62381
HMP9_999_>complement(1163057..1163725)	222	669	NADH dehydrogenase	0.6442	COG1905	C	7		Betaproteobacteria	Burkholderiales	Burkholderiaceae	0.580357
HMP9_1000_>complement(1163725..1164960)	411	1236	NADH-quinone oxidoreductase subunit D	0.6189	COG0649	C	7		Alphaproteobacteria	Sphingomonadales	Sphingomonadaceae	0.599057
HMP9_1001_>complement(1164957..1165805)	282	849	NADH dehydrogenase	0.6455	COG0852	C	7		Alphaproteobacteria	Sphingomonadales	Sphingomonadaceae	0.596026
HMP9_1002_>complement(1165802..1166365)	187	564	NADH-quinone oxidoreductase subunit B	0.6294	COG0377	C	7		Alphaproteobacteria	Sphingomonadales	Sphingomonadaceae	0.577778
HMP9_1003_>complement(1166356..1166730)	124	375	NADH:ubiquinone oxidoreductase subunit A	0.592	COG0838	C	7		Alphaproteobacteria	Sphingomonadales	Sphingomonadaceae	0.626866
HMP9_1004_>1167001..1167222	73	222	hypothetical protein	0.6036			1		Alphaproteobacteria	Sphingomonadales	Sphingomonadaceae	0.542857
HMP9_1005_>complement(1167297..1168109)	270	813	inositol monophosphatase	0.6654	COG0483	G	8		Alphaproteobacteria	Sphingomonadales	Sphingomonadaceae	0.682119
HMP9_1006_>complement(1168211..1168774)	187	564	Elongation factor P	0.6188	COG0231	J	8		Alphaproteobacteria	Sphingomonadales	Sphingomonadaceae	0.55102
HMP9_1007_>complement(1168862..1169467)	201	606	peptidase M23	0.67	COG0739	M			Alphaproteobacteria	Sphingomonadales	Sphingomonadaceae	0.619048
HMP9_1008_>complement(1169472..1170485)	337	1014	ErfK/YbiS/YcfS/YnhG	0.644	COG3409	M	6		Alphaproteobacteria	Sphingomonadales	Sphingomonadaceae	0.486188
HMP9_1009_>complement(1170550..1171239)	229	690	thiamine-phosphate pyrophosphorylase	0.6725	COG0352	H	8		Alphaproteobacteria	Sphingomonadales	Sphingomonadaceae	0.719008
HMP9_1010_>complement(1171315..1172235)	306	921	fructose-bisphosphate aldolase	0.6298	COG1830	G	6		Alphaproteobacteria	Sphingomonadales	Sphingomonadaceae	0.569697
HMP9_1011_>complement(1172256..1172582)	108	327	hypothetical protein	0.581	COG2337	V			Alphaproteobacteria	Sphingomonadales	Sphingomonadaceae	0.655173
HMP9_1012_>complement(1172579..1172842)	87	264	CopG family transcriptional regulator	0.6326	COG4710	R	2		Alphaproteobacteria	Sphingomonadales	Sphingomonadaceae	0.738461
HMP9_1013_>complement(1172891..1174081)	396	1191	Phosphoglycerate kinase	0.6616	COG0126	G	8		Alphaproteobacteria	Sphingomonadales	Sphingomonadaceae	0.572581
HMP9_1014_>complement(1174078..1174569)	163	492	molybdenum cofactor biosysynthesis protein	0.687	COG2258	S	6		Alphaproteobacteria	Sphingomonadales	Sphingomonadaceae	0.717647
HMP9_1015_>complement(1174678..1175688)	336	1011	Glyceraldehyde-3-phosphate dehydrogenase	0.6578	COG0057	G	8		Alphaproteobacteria	Sphingomonadales	Sphingomonadaceae	0.512315
HMP9_1016_>1175833..1176081	82	249	hypothetical protein	0.6988					Alphaproteobacteria	Sphingomonadales	Sphingomonadaceae	0.653846
HMP9_1017_>1176081..1176389	102	309	hypothetical protein	0.7087	COG3027	D			Alphaproteobacteria	Sphingomonadales	Sphingomonadaceae	0.830769
HMP9_1018_>1176597..1177130	177	534	5-formyltetrahydrofolate cyclo-ligase	0.661	COG0212	H	8		Alphaproteobacteria	Sphingomonadales	Sphingomonadaceae	0.680851
HMP9_1019_>1177127..1177327	66	201	hypothetical protein	0.6169			7		Alphaproteobacteria	Sphingomonadales	Sphingomonadaceae	0.5625
HMP9_1020_>complement(1177860..1179131)	423	1272	permease	0.6502	COG0628	R			Alphaproteobacteria	Sphingomonadales	Sphingomonadaceae	0.62931
HMP9_1021_>complement(1179484..1181235)	583	1752	fatty acid--CoA ligase	0.6689	COG0318	IQ			Alphaproteobacteria	Sphingomonadales	Sphingomonadaceae	0.636086
HMP9_1022_>1181384..1182604	406	1221	serine hydrolase	0.6331	COG1680	V			Alphaproteobacteria	Sphingomonadales	Sphingomonadaceae	0.53271
HMP9_1023_>1182702..1184732	676	2031	3-hydroxyacyl-CoA dehydrogenase	0.6573	COG1250	I	7		Alphaproteobacteria	Sphingomonadales	Sphingomonadaceae	0.568421
HMP9_1024_>1184860..1186041	393	1182	acyl-CoA dehydrogenase	0.6413	COG1960	I			Alphaproteobacteria	Sphingomonadales	Sphingomonadaceae	0.58216
HMP9_1025_>1186136..1187263	375	1128	acyl-CoA dehydrogenase	0.6782	COG1960	I			Alphaproteobacteria	Sphingomonadales	Sphingomonadaceae	0.658879
HMP9_1026_>1187337..1188224	295	888	acyl-CoA thioesterase II	0.6734	COG1946	I	5		Alphaproteobacteria	Sphingomonadales	Sphingomonadaceae	0.70068
HMP9_1027_>complement(1188243..1189925)	560	1683	metal-dependent hydrolase	0.6714	COG1574	R	8		Alphaproteobacteria	Sphingomonadales	Sphingomonadaceae	0.607261
HMP9_1028_>complement(1189925..1190779)	284	855	oxidoreductase	0.6643	COG2084	I			Alphaproteobacteria	Sphingomonadales	Sphingomonadaceae	0.61875
HMP9_1029_>1190837..1192096	419	1260	threonine dehydratase	0.6571	COG1171	E	8		Betaproteobacteria	Burkholderiales	Burkholderiaceae	0.612
HMP9_1030_>1192224..1193000	258	777	arginyl-tRNA--protein transferase	0.6641	COG2935	O	7		Betaproteobacteria	Burkholderiales	Burkholderiaceae	0.627737
HMP9_1031_>complement(1193073..1193882)	269	810	transglutaminase	0.6741	COG1305	O	7		Alphaproteobacteria	Sphingomonadales	Sphingomonadaceae	0.657534
HMP9_1032_>complement(1193882..1194817)	311	936	hypothetical protein	0.6635	COG2307	S	7		Alphaproteobacteria	Sphingomonadales	Sphingomonadaceae	0.655
HMP9_1033_>complement(1194817..1196337)	506	1521	hypothetical protein	0.6437	COG2308	S	7		Alphaproteobacteria	Sphingomonadales	Sphingomonadaceae	0.580524
HMP9_1034_>complement(1196564..1198612)	682	2049	thiol:disulfide interchange protein	0.6852	COG4233	OC	8		Alphaproteobacteria	Sphingomonadales	Sphingomonadaceae	0.617284
HMP9_1035_>1198700..1200358	552	1659	alkaline phosphatase	0.6709	COG1524	R	8		Alphaproteobacteria	Sphingomonadales	Sphingomonadaceae	0.554839
HMP9_1036_>complement(1200435..1201355)	306	921	hypothetical protein	0.6667	COG3420	P	5		Alphaproteobacteria	Sphingomonadales	Sphingomonadaceae	0.554217
HMP9_1037_>1201595..1202803	402	1209	sodium:proton exchanger	0.6634	COG0475	P			Alphaproteobacteria	Sphingomonadales	Sphingomonadaceae	0.642241
HMP9_1038_>complement(1202935..1203972)	345	1038	ATPase AAA	0.6859	COG3829	KT	8		Alphaproteobacteria	Sphingomonadales	Sphingomonadaceae	0.704225
HMP9_1039_>1204144..1204287	47	144	hypothetical protein	0.6458			2		Alphaproteobacteria	Sphingomonadales	Sphingomonadaceae	0.516129
HMP9_1040_>1204340..1205005	221	666	phage shock protein	0.6502	COG1842	KT	8		Alphaproteobacteria	Sphingomonadales	Sphingomonadaceae	0.68
HMP9_1041_>1205007..1205303	98	297	phage-shock protein	0.6296			8		Alphaproteobacteria	Sphingomonadales	Sphingomonadaceae	0.592593
HMP9_1042_>1205305..1205685	126	381	phage-shock protein	0.6194	COG1983	KT	8		Alphaproteobacteria	Sphingomonadales	Sphingomonadaceae	0.479452
HMP9_1043_>1205718..1205993	91	276	hypothetical protein	0.6268					Alphaproteobacteria	Sphingomonadales	Sphingomonadaceae	0.719298
HMP9_1044_>1206005..1206316	103	312	hypothetical protein	0.6346					Alphaproteobacteria	Sphingomonadales	Sphingomonadaceae	0.65625
HMP9_1045_>1206329..1206661	110	333	hypothetical protein	0.6276					Alphaproteobacteria	Sphingomonadales	Sphingomonadaceae	0.671642
HMP9_1046_>1206658..1206900	80	243	hypothetical protein	0.6132					Alphaproteobacteria	Sphingomonadales	Sphingomonadaceae	0.6
HMP9_1047_>1206913..1207152	79	240	hypothetical protein	0.6625			7		Verrucomicrobia			0.714286
HMP9_1048_>1207182..1207631	149	450	Fe-S metabolism protein SufE	0.6311	COG2166	O	8		Verrucomicrobia			0.627907
HMP9_1049_>complement(1207648..1208052)	134	405	hypothetical protein	0.6765	COG5469	S	6		Alphaproteobacteria	Sphingomonadales	Sphingomonadaceae	0.5
HMP9_1050_>complement(1208037..1208576)	179	540	molecular chaperone DnaJ	0.6722	COG2214	K	8		Alphaproteobacteria	Sphingomonadales	Sphingomonadaceae	0.66
HMP9_1051_>1208792..1210372	526	1581	hypothetical protein	0.649	COG0659	P			Alphaproteobacteria	Sphingomonadales	Sphingomonadaceae	0.534202
HMP9_1052_>1210369..1211007	212	639	carbonate dehydratase	0.6385	COG0288	P			Alphaproteobacteria	Sphingomonadales	Sphingomonadaceae	0.601942
HMP9_1053_>complement(1211054..1213084)	676	2031	hypothetical protein	0.6672			1		Alphaproteobacteria	Sphingomonadales	Sphingomonadaceae	0.62954
HMP9_1054_>complement(1213620..1214309)	229	690	N-acetylmuramoyl-L-alanine amidase	0.6391	COG3023	M	7		Alphaproteobacteria	Sphingomonadales	Sphingomonadaceae	0.658537
HMP9_1055_>1214563..1215117	184	555	Deoxycytidine triphosphate deaminase	0.6252	COG0717	F	8		Alphaproteobacteria	Sphingomonadales	Sphingomonadaceae	0.5625
HMP9_1056_>complement(1215598..1215960)	120	363	hypothetical protein	0.6777					Alphaproteobacteria	Sphingomonadales	Sphingomonadaceae	0.65
HMP9_1057_>complement(1216201..1216629)	142	429	biopolymer transporter ExbD	0.5897	COG0848	U	8		Alphaproteobacteria	Sphingomonadales	Sphingomonadaceae	0.477612
HMP9_1058_>complement(1216676..1217152)	158	477	biopolymer transporter ExbD	0.6205	COG0848	U	8		Alphaproteobacteria	Sphingomonadales	Sphingomonadaceae	0.483146
HMP9_1059_>complement(1217246..1218040)	264	795	flagellar motor protein MotA	0.6377	COG0811	U	8		Alphaproteobacteria	Sphingomonadales	Sphingomonadaceae	0.538462
HMP9_1060_>complement(1218094..1218771)	225	678	energy transducer TonB	0.6578	COG0810	M			Alphaproteobacteria	Sphingomonadales	Sphingomonadaceae	0.450451
HMP9_1061_>1219124..1219891	255	768	hypothetical protein	0.6888			8		Alphaproteobacteria	Sphingomonadales	Sphingomonadaceae	0.625806
HMP9_1062_>complement(1219972..1220247)	91	276	hypothetical protein	0.6812			2		Alphaproteobacteria	Sphingomonadales	Sphingomonadaceae	0.694915
HMP9_1063_>complement(1220253..1220624)	123	372	dihydroneopterin aldolase	0.6237	COG1539	H			Alphaproteobacteria	Sphingomonadales	Sphingomonadaceae	0.578947
HMP9_1064_>1220796..1221323	175	528	hypothetical protein	0.6951	COG3153	R	8		Alphaproteobacteria	Sphingomonadales	Sphingomonadaceae	0.71875
HMP9_1065_>1221373..1221933	186	561	hypothetical protein	0.656	COG3816	S	7		Alphaproteobacteria	Sphingomonadales	Sphingomonadaceae	0.64486
HMP9_1066_>1221930..1222526	198	597	NUDIX hydrolase	0.6734	COG0494	V	7		Alphaproteobacteria	Sphingomonadales	Sphingomonadaceae	0.651786
HMP9_1067_>1222523..1223707	394	1185	tRNA nucleotidyltransferase	0.6878	COG0617	J	8		Alphaproteobacteria	Sphingomonadales	Sphingomonadaceae	0.725738
HMP9_1068_>complement(1223704..1225443)	579	1740	diguanylate cyclase	0.6523	COG5001	T	8		Alphaproteobacteria	Sphingomonadales	Sphingomonadaceae	0.668675
HMP9_1069_>complement(1225443..1227692)	749	2250	DNA topoisomerase IV subunit A	0.6649	COG0188	L	8		Alphaproteobacteria	Sphingomonadales	Sphingomonadaceae	0.658019
HMP9_1070_>1227818..1228738	306	921	esterase	0.6645	COG0657	I			Alphaproteobacteria	Sphingomonadales	Sphingomonadaceae	0.550296
HMP9_1071_>1228735..1229949	404	1215	kynureninase	0.6691	COG3844	E			Alphaproteobacteria	Sphingomonadales	Sphingomonadaceae	0.672414
HMP9_1072_>1230012..1230872	286	861	hypothetical protein	0.6504					Alphaproteobacteria	Sphingomonadales	Sphingomonadaceae	0.612903
HMP9_1073_>1231056..1231835	259	780	Phosphoribosylaminoimidazole-succinocarboxamide synthase	0.6167	COG0152	F	8		Alphaproteobacteria	Sphingomonadales	Sphingomonadaceae	0.669231
HMP9_1074_>1231836..1232066	76	231	phosphoribosylformylglycinamidine synthase	0.6147	COG1828	F	8		Alphaproteobacteria	Sphingomonadales	Sphingomonadaceae	0.571429
HMP9_1075_>1232080..1232748	222	669	Phosphoribosylformylglycinamidine synthase subunit PurQ	0.6831	COG0047	F	8		Alphaproteobacteria	Sphingomonadales	Sphingomonadaceae	0.616
HMP9_1076_>complement(1232852..1233607)	251	756	membrane protein	0.6283	COG1738	S	7		Alphaproteobacteria	Sphingomonadales	Sphingomonadaceae	0.523438
HMP9_1077_>1234109..1235275	388	1167	fumarylacetoacetate hydrolase	0.6581	COG3970	R	5		Alphaproteobacteria	Sphingomonadales	Sphingomonadaceae	0.594595
HMP9_1078_>1235279..1236064	261	786	3-oxoacyl-ACP reductase	0.6578	COG1028	IQR			Alphaproteobacteria	Sphingomonadales	Sphingomonadaceae	0.625
HMP9_1079_>1236066..1236956	296	891	hypothetical protein	0.6846	COG3386	G			Alphaproteobacteria	Sphingomonadales	Sphingomonadaceae	0.576642
HMP9_1080_>1237016..1238431	471	1416	major facilitator family transporter	0.6441	COG0477	GEPR			Alphaproteobacteria	Sphingomonadales	Sphingomonadaceae	0.557692
HMP9_1081_>complement(1239202..1240980)	592	1779	dihydroxy-acid dehydratase	0.6639	COG0129	EG			Alphaproteobacteria	Sphingomonadales	Sphingomonadaceae	0.619048
HMP9_1082_>complement(1241069..1242058)	329	990	transcriptional regulator lacI family	0.6636	COG1609	K			Alphaproteobacteria	Sphingomonadales	Sphingomonadaceae	0.613402
HMP9_1083_>1242608..1244161	517	1554	2,5-dioxovalerate dehydrogenase	0.7001	COG1012	C		1	Betaproteobacteria			0.634615
HMP9_1084_>1244422..1247565	1047	3144	chemotaxis protein CheY	0.6632	COG4191	T		1	Betaproteobacteria	Burkholderiales	Burkholderiaceae	0.607372
HMP9_1085_>complement(1248036..1249631)	531	1596	Isocitrate lyase	0.631	COG2224	C	7		Alphaproteobacteria	Sphingomonadales	Sphingomonadaceae	0.621818
HMP9_1086_>1249890..1250471	193	582	cyclase	0.6306	COG5637	S	5		Alphaproteobacteria	Sphingomonadales	Sphingomonadaceae	0.578947
HMP9_1087_>1250471..1251649	392	1179	alcohol dehydrogenase	0.6149	COG1063	ER			Alphaproteobacteria	Sphingomonadales	Sphingomonadaceae	0.516483
HMP9_1088_>1251661..1252446	261	786	oxidoreductase	0.645	COG0300	R			Alphaproteobacteria	Sphingomonadales	Sphingomonadaceae	0.528169
HMP9_1089_>1252482..1252967	161	486	hypothetical protein	0.6379	COG3652	S	6		Alphaproteobacteria	Sphingomonadales	Sphingomonadaceae	0.528846
HMP9_1090_>1253091..1254761	556	1671	formate--tetrahydrofolate ligase	0.6667	COG2759	F	3		Alphaproteobacteria	Sphingomonadales	Sphingomonadaceae	0.66242
HMP9_1091_>complement(1254901..1256787)	628	1887	asparagine synthase	0.6767	COG0367	E			Alphaproteobacteria	Sphingomonadales	Sphingomonadaceae	0.663014
HMP9_1092_>complement(1256788..1258263)	491	1476	exosortase A	0.6836	COG1269	C	6		Alphaproteobacteria	Sphingomonadales	Sphingomonadaceae	0.645757
HMP9_1093_>complement(1258260..1259537)	425	1278	hypothetical protein	0.6815	COG0438	M		1	Betaproteobacteria	Burkholderiales	Burkholderiaceae	0.659919
HMP9_1094_>complement(1259534..1260571)	345	1038	FemAB	0.6715	COG2348	M			Alphaproteobacteria	Sphingomonadales	Sphingomonadaceae	0.63
HMP9_1095_>complement(1260568..1261458)	296	891	polysaccharide deacetylase	0.6622	COG0726	GM			Alphaproteobacteria	Sphingomonadales	Sphingomonadaceae	0.630952
HMP9_1096_>complement(1261460..1262533)	357	1074	hypothetical protein	0.6695	COG3267	U	5		Alphaproteobacteria	Sphingomonadales	Sphingomonadaceae	0.694175
HMP9_1097_>complement(1262547..1264223)	558	1677	hypothetical protein	0.672			5		Alphaproteobacteria	Sphingomonadales	Sphingomonadaceae	0.496622
HMP9_1098_>complement(1264223..1265299)	358	1077	chromosome partitioning protein	0.6722	COG0489	D			Alphaproteobacteria	Sphingomonadales	Sphingomonadaceae	0.61215
HMP9_1099_>complement(1265303..1266826)	507	1524	chain-length determining protein	0.6791	COG3206	M			Alphaproteobacteria	Sphingomonadales	Sphingomonadaceae	0.582237
HMP9_1100_>complement(1266837..1267481)	214	645	polysaccharide export protein	0.6372	COG1596	M			Alphaproteobacteria	Sphingomonadales	Sphingomonadaceae	0.491525
HMP9_1101_>complement(1267622..1268848)	408	1227	diaminopimelate decarboxylase	0.6789	COG0019	E		1	Betaproteobacteria	Nitrosomonadales	Thiobacillaceae	0.675
HMP9_1102_>complement(1268845..1270368)	507	1524	AMP-binding protein	0.6772	COG0318	IQ			Alphaproteobacteria	Sphingomonadales	Sphingomonadaceae	0.6875
HMP9_1103_>1270446..1270724	92	279	acyl carrier protein	0.6487	COG0236	IQ	7		Alphaproteobacteria	Sphingomonadales	Sphingomonadaceae	0.633333
HMP9_1104_>1270736..1271392	218	657	hypothetical protein	0.6621	COG2267	I	4		Alphaproteobacteria	Sphingomonadales	Sphingomonadaceae	0.756098
HMP9_1105_>1271389..1272165	258	777	hypothetical protein	0.6654	COG1073	T	4		Alphaproteobacteria	Sphingomonadales	Sphingomonadaceae	0.675
HMP9_1106_>complement(1272301..1273269)	322	969	thioredoxin reductase	0.6811	COG0492	O	8		Alphaproteobacteria	Sphingomonadales	Sphingomonadaceae	0.574586
HMP9_1107_>1273395..1275683	762	2289	formate dehydrogenase	0.6374	COG0243	C			Alphaproteobacteria	Sphingomonadales	Sphingomonadaceae	0.565432
HMP9_1108_>1275707..1276195	162	489	hypothetical protein	0.7157	COG0746	H	6		Alphaproteobacteria	Sphingomonadales	Sphingomonadaceae	0.707865
HMP9_1109_>1276192..1276983	263	792	hypothetical protein	0.6667	COG1526	C	6		Alphaproteobacteria	Sphingomonadales	Sphingomonadaceae	0.629139
HMP9_1110_>complement(1277015..1277803)	262	789	FNT family protein	0.654	COG2116	P			Alphaproteobacteria	Sphingomonadales	Sphingomonadaceae	0.602649
HMP9_1111_>complement(1277800..1280172)	790	2373	hypothetical protein	0.6477	COG0243	C			Alphaproteobacteria	Sphingomonadales	Sphingomonadaceae	0.556355
HMP9_1112_>complement(1280496..1281017)	173	522	hypothetical protein	0.6782	COG1514	J	6		Alphaproteobacteria	Sphingomonadales	Sphingomonadaceae	0.681319
HMP9_1113_>complement(1281193..1283124)	643	1932	potassium transport system protein kup 2	0.6429	COG3158	P	8		Alphaproteobacteria	Sphingomonadales	Sphingomonadaceae	0.565341
HMP9_1114_>complement(1283350..1283763)	137	414	transcriptional regulator	0.6449	COG1522	K			Alphaproteobacteria	Sphingomonadales	Sphingomonadaceae	0.629213
HMP9_1115_>1283918..1285024	368	1107	alanine dehydrogenase	0.6477	COG0686	E	7		Alphaproteobacteria	Sphingomonadales	Sphingomonadaceae	0.580189
HMP9_1116_>1285075..1285293	72	219	hypothetical protein	0.5845			3		Alphaproteobacteria	Sphingomonadales	Sphingomonadaceae	0.5
HMP9_1117_>complement(1285399..1286040)	213	642	hypothetical protein	0.6573	COG4235	CO	7		Alphaproteobacteria	Sphingomonadales	Sphingomonadaceae	0.739837
HMP9_1118_>complement(1286040..1286420)	126	381	cytochrome C biogenesis protein	0.6693	COG3088	CO	8		Alphaproteobacteria	Sphingomonadales	Sphingomonadaceae	0.69863
HMP9_1119_>complement(1286558..1287085)	175	528	alkyl hydroperoxide reductase	0.6591	COG0526	O	8		Alphaproteobacteria	Sphingomonadales	Sphingomonadaceae	0.614583
HMP9_1120_>complement(1287082..1288995)	637	1914	cytochrome C biogenesis protein CcmF	0.6813	COG1138	CO	8		Alphaproteobacteria	Sphingomonadales	Sphingomonadaceae	0.645669
HMP9_1121_>complement(1288992..1289438)	148	447	cytochrome C biogenesis protein CcmE	0.6734	COG2332	CO	8		Alphaproteobacteria	Sphingomonadales	Sphingomonadaceae	0.555556
HMP9_1122_>complement(1289536..1290261)	241	726	heme ABC transporter permease	0.6722	COG0755	O	8		Alphaproteobacteria	Sphingomonadales	Sphingomonadaceae	0.620155
HMP9_1123_>complement(1290432..1291481)	349	1050	leucine dehydrogenase	0.6848	COG0334	E			Alphaproteobacteria	Sphingomonadales	Sphingomonadaceae	0.626214
HMP9_1124_>complement(1291735..1292460)	241	726	type II secretion system protein N	0.6873			6		Alphaproteobacteria	Sphingomonadales	Sphingomonadaceae	0.648649
HMP9_1125_>complement(1292457..1292933)	158	477	general secretion pathway protein GspM	0.7107	COG3149	U	5		Alphaproteobacteria	Sphingomonadales	Sphingomonadaceae	0.669565
HMP9_1126_>complement(1292930..1294024)	364	1095	hypothetical protein	0.7032	COG3297	U		1	Actinobacteria			0.647541
HMP9_1127_>complement(1294021..1295019)	332	999	type II secretory pathway protein	0.6767	COG3156	U	5		Betaproteobacteria	Burkholderiales	Burkholderiaceae	0.647668
HMP9_1128_>complement(1295006..1295701)	231	696	type II secretion system protein GspJ	0.6825	COG4795	U		1	Betaproteobacteria	Nitrosomonadales	Thiobacillaceae	0.548872
HMP9_1129_>complement(1295698..1296084)	128	387	type II secretion system protein GspI	0.7003	COG4967	NW			Alphaproteobacteria	Sphingomonadales	Sphingomonadaceae	0.585366
HMP9_1130_>complement(1296074..1296544)	156	471	type II secretion system protein GspH	0.7006	COG4970	NW			Alphaproteobacteria	Sphingomonadales	Sphingomonadaceae	0.630435
HMP9_1131_>complement(1296519..1296959)	146	441	general secretion pathway protein G	0.644	COG2165	NUW	7		Alphaproteobacteria	Sphingomonadales	Sphingomonadaceae	0.605263
HMP9_1132_>complement(1296968..1298194)	408	1227	type II secretion system protein GspF	0.6879	COG1459	NUW	7		Alphaproteobacteria	Sphingomonadales	Sphingomonadaceae	0.669261
HMP9_1133_>complement(1298315..1299958)	547	1644	general secretion pathway protein GspE	0.6843	COG2804	NUW	7		Alphaproteobacteria	Sphingomonadales	Sphingomonadaceae	0.626543
HMP9_1134_>complement(1299955..1302174)	739	2220	type II secretion system protein GspD	0.6793	COG4796	U	7		Alphaproteobacteria	Sphingomonadales	Sphingomonadaceae	0.52765
HMP9_1135_>complement(1302171..1302953)	260	783	hypothetical protein	0.6871	COG3031	U			Alphaproteobacteria	Sphingomonadales	Sphingomonadaceae	0.528571
HMP9_1136_>1303133..1303789	218	657	oxygenase	0.6575	COG3751	JO	6		Alphaproteobacteria	Sphingomonadales	Sphingomonadaceae	0.54386
HMP9_1137_>complement(1303982..1306789)	935	2808	TonB-dependent receptor, partial	0.6414	COG4771	P	7		Alphaproteobacteria	Sphingomonadales	Sphingomonadaceae	0.520958
HMP9_1138_>complement(1306920..1308548)	542	1629	lipoprotein	0.6753	COG2182	G	7		Alphaproteobacteria	Sphingomonadales	Sphingomonadaceae	0.466431
HMP9_1139_>1308867..1309202	111	336	hypothetical protein	0.6548			4		Betaproteobacteria	Nitrosomonadales	Thiobacillaceae	0.688172
HMP9_1140_>complement(1309494..1310957)	487	1464	Fis family transcriptional regulator	0.6947	COG1538	M		1	Betaproteobacteria	Nitrosomonadales	Thiobacillaceae	0.646104
HMP9_1141_>complement(1310957..1312573)	538	1617	DSBA oxidoreductase	0.6487	COG0477	GEPR			Alphaproteobacteria	Sphingomonadales	Sphingomonadaceae	0.560138
HMP9_1142_>complement(1312575..1313747)	390	1173	secretion protein HlyD	0.6684	COG1566	V			Alphaproteobacteria	Sphingomonadales	Sphingomonadaceae	0.562791
HMP9_1143_>complement(1313744..1314382)	212	639	hypothetical protein	0.6541	COG1309	K		1	Alphaproteobacteria	Rhizobiales	Bradyrhizobiaceae	0.700787
HMP9_1144_>complement(1315030..1315302)	90	273	transcriptional regulator HU subunit alpha	0.619	COG0776	L			Alphaproteobacteria	Sphingomonadales	Sphingomonadaceae	0.457627
HMP9_1145_>complement(1315432..1317849)	805	2418	DNA-binding protein	0.639	COG0466	O	8		Alphaproteobacteria	Sphingomonadales	Sphingomonadaceae	0.584493
HMP9_1146_>1318077..1319801	574	1725	peptidase M1	0.6545	COG0308	E			Alphaproteobacteria	Sphingomonadales	Sphingomonadaceae	0.563518
HMP9_1147_>1319798..1320115	105	318	hypothetical protein, partial	0.7013			2		Betaproteobacteria	Rhodocyclales	Rhodocyclaceae	0.714286
HMP9_1148_>1320112..1320498	128	387	hypothetical protein	0.7054	COG3474	C		1	Betaproteobacteria	Rhodocyclales	Rhodocyclaceae	0.676923
HMP9_1149_>complement(1320503..1321627)	374	1125	ionic transporter y4hA	0.6622	COG0387	P	3		Alphaproteobacteria	Sphingomonadales	Sphingomonadaceae	0.569721
HMP9_1150_>1321727..1322185	152	459	hypothetical protein	0.6797			1	1	Alphaproteobacteria	Rhizobiales	Methylobacteriaceae	0.597938
HMP9_1151_>complement(1322903..1324168)	421	1266	ATP-dependent Clp protease ATP-binding subunit ClpX	0.6224	COG1219	O	8		Alphaproteobacteria	Sphingomonadales	Sphingomonadaceae	0.520833
HMP9_1152_>complement(1324292..1324981)	229	690	ATP-dependent Clp protease proteolytic subunit	0.6333	COG0740	O	8		Alphaproteobacteria	Rhizobiales	Methylobacteriaceae	0.643478
HMP9_1153_>complement(1325240..1326166)	308	927	hypothetical protein	0.657	COG1215	N	8		Alphaproteobacteria	Sphingomonadales	Sphingomonadaceae	0.633333
HMP9_1154_>complement(1326491..1328146)	551	1656	trigger factor	0.6498	COG0544	O	8		Alphaproteobacteria	Sphingomonadales	Sphingomonadaceae	0.598802
HMP9_1155_>1328589..1328819	76	231	hypothetical protein	0.6623					Alphaproteobacteria	Sphingomonadales	Sphingomonadaceae	0.461539
HMP9_1156_>complement(1328836..1329492)	218	657	hypothetical protein	0.6499			2		Alphaproteobacteria	Sphingomonadales	Sphingomonadaceae	0.611111
HMP9_1157_>1329663..1330310	215	648	peptidase	0.6497	COG3577	R	5		Alphaproteobacteria	Sphingomonadales	Sphingomonadaceae	0.583333
HMP9_1158_>complement(1330526..1332007)	493	1482	Aspartyl/glutamyl-tRNA(Asn/Gln) amidotransferase subunit B	0.6383	COG0064	J	8		Alphaproteobacteria	Sphingomonadales	Sphingomonadaceae	0.581882
HMP9_1159_>complement(1332009..1333493)	494	1485	Glutamyl-tRNA(Gln) amidotransferase subunit A	0.6714	COG0154	J	8		Alphaproteobacteria	Sphingomonadales	Sphingomonadaceae	0.598513
HMP9_1160_>complement(1333493..1333774)	93	282	Aspartyl/glutamyl-tRNA(Asn/Gln) amidotransferase subunit C	0.6667	COG0721	J	8		Alphaproteobacteria	Sphingomonadales	Sphingomonadaceae	0.641509
HMP9_1161_>1334183..1335292	369	1110	hypothetical protein	0.7072	COG2267	I	7		Alphaproteobacteria	Sphingomonadales	Sphingomonadaceae	0.70202
HMP9_1162_>1335289..1335756	155	468	pre-16S rRNA nuclease	0.6816	COG0816	K	8		Alphaproteobacteria	Sphingomonadales	Sphingomonadaceae	0.612903
HMP9_1163_>complement(1335753..1337300)	515	1548	hypothetical protein	0.6583	COG4993	G			Alphaproteobacteria	Sphingomonadales	Sphingomonadaceae	0.717172
HMP9_1164_>1337355..1338410	351	1056	Aspartate carbamoyltransferase	0.6828	COG0540	F	8		Betaproteobacteria	Burkholderiales	Burkholderiaceae	0.653658
HMP9_1165_>1338407..1339627	406	1221	dihydroorotase	0.6921	COG0044	F	8		Betaproteobacteria	Burkholderiales	Burkholderiaceae	0.661157
HMP9_1166_>complement(1339700..1341016)	438	1317	hypothetical protein	0.7054	COG5010	UW			Alphaproteobacteria	Sphingomonadales	Sphingomonadaceae	0.669091
HMP9_1167_>1341229..1342254	341	1026	hypothetical protein	0.6813	COG3147	D			Alphaproteobacteria	Sphingomonadales	Sphingomonadaceae	0.625
HMP9_1168_>1342279..1342491	70	213	hypothetical protein	0.6667			2		Alphaproteobacteria	Sphingomonadales	Sphingomonadaceae	0.475
HMP9_1169_>1342638..1343120	160	483	hypothetical protein	0.648			1		Alphaproteobacteria	Sphingomonadales	Sphingomonadaceae	0.592233
HMP9_1170_>complement(1343268..1344149)	293	882	phosphoserine phosphatase	0.6746	COG0560	E	8		Alphaproteobacteria	Sphingomonadales	Sphingomonadaceae	0.643243
HMP9_1171_>1344142..1345071	309	930	tRNA dimethylallyltransferase	0.7086	COG0324	J	8		Alphaproteobacteria	Sphingomonadales	Sphingomonadaceae	0.719388
HMP9_1172_>1345154..1346914	586	1761	acetolactate synthase	0.6604	COG0028	EH	8		Alphaproteobacteria	Sphingomonadales	Sphingomonadaceae	0.553264
HMP9_1173_>1346914..1347429	171	516	acetolactate synthase small subunit	0.657	COG0440	E	8		Alphaproteobacteria	Sphingomonadales	Sphingomonadaceae	0.558558
HMP9_1174_>1347526..1348545	339	1020	Ketol-acid reductoisomerase	0.6402	COG0059	EH	8		Alphaproteobacteria	Sphingomonadales	Sphingomonadaceae	0.627119
HMP9_1175_>complement(1348798..1349007)	69	210	hypothetical protein	0.6524			1		Alphaproteobacteria	Sphingomonadales	Sphingomonadaceae	0.731707
HMP9_1176_>1349098..1349703	201	606	hypothetical protein	0.637	COG2353	R	8		Alphaproteobacteria	Sphingomonadales	Sphingomonadaceae	0.435897
HMP9_1177_>1349897..1351555	552	1659	2-isopropylmalate synthase	0.654	COG0119	E			Alphaproteobacteria	Sphingomonadales	Sphingomonadaceae	0.557433
HMP9_1178_>complement(1351598..1352278)	226	681	dimethylallyltransferase	0.6564	COG0693	R			Alphaproteobacteria	Sphingomonadales	Sphingomonadaceae	0.552239
HMP9_1179_>complement(1352382..1352738)	118	357	dihydroneopterin aldolase	0.6443	COG1539	H			Alphaproteobacteria	Sphingomonadales	Sphingomonadaceae	0.67647
HMP9_1180_>complement(1352731..1353408)	225	678	short-chain dehydrogenase	0.6873	COG1028	IQR			Alphaproteobacteria	Sphingomonadales	Sphingomonadaceae	0.629032
HMP9_1181_>complement(1353489..1354127)	212	639	GTP cyclohydrolase	0.6573	COG0302	H	8		Alphaproteobacteria	Sphingomonadales	Sphingomonadaceae	0.608696
HMP9_1182_>1354330..1357290	986	2961	hypothetical protein	0.6278	COG4774	P		1	Firmicutes			0.522505
HMP9_1183_>complement(1358821..1359654)	277	834	S-formylglutathione hydrolase	0.6811	COG0627	V	6		Alphaproteobacteria	Sphingomonadales	Sphingomonadaceae	0.666667
HMP9_1184_>complement(1359654..1360037)	127	384	glyoxalase	0.7005	COG0346	Q			Alphaproteobacteria	Sphingomonadales	Sphingomonadaceae	0.66129
HMP9_1185_>complement(1360047..1361153)	368	1107	Alcohol dehydrogenase class-3	0.6495	COG1062	R	8		Alphaproteobacteria	Sphingomonadales	Sphingomonadaceae	0.489011
HMP9_1186_>1361273..1361476	67	204	hypothetical protein	0.5931					Alphaproteobacteria	Sphingomonadales	Sphingomonadaceae	0.309524
HMP9_1187_>1361524..1361784	86	261	hypothetical protein	0.59	COG5531	B	5		Alphaproteobacteria	Sphingomonadales	Sphingomonadaceae	0.478261
HMP9_1188_>complement(1361905..1362114)	69	210	hypothetical protein	0.6286			1	1	Betaproteobacteria	Burkholderiales	Burkholderiaceae	0.657143
HMP9_1189_>complement(1362069..1362734)	221	666	hypothetical protein	0.6471	COG3318	S		1	Betaproteobacteria	Burkholderiales	Burkholderiaceae	0.637931
HMP9_1190_>1362965..1364506	513	1542	trehalase	0.6732	COG1626	G	3		Betaproteobacteria	Burkholderiales	Burkholderiaceae	0.618729
HMP9_1191_>1364579..1365463	294	885	transposase	0.6701	COG0847	L		1	Betaproteobacteria	Burkholderiales	Burkholderiaceae	0.621118
HMP9_1192_>1365595..1367214	539	1620	hypothetical protein	0.6951	COG2272	I		1	Betaproteobacteria	Burkholderiales	Burkholderiaceae	0.646865
HMP9_1193_>complement(1367230..1368342)	370	1113	hypothetical protein	0.6855	COG2706	G	2		Actinobacteria			0.596939
HMP9_1194_>complement(1368409..1371486)	1025	3078	gluconolaconase	0.6621	COG3386	G	4		Actinobacteria			0.524324
HMP9_1195_>1371657..1372271	204	615	hypothetical protein	0.6667	COG3265	G	4		Alphaproteobacteria	Sphingomonadales	Sphingomonadaceae	0.709677
HMP9_1196_>1372370..1373227	285	858	hypothetical protein	0.6737	COG0657	I			Alphaproteobacteria	Sphingomonadales	Sphingomonadaceae	0.63871
HMP9_1197_>1373227..1374324	365	1098	glucose-fructose oxidoreductase	0.6494	COG0673	R			Alphaproteobacteria	Sphingomonadales	Sphingomonadaceae	0.63
HMP9_1198_>1374324..1374815	163	492	hypothetical protein	0.6748	COG0662	G	3		Alphaproteobacteria	Sphingomonadales	Sphingomonadaceae	0.578947
HMP9_1199_>complement(1374794..1375735)	313	942	membrane protein	0.6773	COG3817	S	4		Alphaproteobacteria	Sphingomonadales	Sphingomonadaceae	0.676136
HMP9_1200_>complement(1375732..1376385)	217	654	membrane protein	0.6544	COG3819	S	4		Alphaproteobacteria	Sphingomonadales	Sphingomonadaceae	0.741935
HMP9_1201_>complement(1376391..1377227)	278	837	hypothetical protein	0.7025	COG0491	R			Alphaproteobacteria	Sphingomonadales	Sphingomonadaceae	0.614458
HMP9_1202_>1377367..1378635	422	1269	transposase	0.6541	COG3328	X			Alphaproteobacteria	Sphingomonadales	Sphingomonadaceae	0.606618
HMP9_1203_>1378893..1379330	145	438	nuclease	0.6644	COG1525	L	1	1	Alphaproteobacteria	Rhodobacterales	Rhodobacteraceae	0.641026
HMP9_1204_>complement(1379629..1379829)	66	201	hypothetical protein RPA2253	0.6169			1	1	Alphaproteobacteria	Rhodobacterales	Rhodobacteraceae	0.647059
HMP9_1205_>1380046..1380780	244	735	antirepressor	0.6299	COG4227	L	4		Alphaproteobacteria	Rhizobiales	Rhizobiaceae	0.683333
HMP9_1206_>complement(1380781..1381776)	331	996	integrase	0.6094	COG4974	L		1	Alphaproteobacteria	Rhizobiales	Bradyrhizobiaceae	0.630542
HMP9_1207_>complement(1381773..1382717)	314	945	integrase	0.6042	COG0582	LX		1	Alphaproteobacteria	Rhizobiales	Bradyrhizobiaceae	0.652941
HMP9_1208_>complement(1382717..1383928)	403	1212	integrase	0.6064	COG4974	L		1	Alphaproteobacteria	Rhizobiales	Bradyrhizobiaceae	0.642553
HMP9_1209_>1384050..1384700	216	651	hypothetical protein	0.6144			1	1	Alphaproteobacteria	Rhizobiales	Bradyrhizobiaceae	0.688524
HMP9_1210_>1384706..1385143	145	438	hypothetical protein	0.6005			1	1	Alphaproteobacteria	Rhizobiales	Bradyrhizobiaceae	0.674157
HMP9_1211_>1385455..1385655	66	201	antirepressor	0.7114	COG4227	L		1	Alphaproteobacteria	Rhizobiales	Bradyrhizobiaceae	0.744186
HMP9_1212_>1385775..1387880	701	2106	DNA-binding protein	0.65	COG1475	D		1	Alphaproteobacteria	Rhizobiales	Bradyrhizobiaceae	0.676815
HMP9_1213_>1387969..1388211	80	243	hypothetical protein	0.6337			2		Alphaproteobacteria	Rhizobiales	Bradyrhizobiaceae	0.789474
HMP9_1214_>complement(1388305..1388628)	107	324	hypothetical protein	0.6883			1	1	Alphaproteobacteria	Rhizobiales	Bradyrhizobiaceae	0.714286
HMP9_1215_>complement(1388743..1388994)	83	252	hypothetical protein	0.6508			1	1	Alphaproteobacteria	Rhizobiales	Bradyrhizobiaceae	0.547619
HMP9_1216_>1388929..1391982	1017	3054	methylase	0.6451	COG2263	R			Alphaproteobacteria	Sphingomonadales	Sphingomonadaceae	0.652824
HMP9_1217_>1392088..1393611	507	1524	Transposase	0.6378	COG4584	X		1	Alphaproteobacteria	Sphingomonadales	Erythrobacteraceae	0.62116
HMP9_1218_>1393601..1394380	259	780	ATP-binding protein	0.6269	COG1484	L			Alphaproteobacteria	Sphingomonadales	Sphingomonadaceae	0.597402
HMP9_1219_>complement(1394463..1394753)	96	291	integrase	0.6117	COG0582	LX			Alphaproteobacteria	Sphingomonadales	Sphingomonadaceae	0.534483
HMP9_1220_>complement(1394903..1395643)	246	741	insertion sequence ATP-binding protein y4pL	0.6491	COG1484	L			Alphaproteobacteria	Sphingomonadales	Sphingomonadaceae	0.722973
HMP9_1221_>complement(1395657..1397204)	515	1548	integrase	0.6492	COG4584	X			Alphaproteobacteria	Sphingomonadales	Sphingomonadaceae	0.672185
HMP9_1222_>complement(1397371..1397889)	172	519	integrase	0.6012	COG0582	LX			Alphaproteobacteria	Sphingomonadales	Sphingomonadaceae	0.609091
HMP9_1223_>complement(1398182..1399738)	518	1557	GMP synthase [glutamine-hydrolyzing]	0.659	COG0519	F	8		Alphaproteobacteria	Sphingomonadales	Sphingomonadaceae	0.568266
HMP9_1224_>complement(1399903..1400325)	140	423	50S ribosomal protein L17	0.6383	COG0203	J	8		Alphaproteobacteria	Rhizobiales	Bradyrhizobiaceae	0.623529
HMP9_1225_>complement(1400497..1401567)	356	1071	DNA-directed RNA polymerase subunit alpha	0.6209	COG0202	K	8		Alphaproteobacteria	Rhizobiales	Bradyrhizobiaceae	0.572139
HMP9_1226_>complement(1401665..1402054)	129	390	30S ribosomal protein S11	0.6513	COG0100	J	8		Betaproteobacteria	Burkholderiales	Burkholderiaceae	0.51282
HMP9_1227_>complement(1402139..1402507)	122	369	30S ribosomal protein S13	0.6179	COG0099	J	8		Betaproteobacteria	Burkholderiales	Burkholderiaceae	0.541667
HMP9_1228_>complement(1402662..1402943)	93	282	membrane protein	0.6241			2		Betaproteobacteria	Burkholderiales	Burkholderiaceae	0.622222
HMP9_1229_>complement(1403030..1404754)	574	1725	DNA mismatch repair protein MutL	0.6875	COG0323	L	8		Betaproteobacteria	Burkholderiales	Burkholderiaceae	0.695402
HMP9_1230_>1404984..1406027	347	1044	rod shape-determining protein MreB	0.6648	COG1077	D	8		Betaproteobacteria	Burkholderiales	Burkholderiaceae	0.549738
HMP9_1231_>1406134..1407006	290	873	hypothetical protein	0.7056	COG1792	D	8		Betaproteobacteria	Burkholderiales	Burkholderiaceae	0.576471
HMP9_1232_>1407003..1407533	176	531	rod shape-determining protein MreD	0.6554			8		Alphaproteobacteria	Sphingomonadales	Sphingomonadaceae	0.628866
HMP9_1233_>1407530..1409599	689	2070	penicillin-binding protein	0.6763	COG0768	DM		1	Alphaproteobacteria	Sphingomonadales	Sphingomonadaceae	0.615385
HMP9_1234_>1409613..1410719	368	1107	rod shape-determining protein RodA	0.6649	COG0772	D	8		Actinobacteria			0.617021
HMP9_1235_>complement(1411067..1412101)	344	1035	hypothetical protein	0.6502	COG0582	LX		1	Actinobacteria			0.586207
HMP9_1236_>complement(1412106..1412453)	115	348	hypothetical protein	0.592	COG1846	K	1	1	Actinobacteria			0.485714
HMP9_1237_>complement(1412604..1412882)	92	279	hypothetical protein	0.5806			1	1	Actinobacteria			0.588235
HMP9_1238_>complement(1412891..1413094)	67	204	hypothetical protein	0.6618			1	1	Actinobacteria			0.560976
HMP9_1239_>complement(1413099..1414067)	322	969	hypothetical protein	0.6409			1	1	Actinobacteria			0.496932
HMP9_1240_>complement(1414067..1414624)	185	558	hypothetical protein	0.6756			1	1	Actinobacteria			0.483516
HMP9_1241_>complement(1414624..1415070)	148	447	hypothetical protein	0.6107			1	1	Alphaproteobacteria	Rhizobiales	Methylobacteriaceae	0.444444
HMP9_1242_>1415150..1415443	97	294	transposase	0.6327	COG2963	X		1	Alphaproteobacteria	Rhizobiales	Methylobacteriaceae	0.727273
HMP9_1243_>1415440..1416300	286	861	integrase	0.6167	COG2801	X		1	Alphaproteobacteria	Rhizobiales	Methylobacteriaceae	0.616883
HMP9_1244_>complement(1416318..1416476)	52	159	hypothetical protein	0.6415			1	1	Alphaproteobacteria	Rhizobiales	Methylobacteriaceae	0.529412
HMP9_1245_>complement(1416728..1418038)	436	1311	hypothetical protein	0.6705	COG0358	L	1	1	Alphaproteobacteria	Rhizobiales	Bradyrhizobiaceae	0.606618
HMP9_1246_>complement(1418200..1418649)	149	450	hypothetical protein	0.6			1	1	Betaproteobacteria	Burkholderiales	Burkholderiaceae	0.538461
HMP9_1247_>complement(1418682..1419215)	177	534	hypothetical protein	0.6536			1	1	Betaproteobacteria	Burkholderiales	Burkholderiaceae	0.685714
HMP9_1248_>1419230..1419376	48	147	hypothetical protein	0.585			1	1	Betaproteobacteria	Burkholderiales	Burkholderiaceae	0.538462
HMP9_1249_>complement(1420028..1420348)	106	321	hypothetical protein	0.5514				1	Alphaproteobacteria	Rhizobiales	Bradyrhizobiaceae	0.596774
HMP9_1250_>1420942..1421340	132	399	hypothetical protein	0.6516			1	1	Betaproteobacteria	Burkholderiales	Burkholderiaceae	0.653846
HMP9_1251_>1421817..1422146	109	330	hypothetical protein	0.5727			1		Alphaproteobacteria	Sphingomonadales	Sphingomonadaceae	0.535211
HMP9_1252_>1423108..1423332	74	225	hypothetical protein	0.6222			1	1	Betaproteobacteria	Burkholderiales	Burkholderiaceae	0.744186
HMP9_1253_>1423342..1423623	93	282	hypothetical protein	0.6348			2		Betaproteobacteria	Burkholderiales	Burkholderiaceae	0.557692
HMP9_1254_>1423843..1424100	85	258	hypothetical protein	0.5814			1		Alphaproteobacteria	Sphingomonadales	Sphingomonadaceae	0.520833
HMP9_1255_>complement(1424280..1426562)	760	2283	TonB-dependent receptor	0.6369	COG4773	P			Alphaproteobacteria	Sphingomonadales	Sphingomonadaceae	0.513995
HMP9_1256_>complement(1426738..1427865)	375	1128	hypothetical protein	0.6738	COG1957	F	2		Betaproteobacteria	Burkholderiales	Burkholderiaceae	0.59447
HMP9_1257_>complement(1427953..1430289)	778	2337	dehydrogenase	0.6757	COG1529	C			Alphaproteobacteria	Sphingomonadales	Sphingomonadaceae	0.616279
HMP9_1258_>complement(1430286..1431272)	328	987	FAD-binding molybdopterin dehydrogenase	0.6839	COG1319	C			Alphaproteobacteria	Sphingomonadales	Sphingomonadaceae	0.674757
HMP9_1259_>complement(1431269..1431775)	168	507	(2Fe-2S)-binding protein	0.6588	COG2080	C			Alphaproteobacteria	Sphingomonadales	Sphingomonadaceae	0.636364
HMP9_1260_>complement(1431909..1433174)	421	1266	arsenic transporter	0.6809	COG1055	P	4		Alphaproteobacteria	Sphingomonadales	Sphingomonadaceae	0.61597
HMP9_1261_>complement(1433227..1434351)	374	1125	hypothetical protein	0.6622	COG1409	T	2		Alphaproteobacteria	Sphingomonadales	Sphingomonadaceae	0.670213
HMP9_1262_>1434623..1435906	427	1284	MFS transporter	0.6737	COG2814	G			Alphaproteobacteria	Sphingomonadales	Sphingomonadaceae	0.560784
HMP9_1263_>complement(1435919..1437475)	518	1557	hypothetical protein	0.6724	COG0154	J		1	Betaproteobacteria	Burkholderiales	Burkholderiaceae	0.601824
HMP9_1264_>complement(1437597..1438502)	301	906	NAD-dependent dehydratase	0.6656	COG0451	M		1	Betaproteobacteria	Burkholderiales	Burkholderiaceae	0.637427
HMP9_1265_>1438600..1439439	279	840	XRE family transcriptional regulator	0.6595	COG1396	K	4		Alphaproteobacteria	Sphingomonadales	Sphingomonadaceae	0.708333
HMP9_1266_>complement(1439468..1442101)	877	2634	histidine kinase	0.6321	COG4191	T			Alphaproteobacteria	Sphingomonadales	Sphingomonadaceae	0.60687
HMP9_1267_>complement(1442687..1442971)	94	285	CsbD-like	0.6105	COG3237	S			Alphaproteobacteria	Sphingomonadales	Sphingomonadaceae	0.491525
HMP9_1268_>1443371..1444276	301	906	Sulfate adenylyltransferase subunit 2	0.6435	COG0175	EH	8		Alphaproteobacteria	Sphingomonadales	Sphingomonadaceae	0.619883
HMP9_1269_>1444276..1446225	649	1950	adenylyl-sulfate kinase	0.6292	COG2895	P	8		Alphaproteobacteria	Sphingomonadales	Sphingomonadaceae	0.565826
HMP9_1270_>1446222..1446971	249	750	histidinol-phosphatase	0.6893	COG1218	P		1	Betaproteobacteria	Burkholderiales	Burkholderiaceae	0.662338
HMP9_1271_>complement(1446985..1447242)	85	258	hypothetical protein	0.655			5		Betaproteobacteria	Burkholderiales	Burkholderiaceae	0.568628
HMP9_1272_>complement(1447282..1448235)	317	954	oxidoreductase YdbC	0.674	COG0667	R		1	Betaproteobacteria	Burkholderiales	Burkholderiaceae	0.676647
HMP9_1273_>1448258..1449166	302	909	LysR family transcriptional regulator	0.6898	COG0583	K		1	Betaproteobacteria	Burkholderiales	Burkholderiaceae	0.712644
HMP9_1274_>1449225..1449947	240	723	transcriptional regulator	0.6916	COG0745	TK		1	Betaproteobacteria	Burkholderiales	Burkholderiaceae	0.695035
HMP9_1275_>1450034..1451341	435	1308	hypothetical protein	0.6858	COG2205	T			Alphaproteobacteria	Sphingomonadales	Sphingomonadaceae	0.689655
HMP9_1276_>1451422..1452186	254	765	hypothetical protein	0.7059					Alphaproteobacteria	Sphingomonadales	Sphingomonadaceae	0.694215
HMP9_1277_>complement(1452213..1452701)	162	489	hypothetical protein	0.6953			2		Alphaproteobacteria	Rhizobiales	Bradyrhizobiaceae	0.792683
HMP9_1278_>complement(1453081..1453689)	202	609	hypothetical protein	0.6601	COG1335	HR	1		Alphaproteobacteria	Sphingomonadales	Sphingomonadaceae	0.616071
HMP9_1279_>1453774..1455078	434	1305	Nicotinate phosphoribosyltransferase	0.649	COG1488	H	3		Alphaproteobacteria	Sphingomonadales	Sphingomonadaceae	0.691667
HMP9_1280_>1455204..1458182	992	2979	TonB-dependent receptor	0.6482	COG4206	H			Alphaproteobacteria	Sphingomonadales	Sphingomonadaceae	0.514793
HMP9_1281_>complement(1458361..1458699)	112	339	hypothetical protein	0.6814			8		Alphaproteobacteria	Sphingomonadales	Sphingomonadaceae	0.707692
HMP9_1282_>complement(1458713..1459405)	230	693	serine acetyltransferase	0.6522	COG1045	E	8		Alphaproteobacteria	Sphingomonadales	Sphingomonadaceae	0.594828
HMP9_1283_>1459568..1460335	255	768	hypothetical protein	0.6549	COG0730	S			Alphaproteobacteria	Sphingomonadales	Sphingomonadaceae	0.517241
HMP9_1284_>complement(1460451..1460969)	172	519	Alkyl hydroperoxide reductase AhpD	0.6513	COG2128	P	4		Alphaproteobacteria	Sphingomonadales	Sphingomonadaceae	0.617647
HMP9_1285_>complement(1461100..1461645)	181	546	alkyl hydroperoxide reductase	0.6648	COG0450	V	8		Alphaproteobacteria	Sphingomonadales	Sphingomonadaceae	0.582418
HMP9_1286_>1461794..1462696	300	903	LysR family transcriptional regulator	0.6512	COG0583	K	8		Verrucomicrobia			0.697297
HMP9_1287_>1462857..1463492	211	636	fasciclin	0.6651	COG2335	R			Alphaproteobacteria	Sphingomonadales	Sphingomonadaceae	0.43609
HMP9_1288_>1463630..1464301	223	672	hypothetical protein	0.6577	COG2335	R			Alphaproteobacteria	Sphingomonadales	Sphingomonadaceae	0.52381
HMP9_1289_>complement(1464678..1465127)	149	450	molybdenum cofactor biosynthesis protein MoaE	0.6822	COG0314	H	7		Alphaproteobacteria	Sphingomonadales	Sphingomonadaceae	0.73913
HMP9_1290_>complement(1465124..1465369)	81	246	molybdenum cofactor biosynthesis protein MoaD	0.6789	COG1977	H	7		Alphaproteobacteria	Sphingomonadales	Sphingomonadaceae	0.638298
HMP9_1291_>complement(1465384..1465935)	183	552	CDP-diacylglycerol--glycerol-3-phosphate 3-phosphatidyltransferase	0.6431	COG0558	I	8		Alphaproteobacteria	Sphingomonadales	Sphingomonadaceae	0.567308
HMP9_1292_>1466051..1467373	440	1323	MFS transporter	0.6334	COG2814	G	8		Alphaproteobacteria	Sphingomonadales	Sphingomonadaceae	0.567797
HMP9_1293_>1467806..1468897	363	1092	phosphate transport regulator	0.6566	COG1392	S	5		Betaproteobacteria	Burkholderiales	Burkholderiaceae	0.663317
HMP9_1294_>1469060..1470058	332	999	low-affinity inorganic phosphate transporter	0.6486	COG0306	P			Alphaproteobacteria	Sphingomonadales	Sphingomonadaceae	0.545455
HMP9_1295_>complement(1470182..1470628)	148	447	hypothetical protein	0.66	COG5490	S			Alphaproteobacteria	Sphingomonadales	Sphingomonadaceae	0.662791
HMP9_1296_>1470760..1472061	433	1302	UDP-glucose 6-dehydrogenase	0.6613	COG1004	M	8		Betaproteobacteria	Nitrosomonadales	Thiobacillaceae	0.569672
HMP9_1297_>1472126..1472740	204	615	TetR family transcriptional regulator	0.6455	COG1309	K		1	Betaproteobacteria	Nitrosomonadales	Thiobacillaceae	0.679105
HMP9_1298_>1473089..1473487	132	399	hypothetical protein	0.6917				1	Betaproteobacteria	Nitrosomonadales	Thiobacillaceae	0.651163
HMP9_1299_>1473484..1474761	425	1278	MexE family multidrug efflux RND transporter periplasmic adaptor subunit	0.7113	COG0845	MV		1	Betaproteobacteria	Nitrosomonadales	Thiobacillaceae	0.611765
HMP9_1300_>1474852..1478073	1073	3222	multidrug efflux RND transporter permease subunit	0.6623	COG0841	V		1	Betaproteobacteria	Nitrosomonadales	Thiobacillaceae	0.553429
HMP9_1301_>1478085..1479497	470	1413	transporter	0.7134	COG1538	M			Alphaproteobacteria	Sphingomonadales	Sphingomonadaceae	0.694079
HMP9_1302_>1479589..1479864	91	276	hypothetical protein	0.6558			1		Alphaproteobacteria	Sphingomonadales	Sphingomonadaceae	0.672131
HMP9_1303_>complement(1479887..1480162)	91	276	hypothetical protein	0.6341			1		Alphaproteobacteria	Sphingomonadales	Sphingomonadaceae	0.693878
HMP9_1304_>1480282..1480434	50	153	hypothetical protein	0.6275			1		Alphaproteobacteria	Sphingomonadales	Sphingomonadaceae	0.8
HMP9_1305_>1480482..1481534	350	1053	hypothetical protein	0.6581	COG2706	G			Alphaproteobacteria	Sphingomonadales	Sphingomonadaceae	0.588542
HMP9_1306_>complement(1481531..1481806)	91	276	hypothetical protein	0.6667			1	1	Betaproteobacteria	Burkholderiales	Burkholderiaceae	0.551724
HMP9_1307_>complement(1481940..1483484)	514	1545	DSBA oxidoreductase	0.6563	COG2814	G		1	Betaproteobacteria	Burkholderiales	Burkholderiaceae	0.564103
HMP9_1308_>complement(1483774..1484937)	387	1164	secretion protein HlyD	0.6959	COG1566	V			Alphaproteobacteria	Sphingomonadales	Sphingomonadaceae	0.605932
HMP9_1309_>complement(1484934..1486343)	469	1410	transporter	0.7156	COG1538	M			Alphaproteobacteria	Sphingomonadales	Sphingomonadaceae	0.711921
HMP9_1310_>complement(1486340..1486810)	156	471	hypothetical protein	0.6306	COG1846	K		1	Alphaproteobacteria	Rhizobiales	Bradyrhizobiaceae	0.663044
HMP9_1311_>complement(1487034..1487402)	122	369	hypothetical protein	0.6423			1		Alphaproteobacteria	Sphingomonadales	Sphingomonadaceae	0.573529
HMP9_1312_>1487926..1488288	120	363	hypothetical protein	0.6419	COG2204	T			Alphaproteobacteria	Sphingomonadales	Sphingomonadaceae	0.695652
HMP9_1313_>1488522..1491206	894	2685	aconitate hydratase	0.6514	COG1048	C	8		Alphaproteobacteria	Sphingomonadales	Sphingomonadaceae	0.51875
HMP9_1314_>complement(1491757..1492626)	289	870	5'-methylthioadenosine phosphorylase	0.6736	COG0005	F	6		Betaproteobacteria	Burkholderiales	Burkholderiaceae	0.602485
HMP9_1315_>complement(1492637..1494028)	463	1392	amino acid permease	0.6681	COG0531	E			Alphaproteobacteria	Sphingomonadales	Sphingomonadaceae	0.639706
HMP9_1316_>complement(1494257..1494610)	117	354	(Fe-S)-cluster assembly protein	0.6525	COG0316	O	8		Alphaproteobacteria	Sphingomonadales	Sphingomonadaceae	0.5625
HMP9_1317_>complement(1494747..1495208)	153	462	FeS assembly SUF system protein	0.6342	COG2151	O	8		Betaproteobacteria	Burkholderiales	Burkholderiaceae	0.555556
HMP9_1318_>complement(1495205..1496419)	404	1215	cysteine desulfurase	0.6658	COG0520	E	8		Betaproteobacteria	Burkholderiales	Burkholderiaceae	0.596491
HMP9_1319_>complement(1496416..1497492)	358	1077	SufBD protein	0.6982	COG0719	O	8		Betaproteobacteria	Burkholderiales	Burkholderiaceae	0.647577
HMP9_1320_>complement(1497489..1498232)	247	744	ABC transporter ATP-binding protein	0.6411	COG0396	O	8		Alphaproteobacteria	Sphingomonadales	Sphingomonadaceae	0.641791
HMP9_1321_>complement(1498226..1498546)	106	321	hypothetical protein	0.5265			1		Alphaproteobacteria	Sphingomonadales	Sphingomonadaceae	0.629032
HMP9_1322_>complement(1498543..1500033)	496	1491	Fe-S cluster assembly protein SufB	0.6298	COG0719	O	8		Alphaproteobacteria	Sphingomonadales	Sphingomonadaceae	0.523132
HMP9_1323_>complement(1500158..1500586)	142	429	AsnC family transcriptional regulator	0.662	COG1959	K			Alphaproteobacteria	Sphingomonadales	Sphingomonadaceae	0.581395
HMP9_1324_>1500851..1501894	347	1044	dihydroorotate dehydrogenase	0.6897	COG0167	F	7		Alphaproteobacteria	Sphingomonadales	Sphingomonadaceae	0.682051
HMP9_1325_>1502083..1503732	549	1650	gamma-glutamyltranspeptidase	0.6976	COG0405	E	8		Alphaproteobacteria	Sphingomonadales	Sphingomonadaceae	0.553797
HMP9_1326_>1503964..1505748	594	1785	AMP-dependent synthetase	0.6627	COG1022	I			Alphaproteobacteria	Sphingomonadales	Sphingomonadaceae	0.63253
HMP9_1327_>complement(1505904..1508822)	972	2919	peptidase M16, partial	0.6725	COG0612	R			Alphaproteobacteria	Sphingomonadales	Sphingomonadaceae	0.557319
HMP9_1328_>1508971..1509834	287	864	aspartyl beta-hydroxylase	0.6678	COG3555	O			Alphaproteobacteria	Sphingomonadales	Sphingomonadaceae	0.60625
HMP9_1329_>1510029..1510601	190	573	iron transporter	0.6614	COG0694	O	8		Betaproteobacteria	Nitrosomonadales	Thiobacillaceae	0.551402
HMP9_1330_>1510601..1511194	197	594	malonic semialdehyde reductase	0.638	COG0778	C	7		Alphaproteobacteria	Sphingomonadales	Sphingomonadaceae	0.602041
HMP9_1331_>1511318..1511935	205	618	tRNA threonylcarbamoyladenosine biosynthesis protein TsaB, partial	0.6845	COG1214	J	8		Alphaproteobacteria	Sphingomonadales	Sphingomonadaceae	0.685484
HMP9_1332_>1511935..1512423	162	489	hypothetical protein	0.6421	COG0456	J	8		Alphaproteobacteria	Sphingomonadales	Sphingomonadaceae	0.594059
HMP9_1333_>1512498..1512920	140	423	Fur family transcriptional regulator	0.6241	COG0735	P	8		Alphaproteobacteria	Sphingomonadales	Sphingomonadaceae	0.691358
HMP9_1334_>1512965..1513642	225	678	acyl-phosphate glycerol 3-phosphate acyltransferase	0.6667	COG0204	I	7		Alphaproteobacteria	Rhizobiales	Methylobacteriaceae	0.639098
HMP9_1335_>1513908..1515224	438	1317	tRNA-2-methylthio-N(6)-dimethylallyladenosine synthase	0.6697	COG0621	J	8		Alphaproteobacteria	Rhizobiales	Methylobacteriaceae	0.601594
HMP9_1336_>1515633..1516637	334	1005	phosphate starvation protein PhoH	0.6567	COG1702	T	8		Alphaproteobacteria	Sphingomonadales	Sphingomonadaceae	0.63587
HMP9_1337_>1516761..1517270	169	510	16S rRNA maturation RNase YbeY	0.6255	COG0319	J	8		Alphaproteobacteria	Sphingomonadales	Sphingomonadaceae	0.673913
HMP9_1338_>1517279..1518178	299	900	cobalt transporter	0.6544	COG1253	R	8		Alphaproteobacteria	Sphingomonadales	Sphingomonadaceae	0.698718
HMP9_1339_>1518384..1519712	442	1329	sorbosone dehydrogenase	0.6584	COG2133	G	8		Alphaproteobacteria	Sphingomonadales	Sphingomonadaceae	0.509009
HMP9_1340_>complement(1519921..1520481)	186	561	pyridoxamine 5'-phosphate oxidase	0.6471	COG3576	R	2		Betaproteobacteria	Burkholderiales	Burkholderiaceae	0.617647
HMP9_1341_>1520525..1520776	83	252	hypothetical protein	0.5952	COG5302	X		1	Betaproteobacteria	Burkholderiales	Burkholderiaceae	0.607843
HMP9_1342_>1520777..1521073	98	297	hypothetical protein	0.5421			4		Alphaproteobacteria	Sphingomonadales	Sphingomonadaceae	0.526316
HMP9_1343_>complement(1521070..1522497)	475	1428	protease TldD	0.6786	COG0312	R	8		Alphaproteobacteria	Sphingomonadales	Sphingomonadaceae	0.603774
HMP9_1344_>complement(1522516..1522749)	77	234	hypothetical protein	0.7009	COG4391	S	7		Alphaproteobacteria	Sphingomonadales	Sphingomonadaceae	0.657143
HMP9_1345_>1523042..1523980	312	939	multidrug ABC transporter ATP-binding protein	0.6603	COG1131	V	8		Alphaproteobacteria	Sphingomonadales	Sphingomonadaceae	0.588889
HMP9_1346_>1524127..1524540	137	414	hypothetical protein	0.5072			1		Alphaproteobacteria	Sphingomonadales	Sphingomonadaceae	0.675
HMP9_1347_>1525010..1526587	525	1578	L-aspartate oxidase	0.661	COG0029	H	8		Alphaproteobacteria	Sphingomonadales	Sphingomonadaceae	0.638225
HMP9_1348_>1526838..1527842	334	1005	serine hydrolase	0.6945	COG2367	V			Alphaproteobacteria	Sphingomonadales	Sphingomonadaceae	0.648936
HMP9_1349_>complement(1527961..1529190)	409	1230	amidohydrolase	0.6976	COG1473	R			Alphaproteobacteria	Sphingomonadales	Sphingomonadaceae	0.622727
HMP9_1350_>complement(1529366..1531012)	548	1647	hypothetical protein	0.6733	COG0433	L	7		Alphaproteobacteria	Sphingomonadales	Sphingomonadaceae	0.622024
HMP9_1351_>complement(1531123..1532682)	519	1560	protease	0.6705	COG0265	O	8		Alphaproteobacteria	Sphingomonadales	Sphingomonadaceae	0.464419
HMP9_1352_>complement(1532784..1533650)	288	867	membrane protease subunit HflC	0.6448	COG0330	O	7		Alphaproteobacteria	Sphingomonadales	Sphingomonadaceae	0.623457
HMP9_1353_>complement(1533647..1534780)	377	1134	peptidase, partial	0.6675	COG0330	O	7		Alphaproteobacteria	Sphingomonadales	Sphingomonadaceae	0.577114
HMP9_1354_>1534851..1535801	316	951	hypothetical protein	0.6845	COG0489	D	8		Alphaproteobacteria	Sphingomonadales	Sphingomonadaceae	0.606557
HMP9_1355_>1535900..1536328	142	429	CoA-binding protein	0.6457	COG1832	R	7		Alphaproteobacteria	Sphingomonadales	Sphingomonadaceae	0.671053
HMP9_1356_>1536387..1536722	111	336	hypothetical protein	0.6458			3		Alphaproteobacteria	Sphingomonadales	Sphingomonadaceae	0.516129
HMP9_1357_>1536732..1537151	139	420	hypothetical protein	0.6595					Alphaproteobacteria	Sphingomonadales	Sphingomonadaceae	0.52
HMP9_1358_>1537165..1537626	153	462	hypothetical protein	0.6645					Alphaproteobacteria	Sphingomonadales	Sphingomonadaceae	0.575
HMP9_1359_>complement(1537870..1539159)	429	1290	homoserine dehydrogenase	0.6829	COG0460	E	8		Alphaproteobacteria	Sphingomonadales	Sphingomonadaceae	0.673152
HMP9_1360_>1539203..1541998	931	2796	(protein-PII) uridylyltransferase	0.652	COG2844	OT		1	Alphaproteobacteria	Rhizobiales	Bradyrhizobiaceae	0.68116
HMP9_1361_>complement(1542161..1545082)	973	2922	TonB-dependent receptor	0.6362	COG4772	P		1	Betaproteobacteria	Burkholderiales	Burkholderiaceae	0.516981
HMP9_1362_>complement(1545501..1546019)	172	519	Translation initiation factor IF-3	0.5934	COG0290	J	8		Alphaproteobacteria	Sphingomonadales	Sphingomonadaceae	0.566667
HMP9_1363_>complement(1546132..1548123)	663	1992	Threonine--tRNA ligase	0.6601	COG0441	J	8		Verrucomicrobia			0.683924
HMP9_1364_>complement(1548261..1549076)	271	816	carboxypeptidase	0.6605	COG1619	M	5		Alphaproteobacteria	Sphingomonadales	Sphingomonadaceae	0.645833
HMP9_1365_>1549129..1550538	469	1410	UDP-N-acetylmuramate--alanine ligase	0.6766	COG0773	M			Alphaproteobacteria	Sphingomonadales	Sphingomonadaceae	0.598513
HMP9_1366_>1550564..1550818	84	255	capsule biosynthesis protein	0.6627			6		Alphaproteobacteria	Sphingomonadales	Sphingomonadaceae	0.583333
HMP9_1367_>1551011..1551427	138	417	hypothetical protein	0.6139			4		Alphaproteobacteria	Sphingomonadales	Sphingomonadaceae	0.716216
HMP9_1368_>1551424..1551633	69	210	Cro/Cl family transcriptional regulator	0.6048	COG1476	K			Alphaproteobacteria	Sphingomonadales	Sphingomonadaceae	0.681818
HMP9_1369_>1551849..1552604	251	756	alpha/beta hydrolase	0.668	COG1073	T	8		Alphaproteobacteria	Sphingomonadales	Sphingomonadaceae	0.609929
HMP9_1370_>1552601..1553359	252	759	hypothetical protein	0.6957	COG3063	NW	8		Alphaproteobacteria	Sphingomonadales	Sphingomonadaceae	0.775758
HMP9_1371_>complement(1553404..1554516)	370	1113	fatty acid desaturase	0.6496	COG3239	I	4		Alphaproteobacteria	Sphingomonadales	Sphingomonadaceae	0.621145
HMP9_1372_>1554693..1555844	383	1152	hypothetical protein	0.6215	COG0456	J	8		Alphaproteobacteria	Sphingomonadales	Sphingomonadaceae	0.624365
HMP9_1373_>complement(1555889..1556215)	108	327	hypothetical protein	0.6911			1		Alphaproteobacteria	Sphingomonadales	Sphingomonadaceae	0.586207
HMP9_1374_>complement(1556216..1556992)	258	777	hypothetical protein	0.6512			7		Alphaproteobacteria	Sphingomonadales	Sphingomonadaceae	0.594203
HMP9_1375_>complement(1557001..1557771)	256	771	exodeoxyribonuclease III	0.6278	COG0708	L	8		Alphaproteobacteria	Sphingomonadales	Sphingomonadaceae	0.659091
HMP9_1376_>complement(1557778..1558116)	112	339	heme biosynthesis protein HemY	0.6431	COG0316	O	8		Alphaproteobacteria	Sphingomonadales	Sphingomonadaceae	0.46875
HMP9_1377_>complement(1558351..1559133)	260	783	peptidase M23	0.6526	COG0739	M			Alphaproteobacteria	Sphingomonadales	Sphingomonadaceae	0.561151
HMP9_1378_>complement(1559402..1559854)	150	453	peroxiredoxin	0.6313	COG1225	O		1	Betaproteobacteria	Burkholderiales	Burkholderiaceae	0.520408
HMP9_1379_>complement(1559847..1562531)	894	2685	glutamate--ammonia-ligase adenylyltransferase	0.679	COG1391	O	7		Betaproteobacteria	Burkholderiales	Burkholderiaceae	0.726605
HMP9_1380_>complement(1562823..1563470)	215	648	DNA-directed RNA polymerase sigma-70 factor	0.6373	COG1595	K	8		Betaproteobacteria	Burkholderiales	Burkholderiaceae	0.646617
HMP9_1381_>complement(1563778..1564542)	254	765	Phyllosphere-induced regulator PhyR	0.6627	COG1595	K	8		Alphaproteobacteria	Sphingomonadales	Sphingomonadaceae	0.649351
HMP9_1382_>1564860..1565018	52	159	hypothetical protein	0.5786					Alphaproteobacteria	Sphingomonadales	Sphingomonadaceae	0.483871
HMP9_1383_>1565021..1566646	541	1626	histidine kinase	0.6667	COG3920	T	8		Alphaproteobacteria	Sphingomonadales	Sphingomonadaceae	0.65706
HMP9_1384_>1566948..1567082	44	135	entericidin EcnAB	0.6222	COG5510	S	8		Alphaproteobacteria	Sphingomonadales	Sphingomonadaceae	0.46875
HMP9_1385_>complement(1567179..1567961)	260	783	MttB family protein	0.6169	COG0805	U	8		Alphaproteobacteria	Sphingomonadales	Sphingomonadaceae	0.694444
HMP9_1386_>complement(1568035..1568571)	178	537	hypothetical protein	0.6462	COG1826	U	7		Betaproteobacteria	Burkholderiales	Burkholderiaceae	0.504673
HMP9_1387_>complement(1568610..1568855)	81	246	protein translocase TatA	0.6341	COG1826	U	8		Betaproteobacteria	Burkholderiales	Burkholderiaceae	0.581395
HMP9_1388_>complement(1568891..1569517)	208	627	SMC-Scp complex subunit ScpB	0.6826	COG1386	K	7		Betaproteobacteria	Burkholderiales	Burkholderiaceae	0.724138
HMP9_1389_>complement(1569514..1570236)	240	723	chromosome segregation protein ScpA	0.6722	COG1354	L	7		Betaproteobacteria	Nitrosomonadales	Thiobacillaceae	0.760479
HMP9_1390_>1570343..1570549	68	207	hypothetical protein	0.6473			3		Betaproteobacteria	Nitrosomonadales	Thiobacillaceae	0.666667
HMP9_1391_>1570551..1571324	257	774	methionine aminopeptidase	0.6305	COG0024	J		1	Betaproteobacteria	Burkholderiales	Burkholderiaceae	0.531915
HMP9_1392_>complement(1571475..1572476)	333	1002	beta-hexosaminidase	0.6916	COG1472	G	8		Betaproteobacteria	Burkholderiales	Burkholderiaceae	0.671875
HMP9_1393_>complement(1572675..1576844)	1389	4170	hypothetical protein	0.6976	COG2911	U			Alphaproteobacteria	Sphingomonadales	Sphingomonadaceae	0.605985
HMP9_1394_>complement(1576841..1578847)	668	2007	outer membrane protein, partial	0.6786	COG0729	M			Alphaproteobacteria	Sphingomonadales	Sphingomonadaceae	0.590659
HMP9_1395_>1578980..1579180	66	201	hypothetical protein	0.7114					Alphaproteobacteria	Sphingomonadales	Sphingomonadaceae	0.612903
HMP9_1396_>complement(1579469..1580194)	241	726	hypothetical protein	0.6736	COG3719	J	8		Alphaproteobacteria	Sphingomonadales	Sphingomonadaceae	0.613445
HMP9_1397_>complement(1580191..1580625)	144	435	hypothetical protein	0.6506			1		Alphaproteobacteria	Sphingomonadales	Sphingomonadaceae	0.561224
HMP9_1398_>complement(1580678..1581529)	283	852	nicotinate-nucleotide pyrophosphorylase	0.6702	COG0157	H	8		Alphaproteobacteria	Sphingomonadales	Sphingomonadaceae	0.637427
HMP9_1399_>1581695..1581847	50	153	hypothetical protein	0.6471			1		Alphaproteobacteria	Sphingomonadales	Sphingomonadaceae	0.848485
HMP9_1400_>complement(1581917..1582900)	327	984	quinolinate synthetase	0.624	COG0379	H	7		Alphaproteobacteria	Sphingomonadales	Sphingomonadaceae	0.630952
HMP9_1401_>complement(1582916..1583641)	241	726	hypothetical protein	0.6708			7		Alphaproteobacteria	Sphingomonadales	Sphingomonadaceae	0.58125
HMP9_1402_>complement(1583623..1584480)	285	858	MBL fold metallo-hydrolase	0.6585	COG0491	R			Alphaproteobacteria	Sphingomonadales	Sphingomonadaceae	0.619355
HMP9_1403_>complement(1584726..1585049)	107	324	glutaredoxin	0.5895	COG0278	O	8		Alphaproteobacteria	Sphingomonadales	Sphingomonadaceae	0.519231
HMP9_1404_>complement(1585061..1585291)	76	231	ATP-binding protein	0.632	COG0271	T	8		Alphaproteobacteria	Sphingomonadales	Sphingomonadaceae	0.6
HMP9_1405_>complement(1585293..1585616)	107	324	hypothetical protein	0.6667	COG5467	S	8		Alphaproteobacteria	Sphingomonadales	Sphingomonadaceae	0.787879
HMP9_1406_>1585757..1585921	54	165	hypothetical protein	0.6364			1		Alphaproteobacteria	Sphingomonadales	Sphingomonadaceae	0.551724
HMP9_1407_>complement(1585945..1586895)	316	951	NADPH:quinone oxidoreductase	0.6551	COG0604	CR		1	Betaproteobacteria	Nitrosomonadales	Thiobacillaceae	0.629214
HMP9_1408_>complement(1586906..1587535)	209	630	3-isopropylmalate dehydratase small subunit	0.6413	COG0066	E	8		Alphaproteobacteria	Sphingomonadales	Sphingomonadaceae	0.531532
HMP9_1409_>complement(1587648..1589084)	478	1437	3-isopropylmalate dehydratase large subunit	0.6743	COG0065	E	8		Alphaproteobacteria	Sphingomonadales	Sphingomonadaceae	0.588235
HMP9_1410_>complement(1589276..1590190)	304	915	alpha/beta hydrolase	0.6809	COG0657	I			Alphaproteobacteria	Sphingomonadales	Sphingomonadaceae	0.592357
HMP9_1411_>complement(1590157..1590672)	171	516	glutathione S-transferase	0.6996	COG0625	O			Alphaproteobacteria	Sphingomonadales	Sphingomonadaceae	0.69
HMP9_1412_>complement(1590838..1591473)	211	636	succinyl-CoA--3-ketoacid-CoA transferase	0.6352	COG2057	I	7		Alphaproteobacteria	Sphingomonadales	Sphingomonadaceae	0.495238
HMP9_1413_>complement(1591473..1591784)	103	312	hypothetical protein	0.6282			3		Alphaproteobacteria	Sphingomonadales	Sphingomonadaceae	0.649123
HMP9_1414_>complement(1591784..1592668)	294	885	acid phosphatase	0.7062	COG2503	R	6		Alphaproteobacteria	Sphingomonadales	Sphingomonadaceae	0.567251
HMP9_1415_>complement(1592716..1593426)	236	711	succinyl-CoA--3-ketoacid-CoA transferase	0.6329	COG1788	I	7		Betaproteobacteria	Burkholderiales	Burkholderiaceae	0.566929
HMP9_1416_>complement(1593643..1594542)	299	900	gluconolaconase	0.6656	COG3386	G			Alphaproteobacteria	Sphingomonadales	Sphingomonadaceae	0.539007
HMP9_1417_>1594665..1596311	548	1647	thiamine pyrophosphate-binding protein	0.6982	COG0028	EH		1	Actinobacteria			0.670068
HMP9_1418_>complement(1596600..1599242)	880	2643	Alanine--tRNA ligase	0.6742	COG0013	J	8		Alphaproteobacteria	Sphingomonadales	Sphingomonadaceae	0.590631
HMP9_1419_>complement(1599510..1600772)	420	1263	peptidase	0.6983	COG0006	E			Alphaproteobacteria	Sphingomonadales	Sphingomonadaceae	0.607438
HMP9_1420_>1600851..1602188	445	1338	C4-dicarboxylate ABC transporter	0.6547	COG1301	C	8		Alphaproteobacteria	Sphingomonadales	Sphingomonadaceae	0.608163
HMP9_1421_>complement(1602327..1602962)	211	636	glutathione S-transferase	0.6415	COG0625	O			Alphaproteobacteria	Sphingomonadales	Sphingomonadaceae	0.660869
HMP9_1422_>complement(1602998..1603834)	278	837	hypothetical protein	0.7049	COG0500	QR		1	Betaproteobacteria	Burkholderiales	Burkholderiaceae	0.679738
HMP9_1423_>complement(1603834..1604214)	126	381	hypothetical protein	0.6325			1	1	Betaproteobacteria	Burkholderiales	Burkholderiaceae	0.641791
HMP9_1424_>complement(1604543..1605616)	357	1074	Protein RecA	0.6536	COG0468	L	8		Betaproteobacteria	Burkholderiales	Burkholderiaceae	0.538461
HMP9_1425_>complement(1605952..1606908)	318	957	hypothetical protein	0.7001	COG1947	I	8		Alphaproteobacteria	Sphingomonadales	Sphingomonadaceae	0.642857
HMP9_1426_>complement(1607214..1608632)	472	1419	hypothetical protein	0.7336	COG0457	R			Alphaproteobacteria	Sphingomonadales	Sphingomonadaceae	0.755556
HMP9_1427_>complement(1608640..1610283)	547	1644	electron transfer flavoprotein-ubiquinone oxidoreductase	0.632	COG2440	C	8		Alphaproteobacteria	Sphingomonadales	Sphingomonadaceae	0.51087
HMP9_1428_>1610442..1611212	256	771	uracil-DNA glycosylase	0.6783	COG1573	L	8		Alphaproteobacteria	Sphingomonadales	Sphingomonadaceae	0.666667
HMP9_1429_>1611209..1613080	623	1872	lytic transglycosylase	0.687	COG0741	M			Alphaproteobacteria	Sphingomonadales	Sphingomonadaceae	0.62465
HMP9_1430_>1613085..1613612	175	528	molybdopterin biosynthesis protein MoeB	0.6761	COG0521	H	7		Betaproteobacteria	Burkholderiales	Burkholderiaceae	0.564356
HMP9_1431_>1613942..1614190	82	249	hypothetical protein	0.5984			1		Alphaproteobacteria	Sphingomonadales	Sphingomonadaceae	0.481481
HMP9_1432_>complement(1614262..1614444)	60	183	hypothetical protein	0.6284			2		Alphaproteobacteria	Sphingomonadales	Sphingomonadaceae	0.657143
HMP9_1433_>1614617..1615300	227	684	hypothetical protein	0.633	COG3637	M			Alphaproteobacteria	Sphingomonadales	Sphingomonadaceae	0.491072
HMP9_1434_>1615404..1616414	336	1011	deoxyribodipyrimidine photolyase	0.6667	COG1533	L	7		Alphaproteobacteria	Sphingomonadales	Sphingomonadaceae	0.641304
HMP9_1435_>complement(1616678..1617037)	119	360	glyoxalase	0.6389	COG0346	Q	6		Alphaproteobacteria	Sphingomonadales	Sphingomonadaceae	0.627451
HMP9_1436_>complement(1617192..1618727)	511	1536	Proline--tRNA ligase	0.6576	COG0442	J			Alphaproteobacteria	Sphingomonadales	Sphingomonadaceae	0.59364
HMP9_1437_>1618932..1619825	297	894	permease	0.6756	COG0697	GER		1	Betaproteobacteria	Nitrosomonadales	Thiobacillaceae	0.578652
HMP9_1438_>complement(1619957..1620469)	170	513	hypothetical protein	0.6803			3		Betaproteobacteria	Nitrosomonadales	Thiobacillaceae	0.66
HMP9_1439_>complement(1620612..1622186)	524	1575	glycine dehydrogenase	0.6819	COG1003	E	7		Betaproteobacteria	Nitrosomonadales	Thiobacillaceae	0.616197
HMP9_1440_>complement(1622183..1623553)	456	1371	glycine dehydrogenase (decarboxylating) subunit 1	0.6732	COG0403	E	7		Alphaproteobacteria	Sphingomonadales	Sphingomonadaceae	0.616541
HMP9_1441_>complement(1623667..1624038)	123	372	glycine cleavage system protein H	0.6317	COG0509	E	7		Alphaproteobacteria	Sphingomonadales	Sphingomonadaceae	0.48
HMP9_1442_>complement(1624040..1625272)	410	1233	hypothetical protein	0.6748	COG0404	E	7		Alphaproteobacteria	Sphingomonadales	Sphingomonadaceae	0.643519
HMP9_1443_>complement(1625726..1627549)	607	1824	Glutamine--fructose-6-phosphate aminotransferase [isomerizing]	0.665	COG0449	M	8		Alphaproteobacteria	Sphingomonadales	Sphingomonadaceae	0.607345
HMP9_1444_>complement(1627573..1628904)	443	1332	bifunctional N-acetylglucosamine-1-phosphate uridyltransferase/glucosamine-1-phosphate acetyltransferase	0.6757	COG1207	M	8		Alphaproteobacteria	Sphingomonadales	Sphingomonadaceae	0.612167
HMP9_1445_>1629054..1629737	227	684	phosphoglycolate phosphatase	0.6462	COG0546	C	8		Alphaproteobacteria	Sphingomonadales	Sphingomonadaceae	0.635593
HMP9_1446_>1629734..1630093	119	360	hypothetical protein	0.6556	COG5652	S	4		Alphaproteobacteria	Sphingomonadales	Sphingomonadaceae	0.652778
HMP9_1447_>complement(1630090..1631079)	329	990	hypothetical protein	0.6949			5		Alphaproteobacteria	Sphingomonadales	Sphingomonadaceae	0.761658
HMP9_1448_>complement(1631064..1631909)	281	846	serine kinase	0.6844	COG5265	O			Alphaproteobacteria	Sphingomonadales	Sphingomonadaceae	0.7375
HMP9_1449_>complement(1631921..1632196)	91	276	hypothetical protein	0.6522			5		Alphaproteobacteria	Sphingomonadales	Sphingomonadaceae	0.807692
HMP9_1450_>complement(1632201..1632632)	143	432	hypothetical protein	0.7037			5		Alphaproteobacteria	Sphingomonadales	Sphingomonadaceae	0.544304
HMP9_1451_>1632954..1634180	408	1227	ATPase, partial	0.683	COG5002	T	8		Betaproteobacteria	Burkholderiales	Burkholderiaceae	0.653061
HMP9_1452_>1634227..1635285	352	1059	phosphate ABC transporter substrate-binding protein	0.6544	COG0226	P	6		Betaproteobacteria	Burkholderiales	Burkholderiaceae	0.572917
HMP9_1453_>1635285..1635581	98	297	hypothetical protein	0.6599			1	1	Betaproteobacteria	Burkholderiales	Burkholderiaceae	0.685185
HMP9_1454_>1635581..1636957	458	1377	phosphate ABC transporter permease	0.6885	COG0573	P	8		Betaproteobacteria	Burkholderiales	Burkholderiaceae	0.582456
HMP9_1455_>1636950..1638248	432	1299	phosphate ABC transporter permease	0.6975	COG0581	P			Alphaproteobacteria	Sphingomonadales	Sphingomonadaceae	0.617424
HMP9_1456_>1638245..1639027	260	783	Phosphate import ATP-binding protein PstB	0.6462	COG1117	P	8		Alphaproteobacteria	Sphingomonadales	Sphingomonadaceae	0.521127
HMP9_1457_>1639042..1639731	229	690	PhoU family transcriptional regulator	0.6435	COG0704	P	8		Alphaproteobacteria	Sphingomonadales	Sphingomonadaceae	0.664122
HMP9_1458_>1639731..1640423	230	693	DNA-binding response regulator	0.6652	COG0745	TK	8		Alphaproteobacteria	Sphingomonadales	Sphingomonadaceae	0.650685
HMP9_1459_>1640540..1640869	109	330	hypothetical protein	0.7364			1		Alphaproteobacteria	Sphingomonadales	Sphingomonadaceae	0.666667
HMP9_1460_>1640967..1641881	304	915	3-oxoacyl-ACP reductase	0.6393	COG1028	IQR			Alphaproteobacteria	Sphingomonadales	Sphingomonadaceae	0.535294
HMP9_1461_>complement(1641984..1642604)	206	621	hypothetical protein	0.6779	COG2932	X		1	Betaproteobacteria	Burkholderiales	Burkholderiaceae	0.628099
HMP9_1462_>1642731..1642907	58	177	hypothetical protein	0.661				1	Betaproteobacteria	Burkholderiales	Burkholderiaceae	0.636364
HMP9_1463_>1642910..1643230	106	321	hypothetical protein	0.6636				1	Betaproteobacteria	Burkholderiales	Burkholderiaceae	0.646154
HMP9_1464_>1643298..1644482	394	1185	acyl-CoA dehydrogenase	0.6447	COG1960	I		1	Betaproteobacteria	Burkholderiales	Burkholderiaceae	0.624365
HMP9_1465_>1644613..1645764	383	1152	CoA-transferase	0.6771	COG1804	I	6		Alphaproteobacteria	Sphingomonadales	Sphingomonadaceae	0.605263
HMP9_1466_>complement(1645844..1647139)	431	1296	glucose transporter	0.659	COG0738	G			Alphaproteobacteria	Sphingomonadales	Sphingomonadaceae	0.578313
HMP9_1467_>1647246..1647791	181	546	isoquinoline 1-oxidoreductase	0.6923	COG2080	C	7		Alphaproteobacteria	Sphingomonadales	Sphingomonadaceae	0.649485
HMP9_1468_>1648213..1649226	337	1014	hypothetical protein	0.6854	COG5455	P			Alphaproteobacteria	Sphingomonadales	Sphingomonadaceae	0.741667
HMP9_1469_>1649365..1650093	242	729	oxygenase	0.6337	COG3751	JO			Alphaproteobacteria	Sphingomonadales	Sphingomonadaceae	0.553719
HMP9_1470_>1650646..1652442	598	1797	recombinase RecJ	0.7151	COG0608	L	8		Alphaproteobacteria	Sphingomonadales	Sphingomonadaceae	0.701705
HMP9_1471_>1652740..1653645	301	906	hypothetical protein	0.6424	COG3662	S	3		Alphaproteobacteria	Sphingomonadales	Sphingomonadaceae	0.664706
HMP9_1472_>complement(1653650..1653979)	109	330	hypothetical protein	0.5576			1		Alphaproteobacteria	Sphingomonadales	Sphingomonadaceae	0.567164
HMP9_1473_>1654149..1654877	242	729	hypothetical protein	0.6708	COG1051	F	3		Alphaproteobacteria	Sphingomonadales	Sphingomonadaceae	0.687075
HMP9_1474_>1654883..1655872	329	990	hypothetical protein	0.6808	COG0330	O	2		Alphaproteobacteria	Sphingomonadales	Sphingomonadaceae	0.720184
HMP9_1475_>1655872..1656765	297	894	hypothetical protein	0.6969	COG0061	F	2		Alphaproteobacteria	Sphingomonadales	Sphingomonadaceae	0.643678
HMP9_1476_>1656985..1658598	537	1614	xylan 1,4-beta-xylosidase	0.6568	COG3507	G			Alphaproteobacteria	Sphingomonadales	Sphingomonadaceae	0.591093
HMP9_1477_>complement(1658615..1659607)	330	993	hypothetical protein	0.6898	COG0657	I			Alphaproteobacteria	Sphingomonadales	Sphingomonadaceae	0.636364
HMP9_1478_>complement(1659686..1662655)	989	2970	hypothetical protein	0.6545	COG4771	P			Alphaproteobacteria	Sphingomonadales	Sphingomonadaceae	0.505435
HMP9_1479_>1662952..1663377	141	426	cupin	0.6714	COG0662	G			Alphaproteobacteria	Sphingomonadales	Sphingomonadaceae	0.580247
HMP9_1480_>complement(1663374..1664933)	519	1560	carboxylesterase	0.6814	COG2272	I			Alphaproteobacteria	Sphingomonadales	Sphingomonadaceae	0.631579
HMP9_1481_>complement(1664920..1665927)	335	1008	2-keto-3-deoxygluconate kinase	0.6845	COG0524	G			Alphaproteobacteria	Sphingomonadales	Sphingomonadaceae	0.677083
HMP9_1482_>complement(1666060..1666815)	251	756	3-ketoacyl-ACP reductase	0.6548	COG1028	IQR			Alphaproteobacteria	Sphingomonadales	Sphingomonadaceae	0.597122
HMP9_1483_>complement(1666933..1667775)	280	843	4-deoxy-L-threo-5-hexosulose-uronate ketol-isomerase	0.6394	COG3717	G	4		Alphaproteobacteria	Sphingomonadales	Sphingomonadaceae	0.544828
HMP9_1484_>complement(1667788..1669230)	480	1443	Uronate isomerase	0.6736	COG1904	G			Alphaproteobacteria	Sphingomonadales	Sphingomonadaceae	0.693431
HMP9_1485_>complement(1669321..1670358)	345	1038	LacI family transcriptional regulator	0.6484	COG1609	K		1	Alphaproteobacteria	Rhizobiales	Bradyrhizobiaceae	0.646154
HMP9_1486_>1670453..1671931	492	1479	altronate hydrolase	0.6728	COG2721	G			Alphaproteobacteria	Sphingomonadales	Sphingomonadaceae	0.605442
HMP9_1487_>1672101..1672364	87	264	hypothetical protein	0.6402			1		Alphaproteobacteria	Sphingomonadales	Sphingomonadaceae	0.596154
HMP9_1488_>1672387..1673184	265	798	2-keto-4-pentenoate hydratase, partial	0.6704	COG3971	Q	5		Alphaproteobacteria	Sphingomonadales	Sphingomonadaceae	0.605634
HMP9_1489_>1673209..1674525	438	1317	hexuronate transporter	0.6363	COG2271	G			Alphaproteobacteria	Sphingomonadales	Sphingomonadaceae	0.586667
HMP9_1490_>1674630..1678457	1275	3828	hypothetical protein	0.6766	COG3401	R	3		Alphaproteobacteria	Sphingomonadales	Sphingomonadaceae	0.614942
HMP9_1491_>1678612..1680054	480	1443	hypothetical protein	0.6791	COG4805	S			Alphaproteobacteria	Sphingomonadales	Sphingomonadaceae	0.74386
HMP9_1492_>1680265..1680753	162	489	RNA polymerase subunit sigma24	0.6748	COG1595	K		1	Betaproteobacteria	Burkholderiales	Burkholderiaceae	0.734694
HMP9_1493_>1680762..1681676	304	915	iron dicitrate transport regulator FecR	0.7366	COG3712	PT			Alphaproteobacteria	Sphingomonadales	Sphingomonadaceae	0.690355
HMP9_1494_>1681776..1684700	974	2925	TonB-dependent receptor	0.6708	COG4771	P			Alphaproteobacteria	Sphingomonadales	Sphingomonadaceae	0.561151
HMP9_1495_>1684700..1686136	478	1437	hypothetical protein	0.7029			3		Alphaproteobacteria	Sphingomonadales	Sphingomonadaceae	0.664311
HMP9_1496_>complement(1686022..1687092)	356	1071	hypothetical protein	0.6769	COG3182	S			Alphaproteobacteria	Sphingomonadales	Sphingomonadaceae	0.678049
HMP9_1497_>complement(1687094..1689253)	719	2160	TonB-dependent receptor	0.6556	COG1629	P			Alphaproteobacteria	Sphingomonadales	Sphingomonadaceae	0.5427
HMP9_1498_>complement(1689444..1690352)	302	909	LysR family transcriptional regulator	0.6799	COG0583	K			Alphaproteobacteria	Sphingomonadales	Sphingomonadaceae	0.707182
HMP9_1499_>1690439..1691473	344	1035	aldo/keto reductase	0.6754	COG0667	R			Alphaproteobacteria	Sphingomonadales	Sphingomonadaceae	0.636842
HMP9_1500_>1691485..1692684	399	1200	MFS transporter	0.6758	COG2814	G			Alphaproteobacteria	Sphingomonadales	Sphingomonadaceae	0.628099
HMP9_1501_>1692990..1694165	391	1176	alpha-hydroxy-acid oxidizing enzyme	0.6709	COG1304	CIR			Alphaproteobacteria	Sphingomonadales	Sphingomonadaceae	0.647059
HMP9_1502_>1694248..1695735	495	1488	hypothetical protein	0.6324	COG5607	S	4		Alphaproteobacteria	Sphingomonadales	Sphingomonadaceae	0.649842
HMP9_1503_>complement(1695823..1696863)	346	1041	alkaline phosphatase	0.6398	COG1785	PR	3		Betaproteobacteria	Burkholderiales	Burkholderiaceae	0.546448
HMP9_1504_>1697335..1699842	835	2508	hypothetical protein	0.6463	COG4771	P		1	Betaproteobacteria	Burkholderiales	Burkholderiaceae	0.513447
HMP9_1505_>1699857..1700918	353	1062	hypothetical protein	0.6733	COG0607	P	3		Betaproteobacteria	Burkholderiales	Burkholderiaceae	0.661616
HMP9_1506_>1701048..1701464	138	417	lactoylglutathione lyase	0.6283	COG3607	R	6		Alphaproteobacteria	Sphingomonadales	Sphingomonadaceae	0.611111
HMP9_1507_>1701738..1702439	233	702	membrane protein	0.6567	COG3047	M			Alphaproteobacteria	Sphingomonadales	Sphingomonadaceae	0.523077
HMP9_1508_>complement(1702496..1704121)	541	1626	hypothetical protein	0.7159	COG4987	CO			Alphaproteobacteria	Sphingomonadales	Sphingomonadaceae	0.744868
HMP9_1509_>complement(1704118..1705794)	558	1677	hypothetical protein	0.7054	COG4988	CO			Alphaproteobacteria	Sphingomonadales	Sphingomonadaceae	0.709678
HMP9_1510_>1705916..1707517	533	1602	cytochrome d terminal oxidase subunit I	0.6554	COG1271	C			Alphaproteobacteria	Sphingomonadales	Sphingomonadaceae	0.609836
HMP9_1511_>1707532..1708671	379	1140	cytochrome d ubiquinol oxidase subunit 2	0.6658	COG1294	C			Alphaproteobacteria	Sphingomonadales	Sphingomonadaceae	0.609756
HMP9_1512_>1708698..1708820	40	123	membrane protein	0.5772	COG4890	S	3		Alphaproteobacteria	Sphingomonadales	Sphingomonadaceae	0.714286
HMP9_1513_>1708876..1709586	236	711	Crp/Fnr family transcriptional regulator	0.6821	COG0664	T			Alphaproteobacteria	Sphingomonadales	Sphingomonadaceae	0.685315
HMP9_1514_>complement(1709688..1710782)	364	1095	hypothetical protein	0.7023	COG1804	I			Alphaproteobacteria	Sphingomonadales	Sphingomonadaceae	0.686869
HMP9_1515_>1711003..1711320	105	318	hypothetical protein	0.6006			1		Alphaproteobacteria	Sphingomonadales	Sphingomonadaceae	0.514706
HMP9_1516_>1711503..1711895	130	393	hypothetical protein	0.6005	COG2732	K	2		Alphaproteobacteria	Sphingomonadales	Sphingomonadaceae	0.68254
HMP9_1517_>1712032..1713015	327	984	LacI family transcriptional regulator	0.6778	COG1609	K			Alphaproteobacteria	Sphingomonadales	Sphingomonadaceae	0.668394
HMP9_1518_>1713127..1715628	833	2502	TonB-dependent receptor	0.6659	COG4206	H			Alphaproteobacteria	Sphingomonadales	Sphingomonadaceae	0.536643
HMP9_1519_>1715643..1717445	600	1803	hypothetical protein	0.6905	COG0366	G			Alphaproteobacteria	Sphingomonadales	Sphingomonadaceae	0.708333
HMP9_1520_>1717627..1718949	440	1323	sugar transporter	0.6478	COG2211	G		1	Betaproteobacteria	Burkholderiales	Burkholderiaceae	0.677966
HMP9_1521_>complement(1719050..1722130)	1026	3081	hypothetical protein	0.6339	COG4771	P			Alphaproteobacteria	Sphingomonadales	Sphingomonadaceae	0.50096
HMP9_1522_>1722464..1724227	587	1764	hypothetical protein	0.6865	COG4249	R			Alphaproteobacteria	Sphingomonadales	Sphingomonadaceae	0.635854
HMP9_1523_>complement(1724280..1725956)	558	1677	GMC family oxidoreductase	0.6345	COG2303	IR			Alphaproteobacteria	Sphingomonadales	Sphingomonadaceae	0.556738
HMP9_1524_>complement(1726020..1726853)	277	834	xylose isomerase	0.6475	COG1082	G			Alphaproteobacteria	Sphingomonadales	Sphingomonadaceae	0.621795
HMP9_1525_>complement(1726850..1727431)	193	582	transcriptional initiation protein Tat	0.6735					Alphaproteobacteria	Sphingomonadales	Sphingomonadaceae	0.618182
HMP9_1526_>complement(1727428..1728600)	390	1173	xylose isomerase	0.6684	COG3622	G			Alphaproteobacteria	Sphingomonadales	Sphingomonadaceae	0.636792
HMP9_1527_>complement(1728614..1729000)	128	387	hypothetical protein	0.6848	COG3474	C			Alphaproteobacteria	Sphingomonadales	Sphingomonadaceae	0.567901
HMP9_1528_>complement(1728997..1730163)	388	1167	Oxidoreductase family, NAD-binding Rossmann fold	0.6881	COG0673	R			Alphaproteobacteria	Sphingomonadales	Sphingomonadaceae	0.720183
HMP9_1529_>complement(1730160..1731224)	354	1065	AP endonuclease	0.6535	COG1082	G	4		Alphaproteobacteria	Sphingomonadales	Sphingomonadaceae	0.694915
HMP9_1530_>complement(1731221..1732471)	416	1251	MFS transporter	0.6499	COG2211	G	2		Alphaproteobacteria	Sphingomonadales	Sphingomonadaceae	0.584475
HMP9_1531_>1732597..1733610	337	1014	LacI family transcriptional regulator	0.6854	COG1609	K			Alphaproteobacteria	Sphingomonadales	Sphingomonadaceae	0.603015
HMP9_1532_>complement(1733696..1736023)	775	2328	alpha-mannosidase	0.6757	COG3537	G			Alphaproteobacteria	Sphingomonadales	Sphingomonadaceae	0.58396
HMP9_1533_>complement(1736045..1737487)	480	1443	Tat pathway signal protein, partial	0.6694	COG3538	S			Alphaproteobacteria	Sphingomonadales	Sphingomonadaceae	0.651685
HMP9_1534_>complement(1737490..1739847)	785	2358	hypothetical protein, partial	0.6433	COG3537	G			Alphaproteobacteria	Sphingomonadales	Sphingomonadaceae	0.489418
HMP9_1535_>complement(1739856..1741034)	392	1179	arabinan endo-1,5-alpha-L-arabinosidase	0.6514	COG3507	G		1	Betaproteobacteria	Burkholderiales	Burkholderiaceae	0.558011
HMP9_1536_>complement(1741034..1744102)	1022	3069	TonB-dependent receptor	0.6364	COG4771	P			Alphaproteobacteria	Sphingomonadales	Sphingomonadaceae	0.511883
HMP9_1537_>complement(1744501..1745700)	399	1200	ROK family transcriptional regulator	0.6725	COG1940	KG			Alphaproteobacteria	Sphingomonadales	Sphingomonadaceae	0.675438
HMP9_1538_>1746090..1748408	772	2319	sugar hydrolase	0.6671	COG3537	G	4		Alphaproteobacteria	Sphingomonadales	Sphingomonadaceae	0.59542
HMP9_1539_>1748482..1750407	641	1926	glutaryl-7-ACA acylase	0.6495	COG2936	R			Alphaproteobacteria	Sphingomonadales	Sphingomonadaceae	0.514469
HMP9_1540_>1750898..1751224	108	327	hypothetical protein	0.7125					Alphaproteobacteria	Sphingomonadales	Sphingomonadaceae	0.686567
HMP9_1541_>1751279..1751644	121	366	hypothetical protein	0.724	COG3237	S			Alphaproteobacteria	Sphingomonadales	Sphingomonadaceae	0.657143
HMP9_1542_>1751649..1751897	82	249	LuxR family transcriptional regulator	0.6466	COG2197	TK			Alphaproteobacteria	Sphingomonadales	Sphingomonadaceae	0.608696
HMP9_1543_>1752161..1753732	523	1572	phosphatidylserine/phosphatidylglycerophosphate/cardiolipin synthase	0.6654	COG1502	I	6		Betaproteobacteria	Burkholderiales	Burkholderiaceae	0.629893
HMP9_1544_>complement(1753976..1755322)	448	1347	hypothetical protein	0.7201			2		Alphaproteobacteria	Sphingomonadales	Sphingomonadaceae	0.683099
HMP9_1545_>complement(1755319..1758291)	990	2973	hypothetical protein	0.6939	COG5373	S		1	Betaproteobacteria	Burkholderiales	Burkholderiaceae	0.691667
HMP9_1546_>1758496..1759686	396	1191	hypothetical protein	0.6633			1	1	Betaproteobacteria	Burkholderiales	Burkholderiaceae	0.689655
HMP9_1547_>1759690..1762062	790	2373	UDP-galactopyranose mutase	0.6574	COG0562	M		1	Betaproteobacteria	Burkholderiales	Burkholderiaceae	0.638498
HMP9_1548_>1762059..1764122	687	2064	hypothetical protein	0.7045	COG0673	R			Alphaproteobacteria	Sphingomonadales	Sphingomonadaceae	0.68171
HMP9_1549_>1764115..1765215	366	1101	theronine dehydrogenase-like Zn-dependent dehydrogenase	0.6803	COG1063	ER	1	1	Betaproteobacteria	Nitrosomonadales	Thiobacillaceae	0.672043
HMP9_1550_>1765212..1767470	752	2259	glycosyl transferase family 1	0.6932	COG2723	G			Alphaproteobacteria	Sphingomonadales	Sphingomonadaceae	0.703615
HMP9_1551_>1767595..1767951	118	357	hypothetical protein	0.6639			2		Alphaproteobacteria	Rhizobiales	Bradyrhizobiaceae	0.670886
HMP9_1552_>complement(1768015..1768530)	171	516	hypothetical protein	0.6182	COG3685	P	3		Alphaproteobacteria	Sphingomonadales	Sphingomonadaceae	0.632076
HMP9_1553_>complement(1768640..1769242)	200	603	NAD(P)H:quinone oxidoreductase	0.6584	COG0655	C	8		Alphaproteobacteria	Rhizobiales	Bradyrhizobiaceae	0.54717
HMP9_1554_>1769479..1770507	342	1029	transposase	0.6288	COG3547	X		1	Alphaproteobacteria	Rhizobiales	Bradyrhizobiaceae	0.634146
HMP9_1555_>complement(1770813..1771754)	313	942	transposase	0.5998	COG3039	X		1	Alphaproteobacteria	Rhizobiales	Bradyrhizobiaceae	0.585635
HMP9_1556_>complement(1772062..1773090)	342	1029	transposase	0.6288	COG3547	X			Alphaproteobacteria	Sphingomonadales	Sphingomonadaceae	0.634146
HMP9_1557_>complement(1773186..1773905)	239	720	Pirin-like protein CC_1473	0.65	COG1741	R			Alphaproteobacteria	Sphingomonadales	Sphingomonadaceae	0.566667
HMP9_1558_>1774211..1775116	301	906	LysR family transcriptional regulator	0.6998	COG0583	K			Alphaproteobacteria	Sphingomonadales	Sphingomonadaceae	0.695652
HMP9_1559_>1775371..1777083	570	1713	malate:quinone oxidoreductase	0.6667	COG0579	G	2		Alphaproteobacteria	Sphingomonadales	Sphingomonadaceae	0.562893
HMP9_1560_>1777474..1778565	363	1092	hypothetical protein	0.6538	COG0628	R		1	Betaproteobacteria	Burkholderiales	Burkholderiaceae	0.604651
HMP9_1561_>1778718..1779419	233	702	Cell cycle transcriptional regulator CtrA	0.6154	COG0745	TK	8		Betaproteobacteria	Burkholderiales	Burkholderiaceae	0.578571
HMP9_1562_>1779551..1780636	361	1086	DNA polymerase IV	0.675	COG0389	L	7		Alphaproteobacteria	Sphingomonadales	Sphingomonadaceae	0.623256
HMP9_1563_>complement(1780661..1781437)	258	777	hypothetical protein	0.6667	COG4191	T			Alphaproteobacteria	Sphingomonadales	Sphingomonadaceae	0.682759
HMP9_1564_>complement(1781428..1782510)	360	1083	hypothetical protein	0.6824	COG3706	TK			Alphaproteobacteria	Sphingomonadales	Sphingomonadaceae	0.650862
HMP9_1565_>complement(1782510..1784420)	636	1911	hypothetical protein	0.6562	COG5001	T			Alphaproteobacteria	Sphingomonadales	Sphingomonadaceae	0.670455
HMP9_1566_>complement(1784508..1785422)	304	915	hypothetical protein	0.6678	COG1940	KG			Alphaproteobacteria	Sphingomonadales	Sphingomonadaceae	0.606452
HMP9_1567_>1785589..1786197	202	609	DNA starvation/stationary phase protection protein	0.6371	COG0783	PV			Alphaproteobacteria	Sphingomonadales	Sphingomonadaceae	0.644068
HMP9_1568_>complement(1786297..1786977)	226	681	hypothetical protein	0.6755			8		Alphaproteobacteria	Sphingomonadales	Sphingomonadaceae	0.532895
HMP9_1569_>1787058..1788014	318	957	4-hydroxy-3-methylbut-2-enyl diphosphate reductase	0.6719	COG0761	I			Alphaproteobacteria	Sphingomonadales	Sphingomonadaceae	0.612245
HMP9_1570_>1788016..1788966	316	951	serine kinase	0.6604	COG2334	T	8		Alphaproteobacteria	Sphingomonadales	Sphingomonadaceae	0.695906
HMP9_1571_>1788963..1789427	154	465	Ribonuclease H	0.6538	COG0328	L	8		Alphaproteobacteria	Sphingomonadales	Sphingomonadaceae	0.555555
HMP9_1572_>complement(1789430..1790515)	361	1086	FAD-dependent oxidoreductase	0.7145	COG0665	E	8		Alphaproteobacteria	Sphingomonadales	Sphingomonadaceae	0.715
HMP9_1573_>complement(1790512..1791471)	319	960	hypothetical protein	0.6937	COG2267	I	6		Alphaproteobacteria	Sphingomonadales	Sphingomonadaceae	0.679558
HMP9_1574_>1791544..1792017	157	474	peptidase	0.6097	COG4960	OT	6		Alphaproteobacteria	Rhizobiales	Bradyrhizobiaceae	0.710843
HMP9_1575_>1792067..1793107	346	1041	pilus assembly protein CpaB	0.6695	COG3745	UW	6		Alphaproteobacteria	Rhizobiales	Bradyrhizobiaceae	0.490566
HMP9_1576_>1793109..1794797	562	1689	secretion system protein	0.6714	COG4964	UW			Alphaproteobacteria	Sphingomonadales	Sphingomonadaceae	0.517134
HMP9_1577_>1794845..1795480	211	636	hypothetical protein	0.6761	COG5461	W	6		Alphaproteobacteria	Sphingomonadales	Sphingomonadaceae	0.576
HMP9_1578_>1795477..1796766	429	1290	pilus assembly protein CpaE	0.6628	COG4963	UW	6		Alphaproteobacteria	Sphingomonadales	Sphingomonadaceae	0.579365
HMP9_1579_>1796834..1797808	324	975	pilus assembly protein TadB	0.639	COG4965	UW	6		Alphaproteobacteria	Sphingomonadales	Sphingomonadaceae	0.585227
HMP9_1580_>1797819..1798811	330	993	pilus assembly protein TadC	0.6536	COG2064	W	6		Alphaproteobacteria	Sphingomonadales	Sphingomonadaceae	0.602941
HMP9_1581_>1798865..1799257	130	393	hypothetical protein	0.6819					Alphaproteobacteria	Sphingomonadales	Sphingomonadaceae	0.621951
HMP9_1582_>complement(1799333..1799692)	119	360	hypothetical protein	0.6111			4		Alphaproteobacteria	Sphingomonadales	Sphingomonadaceae	0.638889
HMP9_1583_>complement(1799717..1800274)	185	558	aminotransferase	0.647	COG3201	H		1	Betaproteobacteria	Burkholderiales	Burkholderiaceae	0.625
HMP9_1584_>complement(1800271..1801404)	377	1134	hypothetical protein	0.6869	COG2334	T		1	Betaproteobacteria	Burkholderiales	Burkholderiaceae	0.676856
HMP9_1585_>complement(1801406..1803616)	736	2211	TonB-dependent receptor	0.6499	COG4772	P			Alphaproteobacteria	Sphingomonadales	Sphingomonadaceae	0.546632
HMP9_1586_>complement(1804173..1804508)	111	336	hypothetical protein	0.6637			1		Alphaproteobacteria	Sphingomonadales	Sphingomonadaceae	0.776119
HMP9_1587_>1804694..1805095	133	402	hypothetical protein	0.597	COG0456	J	1		Alphaproteobacteria	Sphingomonadales	Sphingomonadaceae	0.671429
HMP9_1588_>1805229..1805372	47	144	hypothetical protein	0.6458			1		Alphaproteobacteria	Sphingomonadales	Sphingomonadaceae	0.766667
HMP9_1589_>1805483..1806910	475	1428	hypothetical protein	0.6807	COG3380	R			Alphaproteobacteria	Sphingomonadales	Sphingomonadaceae	0.662963
HMP9_1590_>1807007..1808212	401	1206	MFS transporter	0.6907	COG2814	G			Alphaproteobacteria	Sphingomonadales	Sphingomonadaceae	0.634146
HMP9_1591_>complement(1808230..1811256)	1008	3027	gluconolaconase	0.6561	COG3386	G	4		Alphaproteobacteria	Sphingomonadales	Sphingomonadaceae	0.542125
HMP9_1592_>complement(1811484..1811750)	88	267	hypothetical protein	0.6479	COG2197	TK			Alphaproteobacteria	Sphingomonadales	Sphingomonadaceae	0.551724
HMP9_1593_>1812023..1813396	457	1374	gluconate permease	0.6951	COG2610	GR	5		Alphaproteobacteria	Sphingomonadales	Sphingomonadaceae	0.620209
HMP9_1594_>1813386..1814108	240	723	GntR family transcriptional regulator	0.6943	COG2186	K			Alphaproteobacteria	Sphingomonadales	Sphingomonadaceae	0.732877
HMP9_1595_>1814301..1817285	994	2985	TonB-dependent receptor	0.6529	COG4206	H		1	Actinobacteria			0.496907
HMP9_1596_>complement(1817570..1818622)	350	1053	gluconolactonase	0.6876	COG3386	G			Alphaproteobacteria	Sphingomonadales	Sphingomonadaceae	0.685567
HMP9_1597_>complement(1818615..1820108)	497	1494	hypothetical protein	0.6687	COG0446	I			Alphaproteobacteria	Sphingomonadales	Sphingomonadaceae	0.689655
HMP9_1598_>complement(1820116..1821114)	332	999	hypothetical protein	0.6517	COG2850	J		1	Betaproteobacteria	Burkholderiales	Burkholderiaceae	0.672515
HMP9_1599_>complement(1821150..1821884)	244	735	hypothetical protein	0.6027				1	Alphaproteobacteria	Rhizobiales	Bradyrhizobiaceae	0.609375
HMP9_1600_>complement(1822232..1825432)	1066	3201	hypothetical protein	0.6117	COG1629	P			Alphaproteobacteria	Sphingomonadales	Sphingomonadaceae	0.484321
HMP9_1601_>complement(1825947..1828355)	802	2409	Glycosyl hydrolase family 3 N terminal domain, partial	0.6974	COG1472	G			Alphaproteobacteria	Sphingomonadales	Sphingomonadaceae	0.633188
HMP9_1602_>1828615..1830591	658	1977	alpha-glucuronidase	0.6626	COG3661	G	5		Alphaproteobacteria	Sphingomonadales	Sphingomonadaceae	0.61236
HMP9_1603_>1830563..1832782	739	2220	hypothetical protein	0.6829	COG2755	E		1	Betaproteobacteria	Nitrosomonadales	Thiobacillaceae	0.665072
HMP9_1604_>complement(1832827..1835490)	887	2664	pyruvate phosphate dikinase	0.6749	COG1080	G		1	Betaproteobacteria	Nitrosomonadales	Thiobacillaceae	0.621094
HMP9_1605_>complement(1835582..1838038)	818	2457	glycine--tRNA ligase subunit beta	0.6646	COG0751	J	8		Alphaproteobacteria	Rhizobiales	Bradyrhizobiaceae	0.677043
HMP9_1606_>complement(1838265..1839104)	279	840	Glycine--tRNA ligase alpha subunit	0.6464	COG0752	J	8		Alphaproteobacteria	Sphingomonadales	Sphingomonadaceae	0.636364
HMP9_1607_>1839191..1840186	331	996	polysaccharide biosynthesis protein GumN	0.6586	COG3735	S			Alphaproteobacteria	Sphingomonadales	Sphingomonadaceae	0.56
HMP9_1608_>1840404..1841102	232	699	50S ribosomal protein L25	0.6366	COG1825	J	8		Alphaproteobacteria	Sphingomonadales	Sphingomonadaceae	0.515152
HMP9_1609_>1841312..1841896	194	585	Peptidyl-tRNA hydrolase	0.6564	COG0193	J	8		Alphaproteobacteria	Sphingomonadales	Sphingomonadaceae	0.608247
HMP9_1610_>1841893..1842498	201	606	hypothetical protein	0.6386	COG0457	R			Alphaproteobacteria	Sphingomonadales	Sphingomonadaceae	0.612069
HMP9_1611_>complement(1842752..1843816)	354	1065	hydroxyacid dehydrogenase	0.6554	COG1064	G			Alphaproteobacteria	Sphingomonadales	Sphingomonadaceae	0.494253
HMP9_1612_>1844167..1845264	365	1098	GTP-binding protein	0.6694	COG0012	J	8		Alphaproteobacteria	Sphingomonadales	Sphingomonadaceae	0.62963
HMP9_1613_>complement(1845283..1845684)	133	402	hypothetical protein	0.699	COG1525	L	2		Actinobacteria			0.638889
HMP9_1614_>1846694..1847056	120	363	hypothetical protein	0.7025			1	1	Actinobacteria			0.746269
HMP9_1615_>1847497..1848741	414	1245	hypothetical protein	0.69	COG3667	P	3		Actinobacteria			0.648889
HMP9_1616_>complement(1848684..1848905)	73	222	hypothetical protein	0.6757			1		Alphaproteobacteria	Sphingomonadales	Sphingomonadaceae	0.642857
HMP9_1617_>1849028..1850332	434	1305	phosphodiesterase	0.6843	COG1524	R	7		Alphaproteobacteria	Sphingomonadales	Sphingomonadaceae	0.588496
HMP9_1618_>1850347..1850790	147	444	acyl dehydratase	0.6374	COG2030	I			Alphaproteobacteria	Sphingomonadales	Sphingomonadaceae	0.54878
HMP9_1619_>complement(1850827..1851468)	213	642	hypothetical protein	0.6822					Alphaproteobacteria	Sphingomonadales	Sphingomonadaceae	0.779221
HMP9_1620_>complement(1852283..1852831)	182	549	adenine phosphoribosyltransferase	0.7031	COG0503	F	6		Alphaproteobacteria	Sphingomonadales	Sphingomonadaceae	0.707547
HMP9_1621_>complement(1852970..1853812)	280	843	cytochrome C	0.6536	COG2857	C	8		Alphaproteobacteria	Sphingomonadales	Sphingomonadaceae	0.564935
HMP9_1622_>complement(1853834..1855153)	439	1320	cytochrome B	0.6333	COG1290	C	8		Alphaproteobacteria	Sphingomonadales	Sphingomonadaceae	0.61194
HMP9_1623_>complement(1855164..1855748)	194	585	ubiquinol-cytochrome c reductase iron-sulfur subunit	0.653	COG0723	C	8		Alphaproteobacteria	Sphingomonadales	Sphingomonadaceae	0.52
HMP9_1624_>1855935..1856384	149	450	rRNA methyltransferase	0.6644	COG0219	J	8		Alphaproteobacteria	Sphingomonadales	Sphingomonadaceae	0.607143
HMP9_1625_>1856531..1857373	280	843	coproporphyrinogen III oxidase	0.6595	COG0408	H	8		Alphaproteobacteria	Sphingomonadales	Sphingomonadaceae	0.646617
HMP9_1626_>1857375..1857968	197	594	GCN5 family acetyltransferase	0.697	COG0454	KR	8		Alphaproteobacteria	Sphingomonadales	Sphingomonadaceae	0.66055
HMP9_1627_>complement(1858252..1858992)	246	741	hypothetical protein	0.6923					Alphaproteobacteria	Sphingomonadales	Sphingomonadaceae	0.785714
HMP9_1628_>complement(1858989..1859837)	282	849	hypothetical protein	0.6702					Alphaproteobacteria	Sphingomonadales	Sphingomonadaceae	0.570652
HMP9_1629_>1859956..1860609	217	654	hypothetical protein	0.6667	COG0321	H	8		Alphaproteobacteria	Sphingomonadales	Sphingomonadaceae	0.58871
HMP9_1630_>1860713..1860979	88	267	hypothetical protein	0.5581					Alphaproteobacteria	Sphingomonadales	Sphingomonadaceae	0.413043
HMP9_1631_>1861284..1861994	236	711	hypothetical protein	0.6554					Alphaproteobacteria	Sphingomonadales	Sphingomonadaceae	0.626866
HMP9_1632_>complement(1862065..1862697)	210	633	7-carboxy-7-deazaguanine synthase	0.6698	COG0602	R	8		Alphaproteobacteria	Sphingomonadales	Sphingomonadaceae	0.651376
HMP9_1633_>complement(1862701..1863417)	238	717	7-cyano-7-deazaguanine synthase	0.675	COG0603	J	8		Deltaproteobacteria			0.671756
HMP9_1634_>complement(1863713..1864618)	301	906	molecular chaperone Hsp33	0.6722	COG1281	O	8		Alphaproteobacteria	Sphingomonadales	Sphingomonadaceae	0.664671
HMP9_1635_>complement(1864767..1865687)	306	921	Ornithine carbamoyltransferase	0.6764	COG0078	E	8		Alphaproteobacteria	Sphingomonadales	Sphingomonadaceae	0.625
HMP9_1636_>complement(1865827..1867017)	396	1191	acetylornithine aminotransferase	0.6683	COG4992	E	8		Alphaproteobacteria	Sphingomonadales	Sphingomonadaceae	0.65534
HMP9_1637_>complement(1867124..1867384)	86	261	hypothetical protein	0.682	COG3514	S		1	Alphaproteobacteria	Rhizobiales	Methylobacteriaceae	0.607843
HMP9_1638_>complement(1867377..1867634)	85	258	hypothetical protein	0.562	COG2929	S		1	Alphaproteobacteria	Rhizobiales	Methylobacteriaceae	0.733333
HMP9_1639_>complement(1867674..1869710)	678	2037	DNA topoisomerase IV subunit B	0.6622	COG0187	L	8		Alphaproteobacteria	Sphingomonadales	Sphingomonadaceae	0.590674
HMP9_1640_>1869840..1870697	285	858	membrane protein	0.6457	COG3637	M		1	Actinobacteria			0.503546
HMP9_1641_>complement(1871412..1872182)	256	771	hypothetical protein	0.7185	COG5352	S	8		Actinobacteria			0.678322
HMP9_1642_>1872248..1873102	284	855	multidrug ABC transporter permease	0.6386	COG0842	V	8		Alphaproteobacteria	Sphingomonadales	Sphingomonadaceae	0.522876
HMP9_1643_>1873102..1874373	423	1272	hypothetical protein	0.6965	COG2367	V	3		Alphaproteobacteria	Sphingomonadales	Sphingomonadaceae	0.625482
HMP9_1644_>complement(1874645..1875172)	175	528	hypothetical protein	0.7027	COG1670	JO			Alphaproteobacteria	Sphingomonadales	Sphingomonadaceae	0.745454
HMP9_1645_>complement(1875214..1875996)	260	783	LysR family transcriptional regulator	0.6999	COG0583	K	8		Alphaproteobacteria	Sphingomonadales	Sphingomonadaceae	0.710059
HMP9_1646_>complement(1875993..1876391)	132	399	Co2+/Mg2+ efflux protein ApaG	0.6792	COG2967	P	7		Alphaproteobacteria	Sphingomonadales	Sphingomonadaceae	0.554054
HMP9_1647_>complement(1876388..1877593)	401	1206	O-succinylhomoserine sulfhydrylase	0.675	COG0626	E	8		Alphaproteobacteria	Sphingomonadales	Sphingomonadaceae	0.635135
HMP9_1648_>complement(1877811..1878911)	366	1101	dolichol monophosphate mannose synthase	0.6612	COG2246	I		1	Betaproteobacteria	Burkholderiales	Burkholderiaceae	0.622642
HMP9_1649_>complement(1878919..1879965)	348	1047	3-isopropylmalate dehydrogenase	0.681	COG0473	CE	8		Alphaproteobacteria	Sphingomonadales	Sphingomonadaceae	0.700508
HMP9_1650_>complement(1880006..1880737)	243	732	DNA repair protein RecO	0.709	COG1381	L	8		Alphaproteobacteria	Sphingomonadales	Sphingomonadaceae	0.763514
HMP9_1651_>complement(1880996..1881946)	316	951	hypothetical protein	0.6719	COG5653	N	3		Alphaproteobacteria	Sphingomonadales	Sphingomonadaceae	0.650718
HMP9_1652_>complement(1881901..1882878)	325	978	polysaccharide deacetylase	0.6646	COG0726	GM	5		Alphaproteobacteria	Sphingomonadales	Sphingomonadaceae	0.668421
HMP9_1653_>complement(1883035..1884960)	641	1926	UvrABC system protein C	0.6703	COG0322	L	8		Alphaproteobacteria	Rhizobiales	Bradyrhizobiaceae	0.651297
HMP9_1654_>complement(1885273..1885593)	106	321	molecular chaperone	0.6729	COG2076	V		1	Alphaproteobacteria	Rhizobiales	Bradyrhizobiaceae	0.526316
HMP9_1655_>complement(1885792..1886409)	205	618	ATP synthase subunit B	0.6715	COG0711	C	8		Alphaproteobacteria	Sphingomonadales	Sphingomonadaceae	0.695313
HMP9_1656_>complement(1886402..1886896)	164	495	ATPase	0.6788	COG0711	C	8		Alphaproteobacteria	Sphingomonadales	Sphingomonadaceae	0.721154
HMP9_1657_>complement(1886954..1887181)	75	228	ATP synthase subunit C	0.6491	COG0636	C	8		Alphaproteobacteria	Sphingomonadales	Sphingomonadaceae	0.8
HMP9_1658_>complement(1887223..1888014)	263	792	ATP synthase subunit a	0.6237	COG0356	C	8		Alphaproteobacteria	Sphingomonadales	Sphingomonadaceae	0.549618
HMP9_1659_>complement(1888052..1888372)	106	321	ATP synthase I	0.6137	COG5336	C	8		Alphaproteobacteria	Sphingomonadales	Sphingomonadaceae	0.689655
HMP9_1660_>complement(1888674..1889054)	126	381	hypothetical protein	0.6955	COG3784	S	7		Alphaproteobacteria	Sphingomonadales	Sphingomonadaceae	0.584415
HMP9_1661_>complement(1889056..1889283)	75	228	hypothetical protein	0.5482			6		Alphaproteobacteria	Sphingomonadales	Sphingomonadaceae	0.560976
HMP9_1662_>complement(1889280..1892459)	1059	3180	hypothetical protein	0.7094	COG2911	U	7		Alphaproteobacteria	Sphingomonadales	Sphingomonadaceae	0.6112
HMP9_1663_>1892545..1893237	230	693	DNA repair protein RadC	0.6537	COG2003	L	8		Alphaproteobacteria	Sphingomonadales	Sphingomonadaceae	0.676923
HMP9_1664_>1893320..1893532	70	213	hypothetical protein	0.6854					Alphaproteobacteria	Sphingomonadales	Sphingomonadaceae	0.6
HMP9_1665_>complement(1893609..1894058)	149	450	hypothetical protein	0.6311					Alphaproteobacteria	Sphingomonadales	Sphingomonadaceae	0.423913
HMP9_1666_>1894290..1895588	432	1299	adenylosuccinate lyase	0.6605	COG0015	F	8		Alphaproteobacteria	Sphingomonadales	Sphingomonadaceae	0.620301
HMP9_1667_>complement(1895948..1896406)	152	459	hypothetical protein	0.6536	COG2314	S			Alphaproteobacteria	Sphingomonadales	Sphingomonadaceae	0.625
HMP9_1668_>complement(1896482..1896952)	156	471	hypothetical protein	0.6518			1		Alphaproteobacteria	Sphingomonadales	Sphingomonadaceae	0.68
HMP9_1669_>complement(1896987..1898120)	377	1134	molecular chaperone DnaJ	0.6614	COG0484	O	8		Alphaproteobacteria	Sphingomonadales	Sphingomonadaceae	0.568528
HMP9_1670_>complement(1898236..1900143)	635	1908	Chaperone protein DnaK	0.6473	COG0443	O	8		Alphaproteobacteria	Sphingomonadales	Sphingomonadaceae	0.516667
HMP9_1671_>1900311..1900748	145	438	hypothetical protein	0.6689	COG2847	P	7		Alphaproteobacteria	Sphingomonadales	Sphingomonadaceae	0.551282
HMP9_1672_>1900745..1901218	157	474	hypothetical protein	0.6667	COG4253	S	7		Alphaproteobacteria	Sphingomonadales	Sphingomonadaceae	0.644737
HMP9_1673_>complement(1901367..1901606)	79	240	hypothetical protein	0.6583			1		Alphaproteobacteria	Sphingomonadales	Sphingomonadaceae	0.5625
HMP9_1674_>complement(1901714..1902937)	407	1224	threonine synthase	0.6618	COG0498	E			Alphaproteobacteria	Sphingomonadales	Sphingomonadaceae	0.643478
HMP9_1675_>complement(1903075..1903614)	179	540	co-chaperone GrpE	0.6759	COG0576	O	8		Alphaproteobacteria	Sphingomonadales	Sphingomonadaceae	0.715596
HMP9_1676_>complement(1903640..1904683)	347	1044	heat-inducible transcription repressor	0.6973	COG1420	K	8		Alphaproteobacteria	Sphingomonadales	Sphingomonadaceae	0.653333
HMP9_1677_>1905079..1905795	238	717	Ribonuclease PH	0.6778	COG0689	J	8		Alphaproteobacteria	Sphingomonadales	Sphingomonadaceae	0.633094
HMP9_1678_>1905792..1906427	211	636	nucleoside-triphosphate diphosphatase	0.6635	COG0127	F	8		Alphaproteobacteria	Sphingomonadales	Sphingomonadaceae	0.621849
HMP9_1679_>complement(1906560..1907270)	236	711	diguanylate phosphodiesterase	0.6456	COG2200	T			Alphaproteobacteria	Sphingomonadales	Sphingomonadaceae	0.666667
HMP9_1680_>complement(1907425..1907982)	185	558	serine protease	0.681	COG2340	S			Alphaproteobacteria	Sphingomonadales	Sphingomonadaceae	0.640777
HMP9_1681_>1908026..1909198	390	1173	coproporphyrinogen III oxidase	0.6837	COG0635	H	8		Alphaproteobacteria	Sphingomonadales	Sphingomonadaceae	0.693277
HMP9_1682_>complement(1909323..1910537)	404	1215	ABC transporter substrate-binding protein	0.7029	COG0683	E	8		Alphaproteobacteria	Sphingomonadales	Sphingomonadaceae	0.6
HMP9_1683_>1910536..1911381	281	846	16S rRNA (cytidine(1402)-2'-O)-methyltransferase	0.7069	COG0313	J	8		Alphaproteobacteria	Sphingomonadales	Sphingomonadaceae	0.672131
HMP9_1684_>1911378..1911776	132	399	hypothetical protein	0.7168	COG0792	L	8		Alphaproteobacteria	Sphingomonadales	Sphingomonadaceae	0.697674
HMP9_1685_>1912002..1912955	317	954	glutathione synthetase	0.653	COG0189	HJ	8		Alphaproteobacteria	Sphingomonadales	Sphingomonadaceae	0.583815
HMP9_1686_>1913076..1913717	213	642	alkaline phosphatase	0.6184	COG0586	S	7		Alphaproteobacteria	Sphingomonadales	Sphingomonadaceae	0.553192
HMP9_1687_>complement(1913718..1914632)	304	915	tyrosine recombinase xerC, partial	0.6984	COG4974	L	8		Alphaproteobacteria	Sphingomonadales	Sphingomonadaceae	0.703518
HMP9_1688_>1914696..1916153	485	1458	hypothetical protein	0.6584	COG5001	T			Alphaproteobacteria	Sphingomonadales	Sphingomonadaceae	0.692857
HMP9_1689_>1916220..1918391	723	2172	primosome assembly protein PriA	0.6842	COG1198	L	8		Betaproteobacteria	Rhodocyclales	Rhodocyclaceae	0.648019
HMP9_1690_>1918438..1919511	357	1074	hypothetical protein	0.6508	COG1835	M			Alphaproteobacteria	Sphingomonadales	Sphingomonadaceae	0.604878
HMP9_1691_>complement(1919518..1919772)	84	255	ATP synthase epsilon chain	0.6314	COG0355	C	8		Alphaproteobacteria	Sphingomonadales	Sphingomonadaceae	0.520833
HMP9_1692_>complement(1919895..1921376)	493	1482	ATP synthase subunit beta	0.6457	COG0055	C	8		Alphaproteobacteria	Sphingomonadales	Sphingomonadaceae	0.537367
HMP9_1693_>complement(1921394..1922287)	297	894	ATP synthase gamma chain	0.6465	COG0224	C	8		Alphaproteobacteria	Sphingomonadales	Sphingomonadaceae	0.624309
HMP9_1694_>complement(1922408..1923937)	509	1530	ATP synthase subunit alpha	0.6484	COG0056	C	8		Alphaproteobacteria	Sphingomonadales	Sphingomonadaceae	0.560976
HMP9_1695_>complement(1923940..1924509)	189	570	ATP synthase subunit delta	0.6649	COG0712	C	8		Alphaproteobacteria	Sphingomonadales	Sphingomonadaceae	0.580645
HMP9_1696_>1924840..1925517	225	678	carboxymethylenebutenolidase	0.6667	COG0412	Q			Alphaproteobacteria	Sphingomonadales	Sphingomonadaceae	0.578947
HMP9_1697_>complement(1925776..1926621)	281	846	short-chain dehydrogenase/reductase	0.6797	COG4221	C		1	Betaproteobacteria	Burkholderiales	Burkholderiaceae	0.60479
HMP9_1698_>1926736..1927791	351	1056	6-O-methylguanine DNA methyltransferase	0.7235	COG2169	L			Alphaproteobacteria	Sphingomonadales	Sphingomonadaceae	0.692661
HMP9_1699_>complement(1927767..1929269)	500	1503	hypothetical protein	0.6813	COG0265	O			Alphaproteobacteria	Sphingomonadales	Sphingomonadaceae	0.571429
HMP9_1700_>1929414..1930964	516	1551	Type II/IV secretion system family protein	0.646	COG4962	UW			Alphaproteobacteria	Sphingomonadales	Sphingomonadaceae	0.627178
HMP9_1701_>1931476..1932708	410	1233	hypothetical protein	0.704	COG3577	R	4		Alphaproteobacteria	Sphingomonadales	Sphingomonadaceae	0.607143
HMP9_1702_>complement(1932726..1932911)	61	186	hypothetical protein	0.7097				1	Alphaproteobacteria	Rhizobiales	Bradyrhizobiaceae	0.625
HMP9_1703_>complement(1932915..1933454)	179	540	polyhydroxyalkanoate synthesis repressor PhaR	0.6185	COG5394	QT	7		Alphaproteobacteria	Sphingomonadales	Sphingomonadaceae	0.578431
HMP9_1704_>1933580..1934527	315	948	hypothetical protein	0.6983	COG3243	I	7		Alphaproteobacteria	Sphingomonadales	Sphingomonadaceae	0.733333
HMP9_1705_>1934561..1935748	395	1188	acetyl-CoA acetyltransferase	0.6751	COG0183	I		1	Betaproteobacteria	Burkholderiales	Burkholderiaceae	0.585903
HMP9_1706_>1935900..1939196	1098	3297	hypothetical protein	0.6039	COG4206	H		1	Betaproteobacteria	Burkholderiales	Burkholderiaceae	0.508929
HMP9_1707_>complement(1939261..1940295)	344	1035	alanine racemase	0.6802	COG0787	M	8		Alphaproteobacteria	Sphingomonadales	Sphingomonadaceae	0.675258
HMP9_1708_>complement(1940336..1941130)	264	795	hypothetical protein	0.7233	COG1120	PH	8		Alphaproteobacteria	Sphingomonadales	Sphingomonadaceae	0.674699
HMP9_1709_>complement(1941121..1942080)	319	960	ABC transporter permease	0.7052	COG0609	P	8		Alphaproteobacteria	Sphingomonadales	Sphingomonadaceae	0.679612
HMP9_1710_>complement(1942238..1943044)	268	807	hypothetical protein	0.7063	COG0614	P			Alphaproteobacteria	Sphingomonadales	Sphingomonadaceae	0.641975
HMP9_1711_>complement(1943041..1944939)	632	1899	hypothetical protein	0.6688	COG4206	H	8		Betaproteobacteria	Burkholderiales	Burkholderiaceae	0.560472
HMP9_1712_>complement(1945575..1947638)	687	2064	TonB-dependent receptor	0.6856	COG4206	H			Alphaproteobacteria	Sphingomonadales	Sphingomonadaceae	0.595062
HMP9_1713_>complement(1947687..1948277)	196	591	membrane protein	0.7073	COG3918	S	2		Alphaproteobacteria	Sphingomonadales	Sphingomonadaceae	0.726496
HMP9_1714_>1948597..1949046	149	450	Peptide methionine sulfoxide reductase MsrB 2	0.66	COG0229	O			Alphaproteobacteria	Sphingomonadales	Sphingomonadaceae	0.56
HMP9_1715_>1949545..1951584	679	2040	alpha/beta hydrolase	0.675	COG3386	G			Alphaproteobacteria	Sphingomonadales	Sphingomonadaceae	0.532787
HMP9_1716_>complement(1952268..1952609)	113	342	transcriptional regulator	0.6491	COG0745	TK		1	Betaproteobacteria	Burkholderiales	Burkholderiaceae	0.666667
HMP9_1717_>1952813..1953601	262	789	hypothetical protein	0.7034	COG3741	E	8		Alphaproteobacteria	Sphingomonadales	Sphingomonadaceae	0.748428
HMP9_1718_>complement(1953612..1956794)	1060	3183	hypothetical protein	0.6896	COG1197	LK			Alphaproteobacteria	Sphingomonadales	Sphingomonadaceae	0.694574
HMP9_1719_>complement(1956875..1957816)	313	942	hypothetical protein	0.6677	COG0673	R			Alphaproteobacteria	Sphingomonadales	Sphingomonadaceae	0.638418
HMP9_1720_>complement(1957849..1958562)	237	714	GntR family transcriptional regulator	0.6527	COG2186	K		1	Betaproteobacteria	Burkholderiales	Burkholderiaceae	0.639456
HMP9_1721_>1958732..1959595	287	864	hypothetical protein	0.6968	COG3734	G		1	Betaproteobacteria	Burkholderiales	Burkholderiaceae	0.680233
HMP9_1722_>1959592..1960248	218	657	2-dehydro-3-deoxy-6-phosphogalactonate aldolase	0.7215	COG0800	G		1	Betaproteobacteria	Burkholderiales	Burkholderiaceae	0.669231
HMP9_1723_>1960306..1961427	373	1122	8-amino-7-oxononanoate synthase	0.7005	COG0156	H		1	Betaproteobacteria	Burkholderiales	Burkholderiaceae	0.735683
HMP9_1724_>1961424..1962041	205	618	dithiobiotin synthetase	0.7104	COG0132	H		1	Betaproteobacteria	Burkholderiales	Burkholderiaceae	0.609756
HMP9_1725_>1962038..1963291	417	1254	adenosylmethionine--8-amino-7-oxononanoate aminotransferase BioA	0.681	COG0161	H	8		Betaproteobacteria	Burkholderiales	Burkholderiaceae	0.693694
HMP9_1726_>1963390..1964508	372	1119	hypothetical protein	0.7131	COG3509	Q	5		Alphaproteobacteria	Sphingomonadales	Sphingomonadaceae	0.629268
HMP9_1727_>1964743..1966113	456	1371	hypothetical protein	0.7068	COG0534	V			Alphaproteobacteria	Sphingomonadales	Sphingomonadaceae	0.676692
HMP9_1728_>1966200..1966421	73	222	hypothetical protein	0.6441			1		Alphaproteobacteria	Sphingomonadales	Sphingomonadaceae	0.717949
HMP9_1729_>1966459..1966857	132	399	hypothetical protein	0.6617	COG3686	S	3		Alphaproteobacteria	Sphingomonadales	Sphingomonadaceae	0.72
HMP9_1730_>complement(1966861..1967736)	291	876	3-hydroxyisobutyrate dehydrogenase	0.6929	COG2084	I	7		Alphaproteobacteria	Sphingomonadales	Sphingomonadaceae	0.666667
HMP9_1731_>complement(1967940..1968728)	262	789	enoyl-CoA hydratase	0.6768	COG1024	I	7		Alphaproteobacteria	Sphingomonadales	Sphingomonadaceae	0.636364
HMP9_1732_>complement(1968821..1969885)	354	1065	enoyl-CoA hydratase	0.6592	COG1024	I	7		Alphaproteobacteria	Sphingomonadales	Sphingomonadaceae	0.659898
HMP9_1733_>complement(1970024..1971169)	381	1146	acyl-CoA dehydrogenase	0.6536	COG1960	I			Alphaproteobacteria	Sphingomonadales	Sphingomonadaceae	0.613861
HMP9_1734_>1971297..1971620	107	324	endonuclease	0.5895	COG2827	L		1	Verrucomicrobia			0.535714
HMP9_1735_>complement(1971715..1973241)	508	1527	methylmalonate-semialdehyde dehydrogenase	0.6732	COG1012	C			Alphaproteobacteria	Sphingomonadales	Sphingomonadaceae	0.587786
HMP9_1736_>1973362..1974279	305	918	hypothetical protein	0.6906	COG0583	K			Alphaproteobacteria	Sphingomonadales	Sphingomonadaceae	0.709497
HMP9_1737_>1974332..1974706	124	375	hypothetical protein	0.6213					Alphaproteobacteria	Sphingomonadales	Sphingomonadaceae	0.645161
HMP9_1738_>complement(1974825..1975874)	349	1050	acyl-CoA dehydrogenase	0.6914	COG1960	I			Alphaproteobacteria	Sphingomonadales	Sphingomonadaceae	0.635
HMP9_1739_>complement(1975909..1977105)	398	1197	acyl-CoA dehydrogenase	0.6416	COG1960	I		1	Alphaproteobacteria	Rhizobiales	Bradyrhizobiaceae	0.612903
HMP9_1740_>complement(1977332..1978870)	512	1539	hypothetical protein	0.6478					Alphaproteobacteria	Sphingomonadales	Sphingomonadaceae	0.534091
HMP9_1741_>complement(1978949..1980286)	445	1338	C4-dicarboxylate transport protein	0.6405	COG1301	C			Alphaproteobacteria	Sphingomonadales	Sphingomonadaceae	0.568182
HMP9_1742_>1980493..1982292	599	1800	hypothetical protein	0.7033	COG4191	T		1	Verrucomicrobia			0.671916
HMP9_1743_>1982289..1983626	445	1338	Fis family transcriptional regulator	0.6898	COG2204	T			Alphaproteobacteria	Sphingomonadales	Sphingomonadaceae	0.702206
HMP9_1744_>complement(1983723..1984757)	344	1035	ammonia monooxygenase	0.6986	COG3180	R	3		Alphaproteobacteria	Sphingomonadales	Sphingomonadaceae	0.539535
HMP9_1745_>complement(1984775..1985437)	220	663	hypothetical protein	0.7164	COG4262	R	6		Alphaproteobacteria	Sphingomonadales	Sphingomonadaceae	0.71875
HMP9_1746_>complement(1985451..1986761)	436	1311	molecular chaperone Hsp70	0.6758	COG0443	O			Alphaproteobacteria	Sphingomonadales	Sphingomonadaceae	0.659751
HMP9_1747_>complement(1986852..1987325)	157	474	UPF0178 protein Sala_2376	0.6646	COG1671	S	7		Alphaproteobacteria	Sphingomonadales	Sphingomonadaceae	0.532609
HMP9_1748_>complement(1987616..1989388)	590	1773	DEAD/DEAH box helicase, partial	0.6746	COG0513	L			Alphaproteobacteria	Sphingomonadales	Sphingomonadaceae	0.677966
HMP9_1749_>complement(1989444..1990616)	390	1173	membrane protein	0.6496	COG2081	R	7		Alphaproteobacteria	Sphingomonadales	Sphingomonadaceae	0.611607
HMP9_1750_>complement(1991020..1991202)	60	183	hypothetical protein	0.612			6		Alphaproteobacteria	Sphingomonadales	Sphingomonadaceae	0.613636
HMP9_1751_>complement(1991202..1991669)	155	468	nucleoside diphosphate kinase	0.6816	COG0782	K			Alphaproteobacteria	Sphingomonadales	Sphingomonadaceae	0.735294
HMP9_1752_>complement(1991674..1992417)	247	744	haloacid dehalogenase	0.6277	COG0561	HR	3		Alphaproteobacteria	Sphingomonadales	Sphingomonadaceae	0.605839
HMP9_1753_>complement(1992414..1993229)	271	816	hydrolase Cof	0.6458	COG0561	HR	3		Alphaproteobacteria	Sphingomonadales	Sphingomonadaceae	0.503311
HMP9_1754_>complement(1993262..1994245)	327	984	6-phosphogluconate dehydrogenase	0.6606	COG1023	G		1	Alphaproteobacteria	Rhizobiales	Bradyrhizobiaceae	0.598802
HMP9_1755_>complement(1994374..1995498)	374	1125	transaldolase	0.6356	COG0176	G	3		Alphaproteobacteria	Sphingomonadales	Sphingomonadaceae	0.577465
HMP9_1756_>complement(1995498..1997588)	696	2091	transketolase	0.649	COG0021	G	8		Alphaproteobacteria	Sphingomonadales	Sphingomonadaceae	0.554377
HMP9_1757_>complement(1997658..1998350)	230	693	ribose 5-phosphate isomerase	0.6566	COG0120	G	3		Alphaproteobacteria	Sphingomonadales	Sphingomonadaceae	0.602837
HMP9_1758_>complement(1998387..1998758)	123	372	hypothetical protein	0.6048			1		Alphaproteobacteria	Sphingomonadales	Sphingomonadaceae	0.558824
HMP9_1759_>1998921..2000108	395	1188	hemolysin D	0.686	COG0845	MV		1	Betaproteobacteria	Burkholderiales	Burkholderiaceae	0.52381
HMP9_1760_>2000115..2003393	1092	3279	multidrug efflux RND transporter permease subunit	0.6563	COG0841	V		1	Betaproteobacteria	Burkholderiales	Burkholderiaceae	0.542763
HMP9_1761_>2003390..2004988	532	1599	transporter	0.6854	COG1538	M			Alphaproteobacteria	Sphingomonadales	Sphingomonadaceae	0.583587
HMP9_1762_>2005063..2007717	884	2655	hypothetical protein	0.6964	COG5001	T			Alphaproteobacteria	Sphingomonadales	Sphingomonadaceae	0.664762
HMP9_1763_>2008069..2008794	241	726	hypothetical protein	0.6846	COG1011	H	3		Alphaproteobacteria	Sphingomonadales	Sphingomonadaceae	0.71831
HMP9_1764_>2008937..2011042	701	2106	hypothetical protein	0.6629	COG4191	T			Alphaproteobacteria	Sphingomonadales	Sphingomonadaceae	0.653646
HMP9_1765_>2011750..2013669	639	1920	hypothetical protein, partial	0.6396	COG0209	F	8		Alphaproteobacteria	Rhizobiales	Aurantimonadaceae	0.561404
HMP9_1766_>complement(2013770..2014030)	86	261	hypothetical protein	0.6169	COG3798	S		1	Alphaproteobacteria	Rhizobiales	Hyphomicrobiaceae	0.489796
HMP9_1767_>2014108..2014290	60	183	hypothetical protein	0.6393			3		Alphaproteobacteria	Rhizobiales	Hyphomicrobiaceae	0.628571
HMP9_1768_>2014351..2015403	350	1053	ribonucleotide-diphosphate reductase subunit beta, partial	0.5973	COG0208	F	8		Alphaproteobacteria	Rhizobiales	Hyphomicrobiaceae	0.562874
HMP9_1769_>complement(2015503..2016234)	243	732	hypothetical protein	0.4945			1	1	Betaproteobacteria	Burkholderiales	Burkholderiaceae	0.628205
HMP9_1770_>2016630..2016836	68	207	hypothetical protein	0.4976	COG3422	S		1	Betaproteobacteria	Burkholderiales	Burkholderiaceae	0.5
HMP9_1771_>complement(2016937..2017737)	266	801	hypothetical protein	0.7116	COG1525	L	1		Alphaproteobacteria	Sphingomonadales	Sphingomonadaceae	0.662252
HMP9_1772_>complement(2018536..2019201)	221	666	opacity-associated protein	0.6456					Alphaproteobacteria	Sphingomonadales	Sphingomonadaceae	0.555556
HMP9_1773_>2019498..2019716	72	219	hypothetical protein	0.6575			3		Alphaproteobacteria	Sphingomonadales	Sphingomonadaceae	0.666667
HMP9_1774_>complement(2019753..2020097)	114	345	primase	0.6493					Alphaproteobacteria	Sphingomonadales	Sphingomonadaceae	0.611111
HMP9_1775_>complement(2020177..2021436)	419	1260	Bcr/CflA family drug resistance efflux transporter	0.669	COG2814	G			Alphaproteobacteria	Sphingomonadales	Sphingomonadaceae	0.610656
HMP9_1776_>2021573..2022061	162	489	hypothetical protein	0.6605			6		Alphaproteobacteria	Sphingomonadales	Sphingomonadaceae	0.523809
HMP9_1777_>2022188..2023144	318	957	flavonol synthase	0.6614	COG3491	Q	7		Alphaproteobacteria	Sphingomonadales	Sphingomonadaceae	0.66265
HMP9_1778_>2023471..2026245	924	2775	DNA polymerase I	0.6605	COG0749	L	8		Alphaproteobacteria	Sphingomonadales	Sphingomonadaceae	0.598058
HMP9_1779_>2026364..2027881	505	1518	polysaccharide biosynthesis protein	0.6733	COG2244	M	8		Alphaproteobacteria	Sphingomonadales	Sphingomonadaceae	0.628763
HMP9_1780_>complement(2027887..2028915)	342	1029	farnesyltranstransferase	0.6628	COG0142	H	8		Alphaproteobacteria	Sphingomonadales	Sphingomonadaceae	0.655172
HMP9_1781_>2029026..2029319	97	294	chorismate mutase	0.6463	COG1605	E	8		Alphaproteobacteria	Sphingomonadales	Sphingomonadaceae	0.788461
HMP9_1782_>2029530..2030168	212	639	hypothetical protein	0.6667	COG3946	U			Alphaproteobacteria	Sphingomonadales	Sphingomonadaceae	0.644068
HMP9_1783_>2030179..2030565	128	387	hypothetical protein	0.6796	COG4731	S			Alphaproteobacteria	Sphingomonadales	Sphingomonadaceae	0.5
HMP9_1784_>2030570..2033116	848	2547	hypothetical protein	0.6753	COG2898	S	6		Alphaproteobacteria	Sphingomonadales	Sphingomonadaceae	0.671875
HMP9_1785_>2033136..2033795	219	660	thymidylate kinase	0.6788	COG0125	F		1	Betaproteobacteria	Burkholderiales	Burkholderiaceae	0.673913
HMP9_1786_>2034093..2034899	268	807	hypothetical protein	0.6791	COG3585	H		1	Betaproteobacteria	Burkholderiales	Burkholderiaceae	0.576087
HMP9_1787_>2035198..2035650	150	453	hypothetical protein	0.6843	COG1846	K		1	Betaproteobacteria	Burkholderiales	Burkholderiaceae	0.644231
HMP9_1788_>2035647..2037689	680	2043	Fusaric acid resistance protein	0.6867	COG1289	S	5		Betaproteobacteria	Burkholderiales	Burkholderiaceae	0.702638
HMP9_1789_>2037686..2037892	68	207	hypothetical protein	0.6908					Alphaproteobacteria	Sphingomonadales	Sphingomonadaceae	0.704546
HMP9_1790_>2037889..2038791	300	903	membrane protein	0.6955	COG1566	V			Alphaproteobacteria	Sphingomonadales	Sphingomonadaceae	0.53886
HMP9_1791_>2038935..2040356	473	1422	RND transporter, partial	0.7314	COG1538	M			Alphaproteobacteria	Sphingomonadales	Sphingomonadaceae	0.686667
HMP9_1792_>2040344..2041852	502	1509	MFS transporter	0.6746	COG2814	G			Alphaproteobacteria	Sphingomonadales	Sphingomonadaceae	0.620939
HMP9_1793_>complement(2042027..2043820)	597	1794	hypothetical protein	0.6761	COG2943	MG			Alphaproteobacteria	Sphingomonadales	Sphingomonadaceae	0.646341
HMP9_1794_>complement(2043838..2045331)	497	1494	glucan biosynthesis protein D	0.6914	COG3131	M	5		Alphaproteobacteria	Sphingomonadales	Sphingomonadaceae	0.638376
HMP9_1795_>complement(2045422..2045667)	81	246	hypothetical protein	0.7114			2		Alphaproteobacteria	Sphingomonadales	Sphingomonadaceae	0.692308
HMP9_1796_>complement(2045865..2046554)	229	690	hypothetical protein	0.6913	COG0745	TK			Alphaproteobacteria	Sphingomonadales	Sphingomonadaceae	0.69281
HMP9_1797_>complement(2046551..2049211)	886	2661	two-component system sensor histidine kinase KdpD	0.696	COG2205	T			Alphaproteobacteria	Sphingomonadales	Sphingomonadaceae	0.660036
HMP9_1798_>complement(2049208..2049804)	198	597	ATPase	0.7002	COG2156	P	7		Alphaproteobacteria	Sphingomonadales	Sphingomonadaceae	0.591667
HMP9_1799_>complement(2050097..2052127)	676	2031	potassium-transporting ATPase subunit B	0.6844	COG2216	P			Alphaproteobacteria	Sphingomonadales	Sphingomonadaceae	0.623472
HMP9_1800_>complement(2052142..2053845)	567	1704	potassium-transporting ATPase subunit A	0.6561	COG2060	P	7		Alphaproteobacteria	Sphingomonadales	Sphingomonadaceae	0.604575
HMP9_1801_>complement(2053858..2053983)	41	126	hypothetical protein	0.6429			1		Alphaproteobacteria	Sphingomonadales	Sphingomonadaceae	0.740741
HMP9_1802_>complement(2054055..2054906)	283	852	hypothetical protein	0.6784					Alphaproteobacteria	Sphingomonadales	Sphingomonadaceae	0.52027
HMP9_1803_>complement(2055035..2055787)	250	753	hypothetical protein	0.6813	COG3004	CP			Alphaproteobacteria	Sphingomonadales	Sphingomonadaceae	0.678832
HMP9_1804_>complement(2055784..2057211)	475	1428	FAD-dependent oxidoreductase	0.6947	COG4529	R	5		Alphaproteobacteria	Sphingomonadales	Sphingomonadaceae	0.647482
HMP9_1805_>complement(2057406..2057807)	133	402	hypothetical protein	0.6393	COG1846	K			Alphaproteobacteria	Sphingomonadales	Sphingomonadaceae	0.747126
HMP9_1806_>complement(2057827..2058285)	152	459	hypothetical protein	0.6405				1	Alphaproteobacteria	Sphingomonadales	Erythrobacteraceae	0.633333
HMP9_1807_>complement(2058317..2059285)	322	969	hypothetical protein	0.6656	COG2197	TK		1	Alphaproteobacteria	Sphingomonadales	Erythrobacteraceae	0.658163
HMP9_1808_>complement(2059583..2060146)	187	564	hypothetical protein	0.6188	COG4636	R	3		Alphaproteobacteria	Sphingomonadales	Sphingomonadaceae	0.57
HMP9_1809_>complement(2060343..2061986)	547	1644	60 kDa chaperonin	0.632	COG0459	O	8		Alphaproteobacteria	Sphingomonadales	Sphingomonadaceae	0.533537
HMP9_1810_>complement(2062107..2062403)	98	297	10 kDa chaperonin	0.6162	COG0234	O	8		Alphaproteobacteria	Sphingomonadales	Sphingomonadaceae	0.509091
HMP9_1811_>2062876..2064834	652	1959	signal peptide peptidase SppA	0.6804	COG0616	O	8		Alphaproteobacteria	Sphingomonadales	Sphingomonadaceae	0.601078
HMP9_1812_>complement(2065201..2065839)	212	639	hypothetical protein	0.723	COG2860	S	7		Alphaproteobacteria	Sphingomonadales	Sphingomonadaceae	0.682171
HMP9_1813_>2066051..2066362	103	312	hypothetical protein	0.6635	COG3134	S			Alphaproteobacteria	Sphingomonadales	Sphingomonadaceae	0.578947
HMP9_1814_>2066457..2066885	142	429	peroxiredoxin OsmC	0.634	COG1764	V			Alphaproteobacteria	Sphingomonadales	Sphingomonadaceae	0.517241
HMP9_1815_>2066997..2067593	198	597	hypothetical protein	0.6683	COG3134	S		1	Betaproteobacteria	Rhodocyclales	Rhodocyclaceae	0.77551
HMP9_1816_>complement(2067650..2067871)	73	222	membrane protein	0.6261			8		Betaproteobacteria	Rhodocyclales	Rhodocyclaceae	0.611111
HMP9_1817_>2067987..2068718	243	732	hypothetical protein	0.6844			3		Alphaproteobacteria	Sphingomonadales	Sphingomonadaceae	0.640288
HMP9_1818_>2069011..2069385	124	375	camphor resistance protein CrcB	0.6427	COG0239	DP	7		Alphaproteobacteria	Sphingomonadales	Sphingomonadaceae	0.594595
HMP9_1819_>2069382..2070683	433	1302	pseudouridine synthase	0.6943	COG0564	J	8		Alphaproteobacteria	Sphingomonadales	Sphingomonadaceae	0.569672
HMP9_1820_>complement(2070949..2071443)	164	495	hypothetical protein	0.7172	COG3477	S	3		Alphaproteobacteria	Sphingomonadales	Sphingomonadaceae	0.634616
HMP9_1821_>2071557..2072216	219	660	haloacid dehalogenase	0.7	COG0546	C			Alphaproteobacteria	Sphingomonadales	Sphingomonadaceae	0.671875
HMP9_1822_>2072213..2072431	72	219	hypothetical protein	0.6804			4		Alphaproteobacteria	Sphingomonadales	Sphingomonadaceae	0.681818
HMP9_1823_>2072428..2073108	226	681	hypothetical protein	0.7166	COG5387	O	8		Alphaproteobacteria	Sphingomonadales	Sphingomonadaceae	0.724638
HMP9_1824_>complement(2073202..2073852)	216	651	guanylate kinase	0.6528	COG0194	F	8		Alphaproteobacteria	Sphingomonadales	Sphingomonadaceae	0.583333
HMP9_1825_>complement(2073925..2074125)	66	201	hypothetical protein	0.6567					Alphaproteobacteria	Sphingomonadales	Sphingomonadaceae	0.594594
HMP9_1826_>complement(2074122..2074334)	70	213	hypothetical protein	0.6385					Alphaproteobacteria	Sphingomonadales	Sphingomonadaceae	0.538462
HMP9_1827_>complement(2074493..2075884)	463	1392	fumarate hydratase	0.6674	COG0114	C			Alphaproteobacteria	Sphingomonadales	Sphingomonadaceae	0.621094
HMP9_1828_>complement(2076075..2076560)	161	486	hypothetical protein	0.6296	COG3814	S	8		Betaproteobacteria	Nitrosomonadales	Thiobacillaceae	0.567901
HMP9_1829_>2076632..2077219	195	588	Imidazoleglycerol-phosphate dehydratase	0.6429	COG0131	E	8		Betaproteobacteria	Burkholderiales	Burkholderiaceae	0.570094
HMP9_1830_>2077216..2077533	105	318	hypothetical protein	0.6541	COG2350	R	4		Betaproteobacteria	Burkholderiales	Burkholderiaceae	0.588235
HMP9_1831_>2077530..2078135	201	606	imidazole glycerol phosphate synthase subunit HisH	0.6799	COG0118	E	8		Alphaproteobacteria	Sphingomonadales	Sphingomonadaceae	0.649123
HMP9_1832_>2078123..2078866	247	744	1-(5-phosphoribosyl)-5-[(5-phosphoribosylamino)methylideneamino] imidazole-4-carboxamide isomerase	0.6895	COG0106	E	8		Alphaproteobacteria	Sphingomonadales	Sphingomonadaceae	0.578231
HMP9_1833_>complement(2078955..2079281)	108	327	hypothetical protein	0.6544			1		Alphaproteobacteria	Sphingomonadales	Sphingomonadaceae	0.701493
HMP9_1834_>2079165..2079908	247	744	Imidazole glycerol phosphate synthase subunit HisF	0.7083	COG0107	E	8		Alphaproteobacteria	Sphingomonadales	Sphingomonadaceae	0.653333
HMP9_1835_>2079913..2080089	58	177	hypothetical protein	0.7006			3		Alphaproteobacteria	Sphingomonadales	Sphingomonadaceae	0.578948
HMP9_1836_>2080086..2080439	117	354	phosphoribosyl-ATP pyrophosphatase	0.7062	COG0140	E	8		Alphaproteobacteria	Sphingomonadales	Sphingomonadaceae	0.666667
HMP9_1837_>2080604..2080981	125	378	hypothetical protein	0.6667	COG0537	FGR	8		Alphaproteobacteria	Sphingomonadales	Sphingomonadaceae	0.660714
HMP9_1838_>2081130..2082704	524	1575	amino acid permease	0.6724	COG0531	E			Alphaproteobacteria	Sphingomonadales	Sphingomonadaceae	0.566667
HMP9_1839_>complement(2082886..2083884)	332	999	carbohydrate kinase	0.6817	COG0524	G	8		Alphaproteobacteria	Sphingomonadales	Sphingomonadaceae	0.644068
HMP9_1840_>2084323..2085024	233	702	hypothetical protein, partial	0.6866	COG2981	E	7		Alphaproteobacteria	Sphingomonadales	Sphingomonadaceae	0.673469
HMP9_1841_>2085021..2085392	123	372	hypothetical protein	0.6855			8		Alphaproteobacteria	Sphingomonadales	Sphingomonadaceae	0.680556
HMP9_1842_>complement(2085305..2086339)	344	1035	hypothetical protein	0.6493	COG0671	I	3		Alphaproteobacteria	Sphingomonadales	Sphingomonadaceae	0.609375
HMP9_1843_>complement(2086399..2087466)	355	1068	epoxyqueuosine reductase	0.6751	COG1600	J	7		Alphaproteobacteria	Sphingomonadales	Sphingomonadaceae	0.712042
HMP9_1844_>2087511..2088437	308	927	ABC transporter ATP-binding protein	0.6796	COG4152	R		1	Alphaproteobacteria	Rhizobiales	Bradyrhizobiaceae	0.672414
HMP9_1845_>2088434..2089678	414	1245	membrane protein	0.6763	COG1668	CP	6		Alphaproteobacteria	Rhizobiales	Bradyrhizobiaceae	0.613169
HMP9_1846_>2089817..2091055	412	1239	cytochrome P450	0.6465	COG2124	QV			Alphaproteobacteria	Sphingomonadales	Sphingomonadaceae	0.613333
HMP9_1847_>2091117..2091605	162	489	peptide-methionine (R)-S-oxide reductase	0.6626	COG0229	O	7		Betaproteobacteria	Nitrosomonadales	Thiobacillaceae	0.556818
HMP9_1848_>complement(2091990..2092613)	207	624	hypothetical protein	0.6827	COG3942	M			Alphaproteobacteria	Sphingomonadales	Sphingomonadaceae	0.504202
HMP9_1849_>complement(2092751..2094631)	626	1881	aminopeptidase	0.6736	COG0308	E			Alphaproteobacteria	Sphingomonadales	Sphingomonadaceae	0.60114
HMP9_1850_>complement(2094830..2096254)	474	1425	hypothetical protein	0.6709	COG2211	G			Alphaproteobacteria	Sphingomonadales	Sphingomonadaceae	0.611111
HMP9_1851_>complement(2096277..2097104)	275	828	2,5-dichloro-2,5-cyclohexadiene-1,4-diol dehydrogenase	0.692	COG1028	IQR			Alphaproteobacteria	Sphingomonadales	Sphingomonadaceae	0.636364
HMP9_1852_>2097235..2098023	262	789	3-oxoacyl-ACP reductase	0.6591	COG1028	IQR			Alphaproteobacteria	Sphingomonadales	Sphingomonadaceae	0.55921
HMP9_1853_>complement(2098060..2098680)	206	621	hypothetical protein	0.6876			1	1	Betaproteobacteria	Burkholderiales	Burkholderiaceae	0.503937
HMP9_1854_>complement(2099421..2101676)	751	2256	malic enzyme	0.6711	COG0281	C			Alphaproteobacteria	Sphingomonadales	Sphingomonadaceae	0.631206
HMP9_1855_>2101883..2104486	867	2604	DNA mismatch repair protein MutS	0.7151	COG0249	L	8		Betaproteobacteria	Burkholderiales	Burkholderiaceae	0.710669
HMP9_1856_>2104679..2105668	329	990	cobalt transporter	0.6848	COG1230	P	8		Alphaproteobacteria	Sphingomonadales	Sphingomonadaceae	0.578947
HMP9_1857_>2105721..2106143	140	423	hypothetical protein	0.6738	COG3134	S			Alphaproteobacteria	Sphingomonadales	Sphingomonadaceae	0.661972
HMP9_1858_>complement(2106208..2107524)	438	1317	manganese transporter	0.6705	COG1914	P	3		Alphaproteobacteria	Sphingomonadales	Sphingomonadaceae	0.623529
HMP9_1859_>complement(2107709..2108332)	207	624	DNA glycosylase	0.7083	COG0122	L	8		Alphaproteobacteria	Sphingomonadales	Sphingomonadaceae	0.690476
HMP9_1860_>2108393..2108710	105	318	ferredoxin	0.6541	COG0633	C			Alphaproteobacteria	Sphingomonadales	Sphingomonadaceae	0.644068
HMP9_1861_>complement(2108872..2109615)	247	744	RNA methyltransferase	0.6935	COG0566	J	8		Alphaproteobacteria	Sphingomonadales	Sphingomonadaceae	0.682432
HMP9_1862_>2110014..2112467	817	2454	maltodextrin phosphorylase	0.6467	COG0058	G	2		Betaproteobacteria	Burkholderiales	Burkholderiaceae	0.640177
HMP9_1863_>2112464..2114626	720	2163	1,4-alpha-glucan branching enzyme GlgB	0.6593	COG0296	G	4		Betaproteobacteria	Burkholderiales	Burkholderiaceae	0.670588
HMP9_1864_>2114710..2115948	412	1239	Glucose-1-phosphate adenylyltransferase	0.6392	COG0448	G		1	Betaproteobacteria			0.538462
HMP9_1865_>2116154..2117599	481	1446	glycogen synthase	0.6936	COG0297	G	3		Betaproteobacteria	Nitrosomonadales	Thiobacillaceae	0.69403
HMP9_1866_>2117596..2119215	539	1620	phosphoglucomutase	0.6722	COG0033	G			Alphaproteobacteria	Sphingomonadales	Sphingomonadaceae	0.599303
HMP9_1867_>2119234..2120070	278	837	malyl-CoA thiolesterase	0.6786	COG2301	G			Alphaproteobacteria	Sphingomonadales	Sphingomonadaceae	0.709302
HMP9_1868_>2120265..2121077	270	813	GntR family transcriptional regulator	0.695	COG2186	K		1	Betaproteobacteria	Burkholderiales	Burkholderiaceae	0.660919
HMP9_1869_>complement(2121098..2122270)	390	1173	mannonate dehydratase	0.6701	COG1312	G		1	Betaproteobacteria	Burkholderiales	Burkholderiaceae	0.683258
HMP9_1870_>2122493..2122792	99	300	hypothetical protein	0.6467	COG2885	M	3		Alphaproteobacteria	Sphingomonadales	Sphingomonadaceae	0.64
HMP9_1871_>2123084..2123626	180	543	hypothetical protein	0.6427	COG1376	M	3		Betaproteobacteria	Burkholderiales	Burkholderiaceae	0.555556
HMP9_1872_>2123699..2124025	108	327	hypothetical protein	0.6239			3		Alphaproteobacteria	Sphingomonadales	Sphingomonadaceae	0.537313
HMP9_1873_>2124150..2125643	497	1494	carboxylesterase	0.676	COG2272	I			Alphaproteobacteria	Sphingomonadales	Sphingomonadaceae	0.61597
HMP9_1874_>2125658..2126419	253	762	3-oxoacyl-ACP reductase	0.6667	COG1028	IQR			Alphaproteobacteria	Sphingomonadales	Sphingomonadaceae	0.604317
HMP9_1875_>2126549..2128729	726	2181	hypothetical protein	0.6639	COG4771	P		1	Betaproteobacteria	Burkholderiales	Burkholderiaceae	0.521739
HMP9_1876_>2128734..2130134	466	1401	lactate dehydrogenase	0.6624	COG0277	C			Alphaproteobacteria	Sphingomonadales	Sphingomonadaceae	0.562963
HMP9_1877_>2130131..2131423	430	1293	MFS transporter	0.6736	COG2814	G		1	Betaproteobacteria	Burkholderiales	Burkholderiaceae	0.688
HMP9_1878_>2131491..2132240	249	750	AraC family transcriptional regulator	0.652	COG2207	K		1	Betaproteobacteria	Burkholderiales	Burkholderiaceae	0.664384
HMP9_1879_>2132237..2132923	228	687	GntR family transcriptional regulator	0.6608	COG2186	K			Alphaproteobacteria	Sphingomonadales	Sphingomonadaceae	0.642857
HMP9_1880_>complement(2132963..2133940)	325	978	Uncharacterized protein DUF2260	0.6391	COG4301	R	7		Alphaproteobacteria	Sphingomonadales	Sphingomonadaceae	0.642458
HMP9_1881_>complement(2133940..2135208)	422	1269	Formylglycine-generating sulfatase enzyme, partial	0.6659	COG1262	O	7		Betaproteobacteria	Burkholderiales	Burkholderiaceae	0.669683
HMP9_1882_>complement(2135257..2135841)	194	585	Cobalamin adenosyltransferase	0.6598	COG2096	H	8		Betaproteobacteria	Burkholderiales	Burkholderiaceae	0.675439
HMP9_1883_>complement(2135941..2136171)	76	231	hypothetical protein	0.632					Alphaproteobacteria	Sphingomonadales	Sphingomonadaceae	0.590909
HMP9_1884_>2136264..2136605	113	342	hypothetical protein	0.6696			3		Alphaproteobacteria	Sphingomonadales	Sphingomonadaceae	0.681818
HMP9_1885_>complement(2136805..2137650)	281	846	tRNA synthetases class I (E and Q), catalytic domain, partial	0.7128	COG0008	J			Alphaproteobacteria	Sphingomonadales	Sphingomonadaceae	0.668605
HMP9_1886_>2137740..2138306	188	567	HNH endonuclease	0.6014	COG1403	V	7		Alphaproteobacteria	Sphingomonadales	Sphingomonadaceae	0.568421
HMP9_1887_>2138332..2138706	124	375	EF hand	0.6427	COG5126	T			Alphaproteobacteria	Sphingomonadales	Sphingomonadaceae	0.616438
HMP9_1888_>2138800..2141475	891	2676	Phosphoenolpyruvate carboxylase	0.6816	COG2352	C	8		Alphaproteobacteria	Sphingomonadales	Sphingomonadaceae	0.67718
HMP9_1889_>complement(2141591..2141983)	130	393	Acyl-ACP thioesterase	0.6463	COG0824	I	6		Actinobacteria			0.594937
HMP9_1890_>complement(2141980..2144034)	684	2055	Prolyl oligopeptidase, N-terminal beta-propeller domain	0.6263	COG1770	E	8		Alphaproteobacteria	Sphingomonadales	Sphingomonadaceae	0.590909
HMP9_1891_>2144537..2146333	598	1797	Metallopeptidase family M24	0.6967	COG0006	E	8		Alphaproteobacteria	Sphingomonadales	Sphingomonadaceae	0.645646
HMP9_1892_>complement(2146326..2146463)	45	138	hypothetical protein	0.6812			1	1	Alphaproteobacteria	Rhizobiales	Bradyrhizobiaceae	0.828571
HMP9_1893_>complement(2147036..2148610)	524	1575	hypothetical protein	0.626	COG5635	T	1	1	Alphaproteobacteria	Rhizobiales	Methylobacteriaceae	0.658462
HMP9_1894_>2148748..2150100	450	1353	transposase	0.6622	COG5433	X	2		Alphaproteobacteria	Sphingomonadales	Sphingomonadaceae	0.667939
HMP9_1895_>complement(2150258..2151832)	524	1575	hypothetical protein	0.6267	COG5635	T	1	1	Alphaproteobacteria	Rhizobiales	Bradyrhizobiaceae	0.678899
HMP9_1896_>2152149..2153531	460	1383	hypothetical protein	0.6659	COG0557	K			Alphaproteobacteria	Sphingomonadales	Sphingomonadaceae	0.710037
HMP9_1897_>2153994..2154449	151	456	hypothetical protein	0.6469			1	1	Alphaproteobacteria	Rhizobiales	Hyphomicrobiaceae	0.840909
HMP9_1898_>2154385..2155125	246	741	hypothetical protein	0.6545	COG0389	L		1	Alphaproteobacteria	Rhizobiales	Hyphomicrobiaceae	0.62
HMP9_1899_>2155176..2155520	114	345	hypothetical protein	0.6348			1	1	Alphaproteobacteria	Rhizobiales	Aurantimonadaceae	0.607843
HMP9_1900_>complement(2155525..2155710)	61	186	hypothetical protein	0.6452			1	1	Alphaproteobacteria	Rhizobiales	Aurantimonadaceae	0.8
HMP9_1901_>complement(2155779..2155973)	64	195	hypothetical protein	0.6154			1	1	Alphaproteobacteria	Rhizobiales	Aurantimonadaceae	0.684211
HMP9_1902_>complement(2155966..2156622)	218	657	hypothetical protein	0.6393	COG2135	O		1	Alphaproteobacteria	Rhizobiales	Rhizobiaceae	0.635514
HMP9_1903_>complement(2156736..2157068)	110	333	hypothetical protein	0.5976			1	1	Alphaproteobacteria	Rhizobiales	Rhizobiaceae	0.728571
HMP9_1904_>2157123..2157440	105	318	hypothetical protein	0.5912			1	1	Alphaproteobacteria	Rhizobiales	Rhizobiaceae	0.62963
HMP9_1905_>2157831..2158724	297	894	hypothetical protein	0.6353			1	1	Bacteroidetes			0.651429
HMP9_1906_>2158727..2160949	740	2223	hypothetical protein	0.61	COG0210	L	1	1	Alphaproteobacteria	Rhizobiales	Rhizobiaceae	0.638955
HMP9_1907_>complement(2161411..2162409)	332	999	hypothetical protein	0.6076			1	1	Alphaproteobacteria	Rhizobiales	Rhizobiaceae	0.533333
HMP9_1908_>2163295..2163861	188	567	hypothetical protein	0.6578				1	Alphaproteobacteria	Rhizobiales	Methylobacteriaceae	0.617886
HMP9_1909_>complement(2163947..2165608)	553	1662	hypothetical protein	0.6258			1	1	Alphaproteobacteria	Rhizobiales	Methylobacteriaceae	0.595541
HMP9_1910_>complement(2165631..2165945)	104	315	hypothetical protein	0.6063			1	1	Alphaproteobacteria	Rhizobiales	Methylobacteriaceae	0.5625
HMP9_1911_>complement(2165942..2166250)	102	309	hypothetical protein	0.6505			1	1	Alphaproteobacteria	Rhizobiales	Methylobacteriaceae	0.617647
HMP9_1912_>complement(2166334..2167389)	351	1056	hypothetical protein	0.6193	COG2333	R	1	1	Alphaproteobacteria	Rhizobiales	Methylobacteriaceae	0.602094
HMP9_1913_>complement(2167386..2168861)	491	1476	hypothetical protein	0.6491			1	1	Alphaproteobacteria	Rhizobiales	Methylobacteriaceae	0.632302
HMP9_1914_>complement(2168858..2170063)	401	1206	hypothetical protein	0.6219	COG4249	R	1	1	Actinobacteria			0.586364
HMP9_1915_>complement(2170263..2171252)	329	990	hypothetical protein	0.5929	COG0326	O	1	1	Actinobacteria			0.51269
HMP9_1916_>2171327..2172850	507	1524	Transposase	0.6378	COG4584	X		1	Actinobacteria			0.62116
HMP9_1917_>2172840..2173619	259	780	ATP-binding protein	0.6269	COG1484	L		1	Alphaproteobacteria	Rhizobiales	Rhizobiaceae	0.597402
HMP9_1918_>2173766..2174575	269	810	hypothetical protein	0.6309	COG0553	KL		1	Alphaproteobacteria	Rhizobiales	Bradyrhizobiaceae	0.585799
HMP9_1919_>2174565..2175560	331	996	hypothetical protein	0.6084	COG1475	D	1	1	Actinobacteria			0.581152
HMP9_1920_>2175704..2176717	337	1014	hypothetical protein	0.6351			1	1	Actinobacteria			0.630542
HMP9_1921_>2176710..2178359	549	1650	Radical SAM domain protein	0.617	COG1032	R	1	1	Actinobacteria			0.620939
HMP9_1922_>2178356..2179900	514	1545	hypothetical protein	0.6524	COG0326	O	1	1	Actinobacteria			0.658863
HMP9_1923_>complement(2180073..2181734)	553	1662	hypothetical protein	0.645	COG4469	R	2		Alphaproteobacteria	Sphingomonadales	Sphingomonadaceae	0.692958
HMP9_1924_>2181879..2183033	384	1155	hypothetical protein	0.6121	COG3385	X		1	Alphaproteobacteria	Rhizobiales	Bradyrhizobiaceae	0.588983
HMP9_1925_>2183455..2184570	371	1116	transposase	0.6317	COG3547	X		1	Betaproteobacteria	Burkholderiales	Burkholderiaceae	0.668103
HMP9_1926_>2184923..2185537	204	615	ATPase AAA	0.6553	COG1484	L		1	Betaproteobacteria	Burkholderiales	Burkholderiaceae	0.621212
HMP9_1927_>2185855..2186034	59	180	hypothetical protein	0.5833			1	1	Betaproteobacteria	Burkholderiales	Burkholderiaceae	0.724138
HMP9_1928_>complement(2186266..2187642)	458	1377	hypothetical protein	0.5512	COG0366	G		1	Betaproteobacteria	Burkholderiales	Burkholderiaceae	0.615702
HMP9_1929_>complement(2188083..2189582)	499	1500	hypothetical protein	0.5987	COG0446	I		1	Betaproteobacteria	Burkholderiales	Burkholderiaceae	0.664234
HMP9_1930_>complement(2189638..2192625)	995	2988	hypothetical protein	0.578	COG4771	P		1	Betaproteobacteria	Burkholderiales	Burkholderiaceae	0.478599
HMP9_1931_>complement(2192781..2194217)	478	1437	hypothetical protein	0.6061	COG0665	E		1	Betaproteobacteria	Burkholderiales	Burkholderiaceae	0.666667
HMP9_1932_>complement(2194274..2195293)	339	1020	hypothetical protein	0.6157	COG2850	J		1	Betaproteobacteria	Burkholderiales	Burkholderiaceae	0.63587
HMP9_1933_>complement(2195297..2197786)	829	2490	hypothetical protein	0.5992	COG1501	G		1	Alphaproteobacteria	Rhizobiales	Bradyrhizobiaceae	0.485915
HMP9_1934_>complement(2197872..2198876)	334	1005	hypothetical protein	0.608	COG1609	K		1	Betaproteobacteria	Burkholderiales	Burkholderiaceae	0.590674
HMP9_1935_>2199198..2199416	72	219	hypothetical protein	0.5616			1	1	Alphaproteobacteria	Rhizobiales	Rhizobiaceae	0.6
HMP9_1936_>complement(2199363..2200751)	462	1389	hypothetical protein	0.6163	COG3118	O	1	1	Alphaproteobacteria	Rhizobiales	Rhizobiaceae	0.709343
HMP9_1937_>complement(2200753..2200995)	80	243	hypothetical protein	0.6214			1	1	Alphaproteobacteria	Rhizobiales	Brucellaceae	0.653061
HMP9_1938_>complement(2201138..2201305)	55	168	hypothetical protein	0.5357			1	1	Betaproteobacteria	Burkholderiales	Burkholderiaceae	0.78125
HMP9_1939_>complement(2202161..2204266)	701	2106	hypothetical protein	0.5247	COG4771	P		1	Betaproteobacteria	Burkholderiales	Burkholderiaceae	0.517544
HMP9_1940_>complement(2204332..2205513)	393	1182	transposase	0.654	COG3328	X		1	Betaproteobacteria	Burkholderiales	Burkholderiaceae	0.657371
HMP9_1941_>complement(2205633..2206514)	293	882	hypothetical protein	0.5669	COG4771	P		1	Betaproteobacteria	Burkholderiales	Burkholderiaceae	0.487654
HMP9_1942_>complement(2206573..2207880)	435	1308	hypothetical protein	0.6147	COG2807	P		1	Betaproteobacteria	Burkholderiales	Burkholderiaceae	0.596708
HMP9_1943_>complement(2207870..2208277)	135	408	hypothetical protein	0.5956	COG0824	I		1	Betaproteobacteria	Burkholderiales	Burkholderiaceae	0.526316
HMP9_1944_>complement(2208274..2209026)	250	753	hypothetical protein	0.6388	COG0596	HR		1	Betaproteobacteria	Burkholderiales	Burkholderiaceae	0.615942
HMP9_1945_>complement(2209019..2209324)	101	306	hypothetical protein	0.6078			2		Betaproteobacteria	Burkholderiales	Burkholderiaceae	0.6
HMP9_1946_>complement(2209317..2210705)	462	1389	hypothetical protein	0.6357	COG1574	R	2		Betaproteobacteria	Burkholderiales	Burkholderiaceae	0.622568
HMP9_1947_>complement(2210705..2212099)	464	1395	hypothetical protein	0.6344	COG2079	G			Alphaproteobacteria	Sphingomonadales	Sphingomonadaceae	0.649254
HMP9_1948_>complement(2212105..2213157)	350	1053	hypothetical protein	0.604	COG4943	T	3		Betaproteobacteria	Burkholderiales	Burkholderiaceae	0.60452
HMP9_1949_>complement(2213277..2214464)	395	1188	hypothetical protein	0.6086	COG0372	C		1	Betaproteobacteria	Burkholderiales	Burkholderiaceae	0.67623
HMP9_1950_>complement(2214778..2216061)	427	1284	transposase	0.6449	COG3464	X	1	1	Betaproteobacteria	Burkholderiales	Burkholderiaceae	0.667969
HMP9_1951_>2216824..2217252	142	429	transposase	0.648	COG3335	X		1	Betaproteobacteria	Burkholderiales	Burkholderiaceae	0.728395
HMP9_1952_>complement(2217451..2218392)	313	942	hypothetical protein	0.6656	COG4977	K		1	Betaproteobacteria	Burkholderiales	Burkholderiaceae	0.702564
HMP9_1953_>2218483..2219067	194	585	hypothetical protein	0.6171	COG1335	HR		1	Betaproteobacteria	Burkholderiales	Burkholderiaceae	0.579439
HMP9_1954_>2219180..2219803	207	624	hypothetical protein	0.6186	COG1280	E		1	Actinobacteria			0.573771
HMP9_1955_>complement(2220183..2221298)	371	1116	transposase	0.6317	COG3547	X		1	Actinobacteria			0.668103
HMP9_1956_>complement(2221650..2222216)	188	567	hypothetical protein	0.6473	COG1309	K		1	Betaproteobacteria	Burkholderiales	Burkholderiaceae	0.633929
HMP9_1957_>2222334..2223770	478	1437	hypothetical protein	0.6472	COG3670	Q	3		Betaproteobacteria	Burkholderiales	Burkholderiaceae	0.586498
HMP9_1958_>complement(2224309..2224578)	89	270	hypothetical protein	0.6			1	1	Betaproteobacteria	Burkholderiales	Burkholderiaceae	0.603448
HMP9_1959_>complement(2224722..2225363)	213	642	hypothetical protein	0.6059			1	1	Alphaproteobacteria	Rhizobiales	Bradyrhizobiaceae	0.618705
HMP9_1960_>complement(2225447..2225851)	134	405	hypothetical protein	0.5728			1	1	Alphaproteobacteria	Rhizobiales	Bradyrhizobiaceae	0.582279
HMP9_1961_>2226167..2227321	384	1155	hypothetical protein	0.6121	COG3385	X		1	Alphaproteobacteria	Sphingomonadales	Erythrobacteraceae	0.588983
HMP9_1962_>complement(2227449..2228717)	422	1269	transposase	0.6588	COG3328	X			Alphaproteobacteria	Sphingomonadales	Sphingomonadaceae	0.624535
HMP9_1963_>complement(2229214..2229492)	92	279	hypothetical protein	0.6452	COG0640	K			Alphaproteobacteria	Sphingomonadales	Sphingomonadaceae	0.530303
HMP9_1964_>2230121..2230885	254	765	hypothetical protein	0.6706			3		Alphaproteobacteria	Sphingomonadales	Sphingomonadaceae	0.658065
HMP9_1965_>2230953..2231834	293	882	hypothetical protein	0.6701	COG0847	L		1	Actinobacteria			0.672839
HMP9_1966_>2232085..2232309	74	225	hypothetical protein	0.6267				1	Alphaproteobacteria	Rhizobiales	Methylobacteriaceae	0.5
HMP9_1967_>2232309..2232977	222	669	hypothetical protein	0.6637			3		Alphaproteobacteria	Rhizobiales	Methylobacteriaceae	0.679687
HMP9_1968_>2233405..2233776	123	372	hypothetical protein	0.6667			1	1	Actinobacteria			0.746667
HMP9_1969_>2233860..2234282	140	423	hypothetical protein	0.6643			1	1	Deltaproteobacteria			0.717647
HMP9_1970_>complement(2234279..2234806)	175	528	hypothetical protein	0.6345			1	1	Deltaproteobacteria			0.716981
HMP9_1971_>complement(2234803..2237283)	826	2481	hypothetical protein	0.6445			1	1	Alphaproteobacteria	Rhizobiales	Methylobacteriaceae	0.66167
HMP9_1972_>complement(2237534..2238913)	459	1380	hypothetical protein	0.6261			1	1	Alphaproteobacteria	Rhizobiales	Rhizobiaceae	0.605263
HMP9_1973_>complement(2239150..2239896)	248	747	hypothetical protein	0.6238			1	1	Alphaproteobacteria	Rhizobiales	Rhizobiaceae	0.673611
HMP9_1974_>2239932..2240555	207	624	hypothetical protein	0.6298			1	1	Alphaproteobacteria	Rhizobiales	Rhizobiaceae	0.705882
HMP9_1975_>complement(2240552..2240989)	145	438	hypothetical protein	0.6027			1	1	Alphaproteobacteria	Rhizobiales	Rhizobiaceae	0.631579
HMP9_1976_>complement(2241296..2242456)	386	1161	hypothetical protein	0.6003			1		Alphaproteobacteria	Sphingomonadales	Sphingomonadaceae	0.617021
HMP9_1977_>complement(2242656..2243000)	114	345	hypothetical protein	0.6174			1		Alphaproteobacteria	Sphingomonadales	Sphingomonadaceae	0.655738
HMP9_1978_>complement(2243036..2243635)	199	600	hypothetical protein	0.6167			1	1	Alphaproteobacteria	Rhizobiales	Methylobacteriaceae	0.711864
HMP9_1979_>complement(2244241..2246871)	876	2631	hypothetical protein	0.6765	COG0419	L	1	1	Deltaproteobacteria			0.680992
HMP9_1980_>complement(2246868..2247986)	372	1119	metallophosphoesterase	0.6926	COG0420	L	1	1	Alphaproteobacteria	Rhizobiales	Methylobacteriaceae	0.674107
HMP9_1981_>complement(2248160..2249173)	337	1014	transcriptional regulator	0.6667	COG2378	K	2		Alphaproteobacteria	Rhizobiales	Methylobacteriaceae	0.701923
HMP9_1982_>2249207..2252542	1111	3336	hypothetical protein	0.6703	COG2251	R	1	1	Alphaproteobacteria	Rhizobiales	Methylobacteriaceae	0.635803
HMP9_1983_>complement(2252800..2253321)	173	522	hypothetical protein	0.6513			1		Alphaproteobacteria	Sphingomonadales	Sphingomonadaceae	0.604396
HMP9_1984_>complement(2253706..2253993)	95	288	hypothetical protein	0.6111			1		Alphaproteobacteria	Sphingomonadales	Sphingomonadaceae	0.59322
HMP9_1985_>2254101..2254739	212	639	hypothetical protein	0.6526			2		Alphaproteobacteria	Sphingomonadales	Sphingomonadaceae	0.646617
HMP9_1986_>2254906..2255196	96	291	hypothetical protein	0.6632			2		Alphaproteobacteria	Sphingomonadales	Sphingomonadaceae	0.590909
HMP9_1987_>2255202..2255492	96	291	hypothetical protein	0.6289			1		Alphaproteobacteria	Sphingomonadales	Sphingomonadaceae	0.637931
HMP9_1988_>complement(2255581..2256888)	435	1308	hypothetical protein	0.6246	COG0582	LX			Alphaproteobacteria	Sphingomonadales	Sphingomonadaceae	0.575397
HMP9_1989_>complement(2257205..2258218)	337	1014	dehydrogenase	0.6637	COG1063	ER			Alphaproteobacteria	Sphingomonadales	Sphingomonadaceae	0.582011
HMP9_1990_>complement(2258262..2259323)	353	1062	oxidoreductase	0.6638	COG0673	R			Alphaproteobacteria	Sphingomonadales	Sphingomonadaceae	0.658163
HMP9_1991_>2259394..2260287	297	894	aldo/keto reductase	0.6633	COG4989	R			Alphaproteobacteria	Sphingomonadales	Sphingomonadaceae	0.658385
HMP9_1992_>2260284..2261351	355	1068	alkanesulfonate monooxygenase	0.6507	COG2141	HR			Alphaproteobacteria	Sphingomonadales	Sphingomonadaceae	0.69697
HMP9_1993_>2261717..2262979	420	1263	hypothetical protein	0.6564	COG2271	G		1	Betaproteobacteria	Burkholderiales	Burkholderiaceae	0.602459
HMP9_1994_>2263066..2265384	772	2319	TonB-dependent receptor	0.6408	COG4771	P		1	Betaproteobacteria	Burkholderiales	Burkholderiaceae	0.487356
HMP9_1995_>complement(2265351..2266442)	363	1092	hypothetical protein	0.6822	COG5653	N	3		Alphaproteobacteria	Sphingomonadales	Sphingomonadaceae	0.661836
HMP9_1996_>2266581..2267039	152	459	hypothetical protein	0.6144			7		Alphaproteobacteria	Sphingomonadales	Sphingomonadaceae	0.698925
HMP9_1997_>2267036..2267464	142	429	hypothetical protein	0.6294			4		Alphaproteobacteria	Sphingomonadales	Sphingomonadaceae	0.589041
[truncated: 1,589 more rows]
