# Supplementary material for: Batch-Learning Self-Organizing Map Identifies Horizontal Gene Transfer Candidates and Their Origins in Entire Genomes
Source: Front Microbiol. 2020 Jul 3;11:1486. doi: 10.3389/fmicb.2020.01486 (PMC7350273; doi:10.3389/fmicb.2020.01486)
Supplement: Supplementary file 6 [file Table_6.XLSX]

## Sheet: Supplementary Table 6
Supplementary Table 6. Annotation data in pHMP9.
Annotation
ID (GeneID_>position)	AA length	Nuc. length (bp)	description	GC content
HMP9_1_>1..636	211	636	phosphopantetheine--protein transferase	0.6447
HMP9_2_>636..917	93	282	hypothetical protein NX02_p1425 (plasmid)	0.6667
HMP9_3_>complement(977..1855)	292	879	replication protein RepB	0.5779
HMP9_4_>complement(2552..4123)	523	1572	conjugal transfer protein TraG	0.6698
HMP9_5_>complement(4125..4421)	98	297	hypothetical protein	0.6263
HMP9_6_>complement(4418..4642)	74	225	conjugal transfer protein TraD	0.6889
HMP9_7_>complement(4656..4994)	112	339	conjugal transfer protein TraD	0.6372
HMP9_8_>5160..8075	971	2916	conjugal transfer protein TrbA	0.6838
HMP9_9_>8082..8816	244	735	hypothetical protein MC45_18340	0.6612
HMP9_10_>8911..9957	348	1047	hypothetical protein	0.5587
HMP9_11_>9848..10567	239	720	hypothetical protein	0.5667
HMP9_12_>complement(10757..11008)	83	252	transposase	0.6389
HMP9_13_>11492..13909	805	2418	phosphoketolase	0.6175
HMP9_14_>13897..14997	366	1101	acetate kinase	0.6285
HMP9_15_>complement(15085..15468)	127	384	MerR family transcriptional regulator	0.5729
HMP9_16_>complement(15465..17555)	696	2091	haloacid dehalogenase	0.6657
HMP9_17_>complement(18081..19007)	308	927	hypothetical protein	0.6904
HMP9_18_>complement(19009..19380)	123	372	hypothetical protein	0.629
HMP9_19_>19506..19781	91	276	hypothetical protein	0.7029
HMP9_20_>19778..20218	146	441	hypothetical protein	0.6531
HMP9_21_>20215..20808	197	594	FecI sigma-24 factor	0.6364
HMP9_22_>20930..22819	629	1890	copper-binding protein	0.6492
HMP9_23_>22816..24003	395	1188	hypothetical protein	0.6372
HMP9_24_>24037..24627	196	591	hypothetical protein	0.5888
HMP9_25_>24711..25085	124	375	hypothetical protein SR41_12460	0.6107
HMP9_26_>25203..25592	129	390	metal-binding protein	0.6718
HMP9_27_>complement(25932..26759)	275	828	transposase	0.6256
HMP9_28_>26727..27044	105	318	hypothetical protein	0.6289
HMP9_29_>complement(27172..27480)	102	309	hypothetical protein	0.6214
HMP9_30_>complement(27477..28271)	264	795	cation transporter	0.5987
HMP9_31_>complement(28190..30715)	841	2526	cation transporter	0.6136
HMP9_32_>complement(30712..31278)	188	567	metal transporter	0.679
HMP9_33_>complement(31266..31865)	199	600	metal transporter	0.66
HMP9_34_>complement(31862..32887)	341	1026	metal transporter	0.6608
HMP9_35_>complement(33600..34940)	446	1341	MFS transporter	0.6421
HMP9_36_>35034..35306	90	273	nickel resistance protein NreA	0.6081
HMP9_37_>complement(35301..35636)	111	336	hypothetical protein	0.6637
HMP9_38_>35846..37189	447	1344	transposase	0.6533
HMP9_39_>37601..38752	383	1152	hypothetical protein	0.5859
HMP9_40_>38730..39188	152	459	hypothetical protein	0.5948
HMP9_41_>39943..40155	70	213	hypothetical protein	0.6432
HMP9_42_>40149..40568	139	420	hypothetical protein	0.5762
HMP9_43_>40565..41527	320	963	integrase	0.6542
HMP9_44_>complement(41567..41866)	99	300	hypothetical protein	0.6333
HMP9_45_>complement(41933..42253)	106	321	transcriptional regulator	0.648
HMP9_46_>complement(42250..42612)	120	363	addiction module toxin RelE	0.595
