# Supplementary material for: Batch-Learning Self-Organizing Map Identifies Horizontal Gene Transfer Candidates and Their Origins in Entire Genomes
Source: Front Microbiol. 2020 Jul 3;11:1486. doi: 10.3389/fmicb.2020.01486 (PMC7350273; doi:10.3389/fmicb.2020.01486)
Supplement: Supplementary file 7 [file Table_7.XLSX]

## Sheet: Supplementary Table 7
Supplementary Table 7. Growth tempreture, isolation source and genome information of Sphingomonas strains.
Organism Name	Strain	Isolation source	Growth Temperature		Chromosomal Data					Replicons: accession numbers	Comment†
			(oC)*	Reference	Size (Mb)	GC%	CDS	rRNA	tRNA
Sphingomonas sp.	LMO-1	Pacific Ocean	NA	-	4.53863	69.2	4123	6	47	chromosome:NZ_CP046535	complete
Sphingomonas sp.	KC8	USA_activated sludge	28	1	4.12301	63.7	3905	6	48	chromosome:CP016306	complete
Sphingomonas sp.	MM-1	Japan_soil	30	2	4.055	67.2	3801	6	55	chromosome:CP004036; plasmid pISP0:CP004037; plasmid pISP1:CP004038; plasmid pISP2:CP004039; plasmid pISP3:CP004040; plasmid pISP4:CP004041	complete
Sphingomonas sp.	C8-2	Korea_soil	28	3	5.633	67.2938	5377	6	50	chromosome:CP034357; plasmid pC8-2:CP034356	complete
Sphingomonas wittichii	RW1	Germany_water of Elbe river	30	4	5.382	68.4	4850	6	48	chromosome:CP000699; plasmid pSWIT01:CP000700; plasmid pSWIT02:CP000701	complete
Sphingomonas wittichii	DC-6	China_activated sludge	30	5	5.921	67.6398	5527	6	49	chromosome:CP021181; plasmid pDC01:CP021182; plasmid pDC02:CP021183; plasmid pDC03:CP021184; plasmid pDC04:CP021185; plasmid pDC05:CP021186; plasmid pDC06:CP021187; plasmid pDC07:CP021188; plasmid pDC08:CP021189; plasmid pDC09:CP021190; plasmid pDC10:CP021191; plasmid pDC11:CP021192	complete
Sphingomonas sanxanigenens	NX02	China_cornfield soil	28	6	6.206	66.8	5855	9	58	chromosome:CP006644; plasmid pNXO2:CP011450	complete
Sphingomonas sp.	C33	Korea_fresh water	NA	-	2.869	68.5991	2735	6	47	chromosome:CP047895; plasmid pC33:CP047896	complete
Sphingomonas indica	Dd16	India_dumpsite	28	7	2.80735	67.0232	2739	3	46	chromosome:LT840185	complete
Sphingomonas sp.	IC081	Japan_activated sludge	NA	-	4.946	65.7237	4425	15	64	chromosome C1:CP029761; chromosome C2:CP029762; plasmid pIC081A:CP029763; plasmid pIC081B:CP029764; plasmid pIC081C:CP029765; plasmid pIC081D:CP029766; plasmid pIC081E:CP029767; plasmid pIC081F:CP029768; plasmid pIC081G:CP029769	complete
Sphingomonas ginsengisoli	KACC 16858	Korea_soil	30	8	3.03729	67.2	2891	3	46	chromosome:NZ_CP045434	complete
Sphingomonas sp.	AE3	Korea_soil	NA	-	2.22732	63.7	2168	3	45	chromosome:CP041659	complete
Sphingomonas paucimobilis	AIMST S2	Malaysia_oil-contaminated soil	37	9	4.00551	65.7	3681	9	56	chromosome:CP035765	complete
Sphingomonas sp.	LK11	Oman_Tephrosia apollinea (plant) leaves	28	10	3.781	66.1608	3407	12	59	chromosome:CP013916; plasmid unnamed1:CP013918; plasmid unnamed2:CP013917	complete
Sphingomonas sp.	YZ-8	King George Island Antarctica_soil / China	NA	-	2.923	58.8342	2857	3	44	chromosome:CP032829; plasmid unnamed1:CP032828; plasmid unnamed2:CP032827	complete
Sphingomonas koreensis	ABOJV	Korea_natural mineral water	30	11	4.508	66.109	4298	6	49	chromosome:CP018820; plasmid tig00000001:CP018821	complete
Sphingomonas sp.	XS-10	China Inner Mongolia_saline soil	NA	-	4.15429	65.5	3885	3	46	chromosome:CP042239	complete
Sphingomonas hengshuiensis	WHSC-8	China_soil of Hengshui Lake	28	12	5.192	66.6711	4214	6	48	chromosome:CP010836; plasmid unnamed:CP010837	complete
Sphingomonas sp.	LM7	USA_Lake Michigan	NA	-	4.15551	66.2	3860	6	50	chromosome:CP019511	complete
Sphingomonas sp.	Cra20	China_Leontopodium leontopodioides (plant) root surfase	28	13	4.883	65.6904	4362	6	50	chromosome:CP024923; plasmid unnamed:CP024924	complete
Sphingomonas sp.	HKS19	Korea_soil	NA	-	3.40302	65.1	3343	3	45	chromosome:CP042306	complete
Sphingomonas panacis	DCY99	Korea_10 years old rusty ginseng root	25-30	14	5.004	65.6639	4510	9	50	chromosome:CP014168; plasmid unnamed:CP014169	complete
Sphingomonas sp.	HMP6	Antarctica_lake	15	This study	3.63707	64.6	3535	6	48	chromosome:AP022672	complete
Sphingomonas sp.	AAP5	Austria_Tyrolean Alps_Alpine lake	NA	-	3.987	66.1615	3660	9	51	chromosome:CP037913; plasmid p150:CP037915.1 plasmid p213:CP037914; plasmid p32:CP037916	complete
Sphingomonas sp.	FARSPH	Peru_Sf9 cell culture media	27	15	3.345	68.015	3101	6	51	chromosome:CP029985; plasmid p01:CP029986; plasmid p02:CP029987; plasmid p03:CP029988	complete
Sphingomonas taxi	ATCC 55669	Canada_Taxus canadensis (plant)	26	16	3.859	68	3253	9	53	chromosome:CP009571; plasmid STP1:CP00957; plasmid STP2:CP009573	complete
Sphingomonas sp.	NIC1	China Shanghai_Tobacco leaves	NA	-	3.409	67.3952	3115	6	50	chromosome:CP015521; plasmid unnamed1:CP015522; plasmid unnamed2:CP015523	complete
Sphingomonas melonis	TY	China	30	17	4.156	67.0559	3786	6	51	chromosome:CP017578; plasmid unnamed:CP017579	complete
Sphingomonas melonis	ZJ26	China_Rice seeds	NA	-	3.65338	67.4	3378	6	51	chromosome:NZ_CP023705.1/CP023705.1	complete
Sphingomonas ginsenosidivorax	KHI67	Korea_sediment	25	18	4.1356	67.3	3730	9	51	Whole Genome Shotgun (WGS): INSDC: VOQR00000000.1	draft
Sphingomonas sp.	PAMC26645	Antarctica_soil / Korea	NA	-	4.28396	65.2	3843	9	52	chromosome:CP039249	complete
Sphingomonas sp.	HMP9	Antarctica_lake	15	This study	3.96046	65.5	3586	12	56	chromosome:AP022673; plasmid pHMP9:AP022674	complete
Sphingomonas aerolata	NW12	UK_airborne	22	19, 20	3.82748	66.5	3404	3	50	Whole Genome Shotgun (WGS): INSDC: PZZN00000000.1	draft
Growth Tempreture (oC)* : Optimal growth tempreture or comventional culture tempreture. "NA" is meaning "Not Available".
Comment† : "complete"is meaning "complete genome data", "draft" is meaning "draft genome data", respectivery.
References
1	Wu, K., Lee, T.H., Chen, Y.L., Wang, Y.S., Wang, P.H., Yu, C.P., et al. (2019). Metabolites Involved in Aerobic Degradation of the A and B Rings of Estrogen. Appl Environ Microbiol. Jan 23;85(3):e02223-18. doi: 10.1128/AEM.02223-18. PMID: 30446556; PMCID: PMC6344625.
2	Tabata, M., Endo, R., Ito, M., Ohtsubo, Y., Kumar, A., Tsuda, M., et al. (2011). The lin genes for gamma-hexachlorocyclohexane degradation in Sphingomonas sp. MM-1 proved to be dispersed across multiple plasmids. Biosci Biotechnol Biochem 75(3), 466-472. doi: 10.1271/bbb.100652.
3	Ahn, J.H., Ro, Y.M., Lee, G.H., Park, I.C., Kim, W.G., Han, B.H. et al. (2016). Isolation and characterization of soil bactera degrading a fungicide defenoconazole. Korean J. Pestic. Sci. 20, 349-354.
4	Yabuuchi, E., Yamamoto, H., Terakubo, S., Okamura, N., Naka, T., Fujiwara, N., et al. (2001). Proposal of Sphingomonas wittichii sp. nov. for strain RW1T, known as a dibenzo-p-dioxin metabolizer. Int J Syst Evol Microbiol 51(Pt 2), 281-292. doi: 10.1099/00207713-51-2-281.
5	Chen, Q., Wang, C.H., Deng, S.K., Wu, Y.D., Li, Y., Yao, L., et al. (2014) Novel three-component Rieske non-heme iron oxygenase system catalyzing the N-dealkylation of chloroacetanilide herbicides in sphingomonads DC-6 and DC-2. Appl Environ Microbiol. Aug;80(16):5078-85. doi: 10.1128/AEM.00659-14. Epub Jun 13. PMID: 24928877; PMCID: PMC4135782.
6	Huang, H.D., Wang, W., Ma, T., Li, G.Q., Liang, F.L., and Liu, R.L. (2009). Sphingomonas sanxanigenens sp. nov., isolated from soil. Int J Syst Evol Microbiol 59(Pt 4), 719-723. doi: 10.1099/ijs.0.000257-0.
7	Niharika, N., Jindal, S., Kaur, J., Lal, R. (2012). Sphingomonas indica sp. nov., isolated from hexachlorocyclohexane (HCH)-contaminated soil. Int J Syst Evol Microbiol. Dec;62(Pt 12):2997-3002. doi: 10.1099/ijs.0.033845-0. Epub 2012 Feb 3. PMID: 22307515.
8	An DS, Liu QM, Lee HG, Jung MS, Kim SC, Lee ST, Im WT. Sphingomonas ginsengisoli sp. nov. and Sphingomonas sediminicola sp. nov. Int J Syst Evol Microbiol. 2013 Feb;63(Pt 2):496-501. doi: 10.1099/ijs.0.039578-0. Epub 2012 Apr 13. PMID: 22505600.
9	Ravintheran, S.K., Sivaprakasam, S., Loke, S., Lee, S.Y., Manickam, R., Yahya, A., et al. (2019). Complete genome sequence of Sphingomonas paucimobilis AIMST S2, a xenobiotic-degrading bacterium. Sci Data. 2019 Nov 25;6(1):280. doi: 10.1038/s41597-019-0289-x. PMID: 31767854; PMCID: PMC6877580.
10	Khan, A.L., Waqas, M., Kang, S.M., Al-Harrasi, A., Hussain, J., Al-Rawahi, A., et al. (2014) Bacterial endophyte Sphingomonas sp. LK11 produces gibberellins and IAA and promotes tomato plant growth. J Microbiol. 2014 Aug;52(8):689-95. doi: 10.1007/s12275-014-4002-7. Epub 2014 Jul 4. PMID: 24994010.
11	Lee, J.S., Shin, Y.K., Yoon, J.H., Takeuchi, M., Pyun, Y.R., Park, Y.H. (2001) Sphingomonas aquatilis sp. nov., Sphingomonas koreensis sp. nov., and Sphingomonas taejonensis sp. nov., yellow-pigmented bacteria isolated from natural mineral water. Int J Syst Evol Microbiol. 2001 Jul;51(Pt 4):1491-1498. doi: 10.1099/00207713-51-4-1491. PMID: 11491350.
12	Wei, S., Wang, T., Liu, H., Zhang, C., Guo, J., Wang, Q., et al. (2015). Sphingomonas hengshuiensis sp. nov., isolated from lake wetland. Int J Syst Evol Microbiol 65(12), 4644-4649. doi: 10.1099/ijsem.0.000626.
13	Luo, Y., Wang, F., Huang, Y., Zhou, M., Gao, J., Yan, T., et al. (2019). Sphingomonas sp. Cra20 Increases Plant Growth Rate and Alters Rhizosphere Microbial Community Structure of Arabidopsis thaliana Under Drought Stress. Front Microbiol. 2019 Jun 5;10:1221. doi: 10.3389/fmicb.2019.01221. PMID: 31231328; PMCID: PMC6560172.
14	Singh, P., Kim, Y.J., Hoang, V.A., Farh, Mel-A., Yang, D.C. (2016). Sphingomonas panacis sp. nov., isolated from rhizosphere of rusty ginseng. Antonie Van Leeuwenhoek. 2015 Sep;108(3):711-20. doi: 10.1007/s10482-015-0527-y. Epub 2015 Jul 9. Erratum in: Antonie Van Leeuwenhoek. 2016 May;109(5):735-6. PMID: 26155772.
15	Bendezu, J., Morales Ruiz, S., Montesinos, R., Quispe, J., Tataje-Lavanda, L., Fernández-Sánchez, M., et al. (2018). Whole-Genome Sequence of Sphingomonas sp. Strain FARSPH, a Novel Sf9 Insect Cell Culture Contaminant. Microbiol Resour Announc. 2018 Nov 1;7(17):e01128-18. doi: 10.1128/MRA.01128-18. PMID: 30533768; PMCID: PMC6256503.
16	ATCC culture method (https://www.atcc.org/products/all/55669.aspx#culturemethod)
17	Wang, H., Xie, C., Zhu, P., Zhou, N.Y., Lu, Z. (2017). Two Novel Sets of Genes Essential for Nicotine Degradation by Sphingomonas melonis TY. Front Microbiol. 2017 Jan 17;7:2060. doi: 10.3389/fmicb.2016.02060. PMID: 28144232; PMCID: PMC5239795.
18	Jin, X.F., Kim, J.K., Liu, Q.M., Kang, M.S., He, D, Jin, F.X., et al. (2013). Sphingomonas ginsenosidivorax sp. nov., with the ability to transform ginsenosides. Antonie Van Leeuwenhoek 103(6), 1359-1367. doi: 10.1007/s10482-013-9916-2.
19	DSMZ cultivation conditions (https://www.dsmz.de/collection/catalogue/details/culture/DSM-14746)
20	Busse, H.J., Denner, E.B., Buczolits, S., Salkinoja-Salonen, M., Bennasar, A., and Kampfer, P. (2003). Sphingomonas aurantiaca sp. nov., Sphingomonas aerolata sp. nov. and Sphingomonas faeni sp. nov., air- and dustborne and Antarctic, orange-pigmented, psychrotolerant bacteria, and emended description of the genus Sphingomonas. Int J Syst Evol Microbiol 53(Pt 5), 1253-1260. doi: 10.1099/ijs.0.024…
