# Supplementary material for: Batch-Learning Self-Organizing Map Identifies Horizontal Gene Transfer Candidates and Their Origins in Entire Genomes
Source: Front Microbiol. 2020 Jul 3;11:1486. doi: 10.3389/fmicb.2020.01486 (PMC7350273; doi:10.3389/fmicb.2020.01486)
Supplement: Supplementary file 8 [file Table_8.XLSX]

## Sheet: Supplementary Table 8
Supplementary Table 8. Number and odds ratio (log2) of ss-HGTs by each COG functional categories between Antarctic and continental strains.
	Number													Odds ratio
COG functional code2	#HMP6 (a)	#HMP6 assigned to Alphaproteobacteria (b)	#HMP6 assigned to Betaproteobacteria (c)	#all CDSs of HMP6 (d)	#HMP9 (e)	#HMP9 assigned to Alphaproteobacteria (f)	#HMP9 assigned to Betaproteobacteria (g)	#all CDSs of HMP9 (h)	#The continental strains (i)	#The continental strains assigned to Alphaproteobacteria (j)	#The continental strains assigned to Betaproteobacteria (k)	#all CDSs of the continental strains (l)		HMP63	HMP94	HMP6 assigned to Alphaproteobacteria5	HMP9 assigned to Alphaproteobacteria6	HMP6 assigned to Betaproteobacteria7	HMP9 assigned to Betaproteobacteria8
J	7	3	4	206	11	2	9	208	37	29	7	1110		0.01	0.2	-0.25	-0.43	0.49	0.84**
K	26	13	11	172	57	20	34	204	237	202	27	1583		0	0.27**	-0.23	-0.11	0.57**	0.99**
L	21	17	3	142	44	27	12	164	132	112	9	742		-0.08	0.18*	-0.1	0.04	0.24	0.78**
D	3	2	1	41	4	2	1	39	18	15	2	206		-0.08	0.07	-0.17	-0.15	0.40	0.42
V	10	6	4	86	14	2	10	67	77	60	14	501		-0.12	0.13	-0.23	-0.6	0.22	0.73**
T	25	15	9	199	58	24	33	204	110	84	21	1117		0.11	0.46**	0	0.19	0.38	0.93**
M	38	16	19	216	55	11	40	224	115	92	18	1173		0.25**	0.4**	-0.02	-0.20	0.76*	1.07**
N	12	10	2	109	2	0	2	62	39	34	5	421		0.07	-0.46	0.06	-	0.19	0.43
W	1	1	0	27	1	1	0	26	15	11	2	111		-0.56	-0.55	-0.43	-0.41	-	-
U	9	7	1	77	6	0	4	67	89	74	10	463		-0.22	-0.33	-0.25	0	-0.22	0.44*
O	9	7	1	158	20	6	11	170	73	61	10	938		-0.14	0.18	-0.17	-0.27	-0.23	0.78**
X	44	31	10	114	75	44	27	114	198	174	18	504		-0.01	0.22**	-0.1	0.05	0.39*	0.82**
C	12	7	5	182	30	9	21	178	89	79	9	1229		-0.04	0.37**	-0.22	-0.10	0.57*	1.21**
G	12	5	6	128	51	6	42	237	92	70	20	1149		0.07	0.43**	-0.19	-0.38*	0.43*	1.01**
E	4	4	0	191	20	1	16	198	76	63	13	1363		-0.43	0.26	-0.34	-0.96**	-	0.93**
F	1	1	0	59	2	1	1	62	6	3	2	347		-0.01	0.27	0.29	0.27	-	0.45
H	12	6	6	155	34	10	21	173	63	49	13	1013		0.1	0.5**	-0.1	0.08	0.48*	0.98**
I	17	10	7	175	20	5	14	199	131	113	16	1442		0.03	0.04	-0.14	-0.49**	0.56	0.80**
P	19	8	10	155	34	4	27	181	165	140	24	1326		-0.01	0.18	-0.31	-0.68**	0.55	0.92**
Q	6	3	1	97	11	2	9	96	92	80	10	1014		-0.17	0.1	-0.41	-0.58	0.02	0.98**
R	35	21	13	290	53	21	27	311	219	187	29	2290		0.1	0.25**	-0.05	-0.08	0.55	0.84**
S	24	11	11	222	24	10	14	222	111	93	15	1297		0.1	0.1	-0.16	-0.20	0.63	0.74**
1. Significance level of Fisher's exact test was shown in an astarisk (P<0.05) or double astarisks (P<0.01).
2. The odds ratio of COG categories A, B, Y and Z was not shown deleted because the number of assigned proteins for all proteins was less than 10 and fewer.
3. log2((a/d)/(i/l))
4. log2((e/h)/(i/l))
5. log2((b/d)/(j/l))
6. log2((f/h)/(j/l))
7. log2((c/d)/(k/l))
8. log2((g/h)/(k/l))
