# Supplementary material for: Batch-Learning Self-Organizing Map Identifies Horizontal Gene Transfer Candidates and Their Origins in Entire Genomes
Source: Front Microbiol. 2020 Jul 3;11:1486. doi: 10.3389/fmicb.2020.01486 (PMC7350273; doi:10.3389/fmicb.2020.01486)
Supplement: Supplementary file 9 [file Table_9.XLSX]

## Sheet: Supplementary Table 9
Supplementary Table 9. Comparison and test result of amino acid usage against 856 housekeeping genes between the Antarctic and continental strains.
Amino acid	S. sp. HMP6		S. sp. HMP9		Antarctic strains*1		Continental strains*2		Selected test method	Alternative hypothesis	Alternative hypothesis
										The antarctic strains	The antarctic strains
										> The continental strains	< The continental strains
	Total Count	Mean Freq.	Total Count	Mean Freq.	Total count	Mean Freq.	Total count	Mean Freq.		Adjusted p-value	Adjusted p-value
Ala	38916	0.136023	38040	0.132703	76956	0.134363	197708	0.138627	Welch's t test	1	0.000385
Arg	20282	0.071639	20321	0.0715894	40603	0.0716142	108145	0.0766973	Welch's t test	1	2.8e-12
Asn	6629	0.0229853	6801	0.0237397	13430	0.0233625	31944	0.0223504	Student's t test	0.006	1
Asp	17991	0.061754	18480	0.0633326	36471	0.0625433	89776	0.0618744	Student's t test	0.262	1
Cys	2032	0.0074343	1968	0.00719158	4000	0.00731294	9778	0.00719762	Student's t test	0.553273	1
Gln	8219	0.0278927	8455	0.0289887	16674	0.0284407	41931	0.0288268	Student's t test	1	0.462571
Glu	16473	0.057044	16574	0.0569817	33047	0.0570128	85511	0.0592535	Student's t test	1	0.00109333
Gly	25695	0.0889348	25706	0.0884758	51401	0.0887053	128701	0.0893488	Student's t test	1	0.462571
His	5617	0.0196957	5734	0.0201914	11351	0.0199435	28556	0.0202064	Student's t test	1	0.54
Ile	15165	0.0531009	15177	0.0529467	30342	0.0530238	73948	0.0520535	Student's t test	0.0746667	1
Leu	28179	0.0974307	27447	0.0945419	55626	0.0959863	141141	0.0979092	Welch's t test	1	0.0165
Lys	10223	0.0373246	10497	0.0382298	20720	0.0377772	48218	0.0354785	Student's t test	0.002285	1
Met	6884	0.0245365	7115	0.0253879	13999	0.0249622	34053	0.0244523	Student's t test	0.146286	1
Phe	9337	0.0324719	9364	0.0323395	18701	0.0324057	46034	0.0320874	Student's t test	0.4394	1
Pro	14813	0.0510328	14740	0.0504506	29553	0.0507417	75271	0.0520805	Student's t test	1	0.0232
Ser	13776	0.0475969	13949	0.047976	27725	0.0477864	64573	0.0449738	Student's t test	1.34e-09	1
Thr	15896	0.0551499	16271	0.0561319	32167	0.0556409	72610	0.050417	Welch's t test	4.4e-15	1
Trp	3274	0.0113416	3244	0.0111801	6518	0.0112609	16504	0.0114102	Student's t test	1	0.649778
Tyr	5689	0.0189222	5739	0.0189839	11428	0.018953	27871	0.0186359	Student's t test	0.325556	1
Val	21969	0.0776889	22336	0.0786383	44305	0.0781636	107508	0.076119	Student's t test	0.00148667	1
*1. The Antarctic strains are two Antarctic Sphingomonas strains, HMP6 and HMP9.
*2. The continental strains are S. taxi ATCC 55669, S. hengshuiensis WHSC-8, S. sanxanigenens NX02, S. wittichii RW1 and S. sp. MM-1.
