# Supplementary material for: Batch-Learning Self-Organizing Map Identifies Horizontal Gene Transfer Candidates and Their Origins in Entire Genomes
Source: Front Microbiol. 2020 Jul 3;11:1486. doi: 10.3389/fmicb.2020.01486 (PMC7350273; doi:10.3389/fmicb.2020.01486)
Supplement: Supplementary file 10 [file Table_10.XLSX]

## Sheet: Supplementary Table 10
Supplementary Table 10. Comparison and test result of amino acid usage against ss-HGTs between the Antarctic and continental strains.
Amino acid	S. sp. HMP6		S. sp. HMP9		Antarctic strains*1		Continental strains*2		Selected test method	Alternative hypothesis	Alternative hypothesis
										The antarctic strains	The antarctic strains
										> The continental strains	< The continental strains
	Total count	Mean Freq.	Total count	Mean Freq.	Total count	Mean Freq.	Total count	Mean Freq.		Adjusted p-value	Adjusted p-value
Ala	18221	0.132779	31268	0.130905	49489	0.131642	111053	0.13489	Welch's t test	1	0.029235
Arg	10408	0.0777674	18776	0.081972	29184	0.080319	62875	0.0820954	Student's t test	1	0.163767
Asn	4403	0.0280321	6728	0.0252556	11131	0.0263471	23320	0.0238195	Welch's t test	2.58667e-05	1
Asp	7982	0.0571588	14669	0.061319	22651	0.0596835	50734	0.0595957	Student's t test	0.884364	0.992364
Cys	1276	0.010374	1873	0.00896916	3149	0.00952143	6177	0.00925469	Student's t test	0.55075	1
Gln	4475	0.0316429	7625	0.0307718	12100	0.0311142	26070	0.0311712	Welch's t test	0.902167	0.992364
Glu	6632	0.0503271	11351	0.0503526	17983	0.0503426	41447	0.0539492	Student's t test	1	7e-05
Gly	11874	0.0797426	20647	0.0820321	32521	0.0811321	77545	0.0848645	Welch's t test	1	0.000239333
His	2648	0.0199415	4660	0.0204752	7308	0.0202654	15657	0.0207266	Welch's t test	1	0.40425
Ile	7100	0.0511309	11679	0.0489471	18779	0.0498056	40380	0.0494567	Welch's t test	0.659111	1
Leu	13168	0.0960555	23129	0.095509	36297	0.0957238	80754	0.0978312	Welch's t test	1	0.06004
Lys	4065	0.0311053	6648	0.0290196	10713	0.0298396	21382	0.028251	Welch's t test	0.036368	1
Met	2805	0.0233575	4923	0.0235047	7728	0.0234468	17447	0.0253682	Welch's t test	1	0.000219
Phe	5322	0.0355565	8538	0.034024	13860	0.0346264	29361	0.034104	Student's t test	0.522286	1
Pro	7153	0.0513796	12413	0.0522195	19566	0.0518893	43386	0.0530342	Welch's t test	1	0.1948
Ser	8160	0.0576426	13439	0.0545103	21599	0.0557417	46703	0.0536661	Welch's t test	0.010635	1
Thr	8488	0.0569883	14835	0.0586902	23323	0.0580212	48411	0.0523832	Student's t test	4.16e-13	1
Trp	1861	0.0143207	3458	0.015017	5319	0.0147433	11774	0.0147298	Student's t test	0.884364	0.992364
Tyr	3303	0.022124	5836	0.0224689	9139	0.0223333	19715	0.0216186	Student's t test	0.221433	1
Val	10049	0.0725737	18021	0.0740371	28070	0.0734618	58430	0.0691899	Student's t test	4.03e-07	1
*1. The Antarctic strains are two Antarctic Sphingomonas strains, HMP6 and HMP9.
*2. The continental strains are S. taxi ATCC 55669, S. hengshuiensis WHSC-8, S. sanxanigenens NX02, S. wittichii RW1 and S. sp. MM-1.
