# Supplementary material for: Batch-Learning Self-Organizing Map Identifies Horizontal Gene Transfer Candidates and Their Origins in Entire Genomes
Source: Front Microbiol. 2020 Jul 3;11:1486. doi: 10.3389/fmicb.2020.01486 (PMC7350273; doi:10.3389/fmicb.2020.01486)
Supplement: Supplementary file 19 [file Data_Sheet_1.ZIP]

Archive with 6 entries (6 files):
- SupplementaryMaterial/SupplementaryMaterial_1_Multiple_alignment_Figure2.fas
- SupplementaryMaterial/SupplementaryMaterial_2_Newickdata_Figure2.nwk
- SupplementaryMaterial/SupplementaryMaterial_3_Multiple_alignment_SupplementaryFigure1.fas
- SupplementaryMaterial/SupplementaryMaterial_4_Newickdata_SupplementaryFigure1.nwk
- SupplementaryMaterial/SupplementaryMaterial_5_Multiple_alignment_SupplementaryFigure2.fas
- SupplementaryMaterial/SupplementaryMaterial_6_Newickdata_SupplementaryFigure2.nwk
