# Supplementary material for: Batch-Learning Self-Organizing Map Identifies Horizontal Gene Transfer Candidates and Their Origins in Entire Genomes
Source: Front Microbiol. 2020 Jul 3;11:1486. doi: 10.3389/fmicb.2020.01486 (PMC7350273; doi:10.3389/fmicb.2020.01486)
Supplement: Supplementary file 19 [file Data_Sheet_1.ZIP › SupplementaryMaterial/SupplementaryMaterial_1_Multiple_alignment_Figure2.fas]

>Zymomonas_mobilis_subsp._mobilis_ATCC_10988
-AACTTGAGAGTTTGATTCTGGCTCAGAACGAACGCTGGCGGCATGCTTAACACATGCAAGTCGAACGAAGGC-----TTCGGCC------TTAGTGGCGCACGGGTGCGTAACGCGTGGGAATCTGCCTTCAGGTACGGAATAACTAGGGGAAACTCGAGCTAATACCGTATGACATCGAGAGATCAAAGATTTATCGCCTGAAGATGAGCCCGCGTTGGATTAGCTAGTTGGTAGGGTAAAAGCTTACCAAGGCGACGATCCATAGCTGGTCTGAGAGGATGATCAGCCACACTGGGACTGAGACACGGCCCAGACTCCTACGGGAGGCAGCAGTGGGGAATATTGGACAATGGGGGAAACCCTGATCCAGCAATGCCGCGTGAGTGAAGAAGGCCTTAGGGTTGTAAAGCTCTTTTACCCGGGATGATAATGACAGTACCGGGAGAATAAGCTCCGGCTAACTCCGTGCCAGCAGCCGCGGTAATACGGAGGGAGCTAGCGTTGTTCGGAATTACTGGGCGTAAAGCGTACGTAGGCGGTTTAATAAGTCAGGGGTGAAAGCCCAGAGCTCAACTCTGGAACTGCCTTTGAGACTGTTAGACTAGAACA--TAGAAGAGGTAAGTGGAATTCCGAGTGTAGAGGTGAAATTCGTAGATATTCGGAAGAACACCAGTGGCGAAGGCGACTTACTGGTCTATAGTTGACGCTGAGGTACGAAAGCGTGGGTAGCAAACAGGATTAGATACCCTGGTAGTCCACGCCGTAAACGATGATAACTAGCTGTCCGGGTACATGGTATCTGGGTGGCGGAGCTAACGCATTAAGTTATCCGCCTGGGGAGTACGGTCGCAAGATTAAAACTCAAAGAAATTGACGGGGGCCTGCACAAGCGGTGGAGCATGTGGTTTAATTCGAAGCAACGCGCAGAACCTTACCAGCGTTTGACATCCTGATCGCGGAAAGTGGAGACACATTCTTTCAGTTCGGCTGGATCAGAGACAGGTGCTGCATGGCTGTCGTCAGCTCGTGTCGTGAGATGTTGGGTTAAGTCCCGCAACGAGCGCAACCCTCACCTCTAGTTGCCATCATTAAGTTGGGCACTTTAGAGGAACTGCCGGTGATAAGCCGGAGGAAGGTGGGGATGACGT-CAAGTCCTCATGGCCCTTACGCGCTGGGCTACACACGTGCTACAATGGCGGTGACAGAGGGCCGCAAGCCTGCAAAGGTTAGCTAATCTCAAAAAGCCGTCTCAGTTCGGATTGTTCTCTGCAACTCGAGAGCATGAAGGCGGAATCGCTAGTAATCGCGGATCAGCATGCCGCGGTGAATACGTTCCCAGGCCTTGTACACACCGCCCGTCACACCATGGGAGTTGGATTCACCCGAAGGCGCTGCGCTAACCCGCAAGGGAGGCAGGCGACCACGGTGGGTTTAGCGACTGGGGTGAAGTCGTAACAAGGTAGCCGTAGGGGAACCTGCGGCTGGATCACCTCCTTT
>Sphingomonas_sp._MM-1
-AACTTGAGAGTTTGATTCTGGCTCAGAACGAACGCTGGCGGCATGCCTAACACATGCAAGTCGAACGAAGGC-----TTCGGCC------TTAGTGGCGCACGGGTGCGTAACGCGTGGGAATCTGCCCTTTGGTACGGAATAACAGTGAGAAATTACTGCTAATACCGTATGATGTCGCGAGACCAAAGATTTATCGCCAAAGGATGAGCCCGCGTAGGATTAGCTAGTTGGTGGGGTAAAGGCCCACCAAGGCGACGATCCTTAGCTGGTCTGAGAGGATGATCAGCCACACTGGGACTGAGACACGGCCCAGACTCCTACGGGAGGCAGCAGTGGGGAATATTGGACAATGGGCGAAAGCCTGATCCAGCAATGCCGCGTGAGTGATGAAGGCCCTAGGGTTGTAAAGCTCTTTTACCCGGGAAGATAATGACTGTACCGGGAGAATAAGCCCCGGCTAACTCCGTGCCAGCAGCCGCGGTAATACGGAGGGGGCTAGCGTTGTTCGGAATTACTGGGCGTAAAGCGCACGTAGGCGGCTTGGTAAGTTAGAGGTGAAAGCCCGGAGCTCAACTCCGGAATAGCCTTTAAGACTGCCTCGCTTGAACG--TCGGAGAGGTGAGTGGAATTCCGAGTGTAGAGGTGAAATTCGTAGATATTCGGAAGAACACCAGTGGCGAAGGCGGCTCACTGGACGACTGTTGACGCTGAGGTGCGAAAGCGTGGGGAGCAAACAGGATTAGATACCCTGGTAGTCCACGCCGTAAACGATGATAACTAGCTGTCCGGGCACTTGGTGCTTGGGTGGCGCAGCTAACGCATTAAGTTATCCGCCTGGGGAGTACGGCCGCAAGGTTAAAACTCAAAGAAATTGACGGGGGCCTGCACAAGCGGTGGAGCATGTGGTTTAATTCGAAGCAACGCGCAGAACCTTACCAACGTTTGACATCCCTATCGCGGTTAGTGGAGACACTTTCCTTCAGTTCGGCTGGATAGGTGACAGGTGCTGCATGGCTGTCGTCAGCTCGTGTCGTGAGATGTTGGGTTAAGTCCCGCAACGAGCGCAACCCTCGCCTTTAGTTGCCATCATTAAGTTGGGCACTCTAAAGGAACCGCCGGTGATAAGCCGGAGGAAGGTGGGGATGACGT-CAAGTCCTCATGGCCCTTACGCGTTGGGCTACACACGTGCTACAATGGCAACTACAGTGGGCAGCGAACTCGCGAGGGTGAGCTAATCTCCAAAAGTTGTCTCAGTTCGGATTGTTCTCTGCAACTCGAGAGCATGAAGGCGGAATCGCTAGTAATCGCGGATCAGCATGCCGCGGTGAATACGTTCCCAGGCCTTGTACACACCGCCCGTCACACCATGGGAGTTGGATTCACCCGAAGGCGCTGCGCTAACCCGTAAGGGAGGCAGGCGACCACGGTGGGTTTAGCGACTGGGGTGAAGTCGTAACAAGGTAGCCGTAGGGGAACCTGCGGCTGGATCACCTCCTTT
>Sphingomonas_wittichii_RW1
-AACTTGAGAGTTTGATTCTGGCTCAGAACGAACGCTGGCGGCATGCCTAACACATGCAAGTCGAACGAAGGC-----TTCGGCC------TTAGTGGCGCACGGGTGCGTAACGCGTGGGAATCTGCCCTTGGGTACGGAATAACTCACCGAAAGGTGTGCTAATACCGTATGATGACGTAAGTCCAAAGATTTATCGCCTGAGGATGAGCCCGCGTTGGATTAGCTAGTTGGTGGGGTAAAGGCCTACCAAGGCGACGATCCATAGCTGGTCTGAGAGGATGATCAGCCACACTGGGACTGAGACACGGCCCAGACTCCTACGGGAGGCAGCAGTGGGGAATATTGGACAATGGGCGAAAGCCTGATCCAGCAATGCCGCGTGAGTGATGAAGGCCTTAGGGTTGTAAAGCTCTTTTACCCGGGAAGATAATGACTGTACCGGGAGAATAAGCCCCGGCTAACTCCGTGCCAGCAGCCGCGGTAATACGGAGGGGGCTAGCGTTGTTCGGAATTACTGGGCGTAAAGCGCACGTAGGCGGCTTTGTAAGTTAGAGGTGAAAGCCCGGGGCTCAACCCCGGAATAGCCTTTAAGACTGCATCGCTTGAACG--TCGGAGAGGTGAGTGGAATTCCGAGTGTAGAGGTGAAATTCGTAGATATTCGGAAGAACACCAGTGGCGAAGGCGGCTCACTGGACGACTGTTGACGCTGAGGTGCGAAAGCGTGGGGAGCAAACAGGATTAGATACCCTGGTAGTCCACGCCGTAAACGATGATAACTAGCTGTCCGGGCACTTGGTGCTTGGGTGGCGCAGCTAACGCATTAAGTTATCCGCCTGGGGAGTACGGCCGCAAGGTTAAAACTCAAAGAAATTGACGGGGGCCTGCACAAGCGGTGGAGCATGTGGTTTAATTCGAAGCAACGCGCAGAACCTTACCAACGTTTGACATCCCTAGTATGGATCGTGGAGACACTTTCCTTCAGTTCGGCTGGCTAGGTGACAGGTGCTGCATGGCTGTCGTCAGCTCGTGTCGTGAGATGTTGGGTTAAGTCCCGCAACGAGCGCAACCCTCGCCTTTAGTTGCCATCATTTAGTTGGGTACTCTAAAGGAACCGCCGGTGATAAGCCGGAGGAAGGTGGGGATGACGT-CAAGTCCTCATGGCCCTTACGCGTTGGGCTACACACGTGCTACAATGGCAACTACAGTGGGCAGCAATCCCGCGAGGGCGAGCTAATCTCCAAAAGTTGTCTCAGTTCGGATTGTTCTCTGCAACTCGAGAGCATGAAGGCGGAATCGCTAGTAATCGCGGATCAGCATGCCGCGGTGAATACGTTCCCAGGCCTTGTACACACCGCCCGTCACACCATGGGAGTTGGATTCACCCGAAGGCGCTGCGCTAACC-GCAAGG-AGGCAGGCGACCACGGTGGGTTTAGCGACTGGGGTGAAGTCGTAACAAGGTAGCCGTAGGGGAACCTGCGGCTGGATCACCTCCTTT
>Sphingomonas_sanxanigenens_NX02
-AACTTGAGAGTTTGATCCTGGCTCAGAACGAACGCTGGCGGCATGCCTAACACATGCAAGTCGAACGAGACC-----TTCGGGT------CTAGTGGCGCACGGGTGCGTAACGCGTGGGAATCTGCCCTTGGGTTCGGAATAACTCAGAGAAATTTGAGCTAATACCGGATGATGTCGAGAGACCAAAGATTTATCGCCCAGGGATGAGCCCGCGTAGGATTAGCTAGTTGGTGAGGTAAAGGCTCACCAAGGCGACGATCCTTAGCTGGTCTGAGAGGATGATCAGCCACACTGGGACTGAGACACGGCCCAGACTCCTACGGGAGGCAGCAGTGGGGAATATTGGACAATGGGCGCAAGCCTGATCCAGCAATGCCGCGTGAGTGATGAAGGCCCTAGGGTTGTAAAGCTCTTTTACCCGGGATGATAATGACAGTACCGGGAGAATAAGCCCCGGCTAACTCCGTGCCAGCAGCCGCGGTAATACGGAGGGGGCTAGCGTTGTTCGGAATTACTGGGCGTAAAGCGCACGTAGGCGGCTTTGTAAGTTAGAGGTGAAAGCCTGGAGCTCAACTTCAGAATAGCCTTTAAGACTGCATCGCTTGAATC--CAGGAGAGGTGAGTGGAATTCCGAGTGTAGAGGTGAAATTCGTAGATATTCGGAAGAACACCAGTGGCGAAGGCGGCTCACTGGACTGGTATTGACGCTGAGGTGCGAAAGCGTGGGGAGCAAACAGGATTAGATACCCTGGTAGTCCACGCCGTAAACGATGATAACTAGCTGTCCGGGCACTTGGTGCTTGGGTGGCGCAGCTAACGCATTAAGTTATCCGCCTGGGGAGTACGGTCGCAAGATTAAAACTCAAAGGAATTGACGGGGGCCTGCACAAGCGGTGGAGCATGTGGTTTAATTCGAAGCAACGCGCAGAACCTTACCAGCGTTTGACATGGCTAGTATGGGTCTCAGAGATGGGGTCCTTCAGTTCGGCTGGCTAGCACACAGGTGCTGCATGGCTGTCGTCAGCTCGTGTCGTGAGATGTTGGGTTAAGTCCCGCAACGAGCGCAACCCTCGCCTTTAGTTACCATCATTTGGTTGGGTACTCTAAAGGAACCGCCGGTGATAAGCCGGAGGAAGGTGGGGATGACGT-CAAGTCCTCATGGCCCTTACGCGCTGGGCTACACACGTGCTACAATGGCAACTACAGTGGGCTGCGAACTCGCGAGGGTGAGCTAATCTCCAAAAGTTGTCTCAGTTCGGATTGTTCTCTGCAACTCGAGAGCATGAAGGCGGAATCGCTAGTAATCGCGGATCAGCATGCCGCGGTGAATACGTTCCCAGGCCTTGTACACACCGCCCGTCACACCATGGGAGTTGGTTTCACCCGAAGGCAGTGCGCTAAC-CGCAAG-GAGGCAGCTGACCACGGTGGGATCAGCGACTGGGGTGAAGTCGTAACAAGGTAGCCGTAGGGGAACCTGCGGCTGGATCACCTCCTTT
>MPB2-63
---------------------------AATGAACGCTGGCGGCATGCCTAACACATGCAAGTCGAACGAGACC-----TTCGGGT------CTAGTGGCGCACGGGTGCGTAACGCGTGGGAATCTGCCCCTTGGTTCGGAATAACAGTTAGAAATGACTGCTAATACCGGATAATGACGTAAGTCCAAAGATTTATCGCCAAGGGATGAGCCCGCGTAAGATTAGCTAGTTGGTGGGGTAAAAGCCTACCAAGGCGACGATCTTTAGCTGGTCTGAGAGGATGATCAGCCACACTGGGACTGAGACACGGCCCAGACTCCTACGGGAGGCAGCAGTGGGGAATATTGGACAATGGGCGAAAGCCTGATCCAGCAATGCCGCGTGAGTGATGAAGGCCTTAGGGTTGTAAAGCTCTTTTACCCGGGAAGATAATGACTGTACCGGGAGAATAAGCCCCGGCTAACTCCGTGCCAGCAGCCGCGGTAATACGGAGGGGGCTAGCGTTATTCGGAATTACTGGGCGTAAAGCGCACGTAGGCGGCTATTCAAGTCAGAGGTGAAAGCCCGGAGCTCAACTCCGGAACTGCCTTTGAAACTAGGTAGCTTGAATC--ACGGAGAGGTAAGTGGAATTCCGAGTGTAGAGGTGAAATTCGTAGATATTCGGAAGAACACCAGTGGCGAAGGCGGCTTACTGGACGTGTATTGACGCTGAGGTGCGAGAGCGTGGGGAGCAAACAGGATTAGATACCCTGGTAGTCCACGCCGTAAACGATGATAACTAGTTGTCGGGGCTCTTAGAGCTTCGGTGACGCAGCTAACGCATTAAGTTATCCGCCTGGGGAGTACGGTCGCAAGATTAAAACTCAAAGGAATTGACGGGGGCCTGCACAAGCGGTGGAGCATGTGGTTTAATTCGAAGCAACGCGCAGAACCTTACCAGCGTTTGACATGGTAGG-ACGACTTCCAGAGATGGATTTCTTCCCTTCGGG-GACCTACACACAGGTGCTGCATGGCTGTCGTCAGCTCGTGTCGTGAGATGTTGGGTTAAGTCCCGCAACGAGCGCAACCCTCGCCTTTAGTTACCATCATTTAGTTGGGGACTCTAAAGGAACCGCCGGTGATAAGCCGGAGGAAGGTGGGGATGACGT-CAAGTCCTCATGGCCCTTACGCGCTGGGCTACACACGTGCTACAATGGCGACTACAGTGGGCGGCAATCTCGCAAGGGTGAGCTAATCTCCAAAAGTCGTCTCAGTTCGGATTGCACTCTGCAACTCGAGTGCATGAAGGCGGAATCGCTAGTAATCGCGGATCAGCATGCCGCGGCGAATACGTTCCCAGGCCTTGTACACACCGCCCGTCACACCATGGGATTTGGATTCACCCGAAGGCGCTGCGCTAACTCGCAAGAGAGGCAGGCGACCACGGTGGGTTTAGAGACTGGGG-G---------------------------------------------------
>Sphingomonas_antarctica_200
------------------------------------TGCAGGCGCTGCTACCATGC---AGTCGAACGAGACC-----TTCGGGT------CTAGTGGCGCACGGGTGCGTAACGCGTGGGAATCTGCCCTTGGGTCCGGAATAACAGTTAGAAATGACTGCTAATACCGGATGATGACGTAAGTCCAAAGATTTATCGCCCAGGGATGAGCCCGCGTAAGATTAGGTAGTTGGTGGGGTAAAGGCCTACCAAGCCGACGATCTTTAGCTGGTCTGAGAGGATGATCAGCCACACTGGGACTGAGACACGGCCCAGACTCCTACGGGAGGCAGCAGTGGGGAATATTGGACAATGGGCGAAAGCCTGATCCAGCAATGCCGCGTGAGTGATGAAGGCCCTAGGGTTGTAAAGCTCTTTTACCCGGGATGATAATGACAGTACCGGGAGAATAAGCCCCGGCTAACTCCGTGCCAGCAGCCGCGGTAATACGGAGGGGGCTAGCGTTGTTCGGAATTACTGGGCGTAAAGCGCACGTAGGCGGCTGTTCAAGTCAGAGGTGAAAGCCTGGAGCTCAACTCCAGAACTGCCTTTGAAACTAGACAGCTAGAATC--ATGGAGAGGTGAGTGGAATTCCGAGTGTAGAGGTGAAATTCGTAGATATTCGGAAGAACACCAGTGGCGAAGGCGGCTCACTGGACATGTATTGACGCTGAGGTGCGAAAGCGTGGGGAGCAAACAGGATTAGATACCCTGGTAGTCCACGCCGTAAACGATGATAACTAGTTGTCGGGGGTCTTAGACCTTCGGTGACGCAGCTAACGCATTAAGTTATCCGCCTGGGGAGTACGGTCGCAAGATTAAAACTCAAAGGAATTGACGGGGGCCTGCACAAGCGGTGGAGCATGTGGTTTAATTCGAAGCAACGCGCAGAACCTTACCAACGTTTGACATGGTAGG-ACGACTTCCAGAGATGGATTTCTTCCCTTCGGG-GACCTACACACAGGTGCTGCATGGCTGTCGTCAGCTCGTGTCGTGAGATGTTGGGTTAAGTCCCGCAACGAGCGCAACCCTCGTCCTTAGTTGCCATCATTTAGTTGGGCACTCTAAGGAAACCGCCGGTGATAAGCCGGAGGAAGGTGGGGATGACGT-CAAGTCCTCATGGCCCTTACGCGTTGGGCTACACACGTGCTACAATGGCAGGTACAGTGGGCAGCAAACCGGCGACGGTGAGCTAATCTCCAAAACCTGTCTCAGTTCGGATTGCACTCTGCAACTCGAGTGCATGAAGGCGGAATCGCTAGTAATCGCGGATCAGCATGCCGCGGTGAATACGTTCCCAGGCCTTGTACACACCGCCCGTCACACCATGGGATTTGGATTCACCCGAAGGCGCTGCGCTAACTCGCAAGAGAGGCAGGCGACCACGGTGGGTTTAGAGACTGGGG-GAAGTCGAACAAGTGCAT----------------------------------
>Sphingomonas_hengshuiensis_WHSC-8
AAACTTGAGAGTTTGATCATGGCTCAGAATGAACGCTGGCGGCATGCCTAACACATGCAAGTCGAACGAAGTCC----TTCGGGG-----CTTAGTGGCGCACGGGTGCGTAACGCGTGGGAATCTGCCCCTTGGTTCGGAATAACAGTGAGAAATTACTGCTAATACCGGATAACGACGTAAGTCCAAAGATTTATCGCCGAGGGATGAGCCCGCGTAGGATTAGCTAGTTGGTGTGGTAAAGGCGCACCAAGGCGACGATCCTTAGCTGGTCTGAGAGGATGATCAGCCACACTGGGACTGAGACACGGCCCAGACTCCTACGGGAGGCAGCAGTGGGGAATATTGGACAATGGGCGAAAGCCTGATCCAGCAATGCCGCGTGAGTGATGAAGGCCTTAGGGTTGTAAAGCTCTTTTACCCGGGATGATAATGACAGTACCGGGAGAATAAGCTCCGGCTAACTCCGTGCCAGCAGCCGCGGTAATACGGAGGGAGCTAGCGTTATTCGGAATTACTGGGCGTAAAGCGCACGTAGGCGGCTTTGTAAGTAAGAGGTGAAAGCCCGGAGCTCAACTCCGGAACTGCCTTTTAGACTGCATCGCTTGAATC--CAGGAGAGGTGAGTGGAATTCCGAGTGTAGAGGTGAAATTCGTAGATATTCGGAAGAACACCAGTGGCGAAGGCGGCTCACTGGACTGGTATTGACGCTGAGGTGCGAAAGCGTGGGGAGCAAACAGGATTAGATACCCTGGTAGTCCACGCCGTAAACGATGATAACTAGCTGTCTGGGTACTTGGTACTTAGGTGGCGCAGCTAACGCATTAAGTTATCCGCCTGGGGAGTACGGCCGCAAGGTTAAAACTCAAATGAATTGACGGGGGCCTGCACAAGCGGTGGAGCATGTGGTTTAATTCGAAGCAACGCGCAGAACCTTACCAGCGTTTGACATGTCCGG-ACGACTTCGAGAGATCGATTTCTTCCCTTCGGG-GACTGGAACACAGGTGCTGCATGGCTGTCGTCAGCTCGTGTCGTGAGATGTTGGGTTAAGTCCCGCAACGAGCGCAACCCTCGACTTTAGTTACCATCATTTAGTTGGGTACTCTAAAGTAACCGCCGGTGATAAGCCGGAGGAAGGTGGGGATGACGT-CAAGTCCTCATGGCCCTTACGCGCTGGGCTACACACGTGCTACAATGGCGACTACAGTGGGCTGCAAACTCGCGAGGGTGAGCTAATCTCCAAAAGTCGTCTCAGTTCGGATTGCACTCTGCAACTCGAGTGCATGAAGGCGGAATCGCTAGTAATCGTGGATCAGCATGCCACGGTGAATACGTTCCCAGGCCTTGTACACACCGCCCGTCACACCATGGGAGTTGGATTCACCCGAAGGCGTTGCGCTAACTCGCAAGAGAGGCAGGCGACCACGGTGGGTTTAGCGACTGGGGTGAAGTCGTAACAAGGTAGCCGTAGGGGAACCTGCGGCTGGATCACCTCCTTT
>Sphingomonas_taxi_ATCC_55669
-AACTTGAGAGTTTGATCATGGCTCAGAACGAACGCTGGCGGCATGCCTAACACATGCAAGTCGAACGAG--ATC---TTCGGAT------CTAGTGGCGCACGGGTGCGTAACGCGTGGGAATCTGCCCTTTGGTTCGGAATAACAGTTGGAAACGACTGCTAATACCGGATGATGACGTAAGTCCAAAGATTTATCGCCAGAGGATGAGCCCGCGTAGGATTAGCTAGTTGGTGTGGTAAGAGCGCACCAAGGCGACGATCCTTAGCTGGTCTGAGAGGATGATCAGCCACACTGGGACTGAGACACGGCCCAGACTCCTACGGGAGGCAGCAGTGGGGAATATTGGACAATGGGCGAAAGCCTGATCCAGCAATGCCGCGTGAGTGATGAAGGCCTTAGGGTTGTAAAGCTCTTTTACCCGGGATGATAATGACAGTACCGGGAGAATAAGCTCCGGCTAACTCCGTGCCAGCAGCCGCGGTAATACGGAGGGAGCTAGCGTTGTTCGGAATTACTGGGCGTAAAGCGCACGTAGGCGGCTTTGTAAGTTAGAGGTGAAAGCCTGGAGCTCAACTCCAGAATTGCCTTTAAGACTGCATCGCTTGAATCCAGAGGAGAGGTGAGTGGAATTCCGAGTGTAGAGGTGAAATTCGTAGATATTCGGAAGAACACCAGTGGCGAAGGCGGCTCACTGGACTGGTATTGACGCTGAGGTGCGAAAGCGTGGGGAGCAAACAGGATTAGATACCCTGGTAGTCCACGCCGTAAACGATGATAACTAGCTGTCCGGGGACTTGGTCTTTGGGTGGCGCAGCTAACGCATTAAGTTATCCGCCTGGGGAGTACGGCCGCAAGGTTAAAACTCAAATGAATTGACGGGGGCCTGCACAAGCGGTGGAGCATGTGGTTTAATTCGAAGCAACGCGCAGAACCTTACCAGCGTTTGACATGTCCGG-ACGATTTCTGGAGACAGATCTCTTCCCTTCGGG-GACTGGAACACAGGTGCTGCATGGCTGTCGTCAGCTCGTGTCGTGAGATGTTGGGTTAAGTCCCGCAACGAGCGCAACCCTCGCCTTTAGTTACCATCATTTAGTTGGGGACTCTAAAGGAACCGCCGGTGATAAGCCGGAGGAAGGTGGGGATGACGT-CAAGTCCTCATGGCCCTTACGCGCTGGGCTACACACGTGCTACAATGGCGGTGACAGTGGGCAGCAAACTCGCGAGAGTGCGCTAATCTCCAAAAGCCGTCTCAGTTCGGATTGTTCTCTGCAACTCGAGAGCATGAAGGCGGAATCGCTAGTAATCGCGGATCAGCATGCCGCGGTGAATACGTTCCCAGGCCTTGTACACACCGCCCGTCACACCATGGGAGTTGGGTTCACCCGAAGGCGTTGCGCTAACTCGTAAGAGAGGCAGGCGACCACGGTGGGCTTAGCGACTGGGGTGAAGTCGTAACAAGGTAGCCGTAGGGGAACCTGCGGCTGGATCACCTCCTTT
>Sphingomonas sp. HMP6
-AACTTGAGAGTTTGATCATGGCTCAGAATGAACGCTGGCGGCATGCCTAACACATGCAAGTCGAACGAAGCC-----TTCGGG------CTTAGTGGCGCACGGGTGCGTAACGCGTGGGAATCTACCCTTCGGTTCGGAATAACAGCGAGAAATTGCTGCTAATACCGGATGATGACGTAAGTCCAAAGATTTATCGCCGAGGGATGAGCCCGCGTAGGATTAGCTAGTTGGTGTGGTAAAGGCGCACCAAGGCGACGATCCTTAGCTGGTCTGAGAGGATGATCAGCCACACTGGGACTGAGACACGGCCCAGACTCCTACGGGAGGCAGCAGTGGGGAATATTGGACAATGGGCGAAAGCCTGATCCAGCAATGCCGCGTGAGTGATGAAGGCCTTAGGGTTGTAAAGCTCTTTTACCCGGGATGATAATGACAGTACCGGGAGAATAAGCTCCGGCTAACTCCGTGCCAGCAGCCGCGGTAATACGGAGGGAGCTAGCGTTATTCGGAATTACTGGGCGTAAAGCGCACGTAGGCGGCTTTGTAAGTAAGAGGTGAAAGCCTGGAGCTCAACTCCAGAACTGCCTTTTAGACTGCATCGCTTGAATC--CAGGAGAGGTGAGTGGAATTCCGAGTGTAGAGGTGAAATTCGTAGATATTCGGAAGAACACCAGTGGCGAAGGCGGCTCACTGGACTGGTATTGACGCTGAGGTGCGAAAGCGTGGGGAGCAAACAGGATTAGATACCCTGGTAGTCCACGCCGTAAACGATGATAACTAGCTGTCGGGGCTCTTAGAGCTTCGGTGGCGCAGCTAACGCATTAAGTTATCCGCCTGGGGAGTACGGCCGCAAGGTTAAAACTCAAATGAATTGACGGGGGCCTGCACAAGCGGTGGAGCATGTGGTTTAATTCGAAGCAACGCGCAGAACCTTACCAGCGTTTGACATGTCCGG-ACGACTTCGAGAGATCGATTTCTTCCCTTCGGG-GACTGGAACACAGGTGCTGCATGGCTGTCGTCAGCTCGTGTCGTGAGATGTTGGGTTAAGTCCCGCAACGAGCGCAACCCTCGCCTTTAGTTACCATCATTCAGTTGGGGACTCTAAAGGAACCGCCGGTGATAAGCCGGAGGAAGGTGGGGATGACGT-CAAGTCCTCATGGCCCTTACGCGCTGGGCTACACACGTGCTACAATGGCGGTGACAGTGGGCAGCAATCCTGCAAGGGTGAGCTAATCTCCAAAAGCCGTCTCAGTTCGGATTGTTCTCTGCAACTCGAGAGCATGAAGGCGGAATCGCTAGTAATCGCGGATCAGCATGCCGCGGTGAATACGTTCCCAGGCCTTGTACACACCGCCCGTCACACCATGGGAGTTGGATTCACCCGAAGGCAGTGCGCTAAC-CGCAAG-GAGGCAGCTGACCACGGTGGGTTCAGCGACTGGGGTGAAGTCGTAACAAGGTAGCCGTAGGGGAACCTGCGGCTGGATCACCTCCTTT
>Sphingomonas_psychrolutea_MDB1-A
------------------CTGGCTCAGAATGAACGCTGGCGGCATGCCTAACACATGCAAGTCGAACGAAGGCCCGATTTCGGTTGGGTCCTTAGTGGCGCACGGGTGCGTAACGCGTGGGAATCTACCCTTCGGTTCGGAATAACAGCGAGAAATTGCTGCTAATACCGGATGACGACGAAAGTCCAAAGATTTATCGCCGAGGGATGAGCCCGCGTAGGATTAGCTAGTTGGTGTGGTAAAGGCGCACCAAGGCGACGATCCTTAGCTGGTCTGAGAGGATGATCAGCCACACTGGGACTGAGACACGGCCCAGACTCCTACGGGAGGCAGCAGTGGGGAATATTGGACAATGGGCGAAAGCCTGATCCAGCAATGCCGCGTGAGTGATGAAGGCCTTAGGGTTGTAAAGCTCTTTTACCCGGGATGATAATGACAGTACCGGGAGAATAAGCTCCGGCTAACTCCGTGCCAGCAGCCGCGGTAATACGGAGGGAGCTAGCGTTATTCGGAATTACTGGGCGTAAAGCGCACGTAGGCGGCTTTGTAAGTAAGAGGTGAAAGCCTGGTGCTCAACACCAGAACTGCCTTTTAGACTGCATCGCTTGAATC--CAGGAGAGGTGAGTGGAATTCCGAGTGTAGAGGTGAAATTCGTAGATATTCGGAAGAACACCAGTGGCGAAGGCGGCTCACTGGACTGGTATTGACGCTGAGGTGCGAAAGCGTGGGGAGCAAACAGGATTAGATACCCTGGTAGTCCACGCCGTAAACGATGATAACTAGCTGTCGGGGCTCTTAGAGCTTCGGTGGCGCAGCTAACGCATTAAGTTATCCGCCTGGGGAGTACGGCCGCAAGGTTAAAACTCAAATGAATTGACGGGGGCCTGCACAAGCGGTGGAGCATGTGGTTTAATTCGAAGCAACGCGCAGAACCTTACCAGCGTTTGACATGTCCGG-ACGACTTCGAGAGATCGATTTCTTCCCTTCGGG-GACTGGAACACAGGTGCTGCATGGCTGTCGTCAGCTCGTGTCGTGAGATGTTGGGTTAAGTCCCGCAACGAGCGCAACCCTCGCCTTTAGTTACCATCATTCAGTTGGGGACTCTAAAGGAACCGCCGGTGATAAGCCGGAGGAAGGTGGGGATGACGT-CAAGTCCTCATGGCCCTTACGCGCTGGGCTACACACGTGCTACAATGGCGGTGACAGTGGGCAGCAATCCCGCAAGGGTGAGCTAATCTCCAAAAGCCGTCTCAGTTCGGATTGTTCTCTGCAACTCGAGAGCATGAAGGCGGAATCGCTAGTAATCGCGGATCAGCATGCCGCGGTGAATACGTTCCCAGGCCTTGTACACACCGCCCGTCACACCATGGGAGTTGGATTCACCCGAAGGCAGTGCGCTAAC-CGCAAG-GAGGCAGCTGACCACGGTGGGTTCAGCGACTGGGGTGAAGTCGTAA------------------------------------------
>Sphingomonas_ginsenosidivorax_KHI67
-------------------TGGCTCAGAATGAACGCTGGCGGCATGCCTAACACATGCAAGTCGAACGAAG-TCC---TTCGGGGC-----TTAGTGGCGCACGGGTGCGTAACGCGTGGGAATCTGCCCTCAGGTTCGGAATAACTTCGGGAAACTGAAGCTAATACCGGATGATGACGTAAGTCCAAAGATTTATCGCCTGGGGATGAGCCCGCGTAGGATTAGCTAGTTGGTGTGGTAAAGGCGCACCAAGGCGACGATCCTTAGCTGGTCTGAGAGGATGATCAGCCACACTGGGACTGAGACACGGCCCAGACTCCTACGGGAGGCAGCAGTGGGGAATATTGGACAATGGGCGAAAGCCTGATCCAGCAATGCCGCGTGAGTGATGAAGGCCTTAGGGTTGTAAAGCTCTTTTACCCGGGATGATAATGACAGTACCGGGAGAATAAGCTCCGGCTAACTCCGTGCCAGCAGCCGCGGTAATACGGAGGGAGCTAGCGTTATTCGGAATTACTGGGCGTAAAGCGCACGTAGGCGGCTTTGTAAGTAAGAGGTGAAAGCCCAGAGCTCAACTCTGGAATTGCCTTTTAGACTGCATCGCTTGAATC--ATGGAGAGGTCAGTGGAATTCCGAGTGTAGAGGTGAAATTCGTAGATATTCGGAAGAACACCAGTGGCGAAGGCGGCTGACTGGACATGTATTGACGCTGAGGTGCGAAAGCGTGGGGAGCAAACAGGATTAGATACCCTGGTAGTCCACGCCGTAAACGATGATAACTAGCTGTCCGGGCACTTGGTGCCTGGGTGGCGCAGCTAACGCATTAAGTTATCCGCCTGGGGAGTACGGCCGCAAGGTTAAAACTCAAATGAATTGACGGGGGCCTGCACAAGCGGTGGAGCATGTGGTTTAATTCGAAGCAACGCGCAGAACCTTACCAGCGTTTGACATGGCAGG-ACGACTTCCAGAGATGGATTTCTTCCCTTCGGG-GACCTGCACACAGGTGCTGCATGGCTGTCGTCAGCTCGTGTCGTGAGATGTTGGGTTAAGTCCCGCAACGAGCGCAACCCTCGACCTTAGTTGCCATCATTTAGTTGGGCACTTTAAGGTAACCGCCGGTGATAAGCCGGAGGAAGGTGGGGATGACGT-CAAGTCCTCATGGCCCTTACGCGCTGGGCTACACACGTGCTACAATGGCGGTGACAGTGGGCAGCAAACTCGCAAGGGTGAGCTAATCTCCAAAAGCCGTCTCAGTTCGGATTGTTCTCTGCAACTCGAGAGCATGAAGGCGGAATCGCTAGTAATCGCGGATCAGCATGCCGCGGTGAATACGTTCCCAGGCCTTGTACACACCGCCCGTCACACCATGGGAGTTGGATTCACCCGAAGGCGTTGCGCTAACTCGTAAGAGAGGCAGGCGACCACGGTGGGTTTAGCGACTGGGGTGAAGTCGTAAAAAGGTAACC--------------------------------
>Sphingomonas sp. HMP9
-AACTTGAGAGTTTGATCATGGCTCAGAATGAACGCTGGCGGCATGCCTAACACATGCAAGTCGAACGAATTACC---TTCGGGTAG----TTAGTGGCGCACGGGTGCGTAACGCGTGGGAATCTGCCCCTTGGTTCGGAATAACAGTTGGAAACGACTGCTAATACCGGATGACGACGTAAGTCCAAAGATTTATCGCCGAGGGATGAGCCCGCGTAGGATTAGGTAGTTGGTGTGGTAAAGGCGCACCAAGCCGACGATCCTTAGCTGGTCTGAGAGGATGATCAGCCACACTGGGACTGAGACACGGCCCAGACTCCTACGGGAGGCAGCAGTGGGGAATATTGGACAATGGGCGAAAGCCTGATCCAGCAATGCCGCGTGAGTGATGAAGGCCTTAGGGTTGTAAAGCTCTTTTACCCGGGATGATAATGACAGTACCGGGAGAATAAGCTCCGGCTAACTCCGTGCCAGCAGCCGCGGTAATACGGAGGGAGCTAGCGTTATTCGGAATTACTGGGCGTAAAGCGCACGTAGGCGGCTTTGTAAGTAAGAGGTGAAAGCCCAGAGCTCAACTCTGGAATTGCCTTTTAGACTGCATCGCTTGAATC--ATGGAGAGGTCAGTGGAATTCCGAGTGTAGAGGTGAAATTCGTAGATATTCGGAAGAACACCAGTGGCGAAGGCGGCTGACTGGACATGTATTGACGCTGAGGTGCGAAAGCGTGGGGAGCAAACAGGATTAGATACCCTGGTAGTCCACGCCGTAAACGATGATAACTAGCTGTCCGGGGACTTGGTCTTTGGGTGGCGCAGCTAACGCATTAAGTTATCCGCCTGGGGAGTACGGCCGCAAGGTTAAAACTCAAATGAATTGACGGGGGCCTGCACAAGCGGTGGAGCATGTGGTTTAATTCGAAGCAACGCGCAGAACCTTACCAGCGTTTGACATGGCAGG-ACGACTTCCAGAGATGGATTTCTTCCCTTCGGG-GACCTGCACACAGGTGCTGCATGGCTGTCGTCAGCTCGTGTCGTGAGATGTTGGGTTAAGTCCCGCAACGAGCGCAACCCTCGACCTTAGTTGCCATCATTTAGTTGGGCACTTTAAGGTAACCGCCGGTGATAAGCCGGAGGAAGGTGGGGATGACGT-CAAGTCCTCATGGCCCTTACGCGCTGGGCTACACACGTGCTACAATGGCGGTGACAGTGGGCAGCAAGCACGCGAGTGTGAGCTAATCTCCAAAAGCCGTCTCAGTTCGGATTGTTCTCTGCAACTCGAGAGCATGAAGGCGGAATCGCTAGTAATCGCGGATCAGCATGCCGCGGTGAATACGTTCCCAGGCCTTGTACACACCGCCCGTCACACCATGGGAGTTGGATTCACCCGAAGGCGTTGCGCTAACTCGCAAGAGAGGCAGGCGACCACGGTGGGTTTAGCGACTGGGGTGAAGTCGTAACAAGGTAGCCGTAGGGGAACCTGCGGCTGGATCACCTCCTTT
>Sphingomonas_aerolata_NW12
-------AGAGTT--ATCATGGCTCAGAATGAACGCTGGCGGCATGCCTAACACATGCAAGTCGAACGAA--GCC---TTCGGGT------TTAGTGGCGCACGGGTGCGTAACGCGTGGGAATCTGCCCCTTGGTTCGGAATAACAGTTGGAAACGACTGCTAATACCGGATGATGACGTAAGTCCAAAGATTTATCGCCGAGGGATGAGCCCGCGTAGGATTAGGTAGTTGGTGTGGTAAAGGCGCACCAAGCCGACGATCCTTAGCTGGTCTGAGAGGATGATCAGCCACACTGGGACTGAGACACGGCCCAGACTCCTACGGGAGGCAGCAGTGGGGAATATTGGACAATGGGCGAAAGCCTGATCCAGCAATGCCGCGTGAGTGATGAAGGCCTTAGGGTTGTAAAGCTCTTTTACCCGGGATGATAATGACAGTACCGGGAGAATAAGCTCCGGCTAACTCCGTGCCAGCAGCCGCGGTAATACGGAGGGAGCTAGCGTTATTCGGAATTACTGGGCGTAAAGCGCACGTAGGCGGCTTTGTAAGTAAGAGGTGAAAGCCCAGAGCTCAACTCTGGAATTGCCTTTTAGACTGCATCGCTTGAATC--ATGGAGAGGTCAGTGGAATTCCGAGTGTAGAGGTGAAATTCGTAGATATTCGGAAGAACACCAGTGGCGAAGGCGGCTGACTGGACATGTATTGACGCTGAGGTGCGAAAGCGTGGGGAGCAAACAGGATTAGATACCCTGGTAGTCCACGCCGTAAACGATGATAACTAGCTGTCCGGGGACTTGGTCTTTGGGTGGCGCAGCTAACGCATTAAGTTATCCGCCTGGGGAGTACGGCCGCAAGGTTAAAACTCAAATGAATTGACGGGGGCCTGCACAAGCGGTGGAGCATGTGGTTTAATTCGAAGCAACGCGCAGAACCTTACCAGCGTTTGACATGGCAGG-ACGACTTCTGGAGACAGATTTCTTCCCTTCGGG-GACCTGCACACAGGTGCTGCATGGCTGTCGTCAGCTCGTGTCGTGAGATGTTGGGTTAAGTCCCGCAACGAGCGCAACCCTYGACCTTAGTTGCCATCATTTAGTTGGGCACTTTAAGGTAACCGCCGGTGATAAGCCGGAGGAAGGTGGGGATGACGYTNAAGTCCTCATGGCCCTTACGCGCTGGGCTACACACGTGCTACAATGGCGGTGACAGTGGGCAGCAAGCACGCGAGTGTGAGCTAATCTCCAAAAGCCGTCTCAGTTCGGATTGTTCTCTGCAACTCGAGAGCATGAAGGCGGAATCGCTAGTAATCGNGGATCAGCATGCCGCGGNGAATACGTTCCCAGGCCTTGTACACACCGNCCGTCACACCATGGGAGTTGGATTCACCCGAAGGCGTTGCGCTAACTCGCAAGAGAGGCANGCGACCACGGTGGGTTTAGCGACTGGGGTGAAGTCGTAACAAGGTAGCCGTAGGGGAACCTGCGGCTGGAACAC-------
