# Supplementary material for: Batch-Learning Self-Organizing Map Identifies Horizontal Gene Transfer Candidates and Their Origins in Entire Genomes
Source: Front Microbiol. 2020 Jul 3;11:1486. doi: 10.3389/fmicb.2020.01486 (PMC7350273; doi:10.3389/fmicb.2020.01486)
Supplement: Supplementary file 19 [file Data_Sheet_1.ZIP › SupplementaryMaterial/SupplementaryMaterial_2_Newickdata_Figure2.nwk]

(Zymomonas_mobilis_subsp._mobilis_ATCC_10988:0.04737273,((Sphingomonas_sp._MM-1:0.01212299,Sphingomonas_wittichii_RW1:0.01516654)0.7210:0.00790848,(Sphingomonas_sanxanigenens_NX02:0.02155746,((MPB2-63:0.01211244,Sphingomonas_antarctica_200:0.02896203)1.0000:0.02498113,((Sphingomonas_hengshuiensis_WHSC-8:0.01320339,(Sphingomonas_taxi_ATCC_55669:0.02342141,(Sphingomonas_sp._HMP6:0.00069338,Sphingomonas_psychrolutea_MDB1-A:0.00366210)1.0000:0.01362809)0.2460:0.00262235)0.2790:0.00616166,(Sphingomonas_ginsenosidivorax_KHI67:0.00987031,(Sphingomonas_sp._HMP9:0.00087802,Sphingomonas_aerolata_NW12:0.00349730)0.9890:0.00869506)0.9900:0.01249574)0.6550:0.01012098)0.9970:0.01906654)0.9480:0.01905753)0.0000:0.02002143);
