# Supplementary material for: Batch-Learning Self-Organizing Map Identifies Horizontal Gene Transfer Candidates and Their Origins in Entire Genomes
Source: Front Microbiol. 2020 Jul 3;11:1486. doi: 10.3389/fmicb.2020.01486 (PMC7350273; doi:10.3389/fmicb.2020.01486)
Supplement: Supplementary file 19 [file Data_Sheet_1.ZIP › SupplementaryMaterial/SupplementaryMaterial_4_Newickdata_SupplementaryFigure1.nwk]

(Zymomonas_mobilis_ATCC_10988:0.04389106,(Sphingomonas_sp._LMO-1:0.01096787,((Sphingomonas_sp._KC8:0.00758987,(Sphingomonas_sp._MM-1:0.00802585,(Sphingomonas_sp._C8-2:0.00001340,(Sphingomonas_wittichii_RW1:0.00000000,Sphingomonas_wittichii_DC-6:0.00072447)0.9980:0.00508653)1.0000:0.01726280)0.7900:0.00634604)0.8060:0.00490841,((Sphingomonas_sanxanigenens_NX02:0.02334162,Sphingomonas_sp._C33:0.02928756)0.4260:0.00819768,((Sphingomonas_indica_Dd16:0.02658564,(Sphingomonas_sp._IC081:0.04568423,(Sphingomonas_ginsengisoli_KACC_16858:0.01780277,Sphingomonas_sp._AE3:0.02002455)0.7820:0.00804834)0.1850:0.01014075)0.2450:0.01182490,(((Sphingomonas_paucimobilis_AIMST_S2:0.00582674,Sphingomonas_sp._LK11:0.00921531)1.0000:0.02137144,(Sphingomonas_sp._YZ-8:0.02228657,(16S_rDNA_clone_MPB2-63:0.00789253,Sphingomonas_antarctica_200:0.03371068)0.5920:0.00927110)0.9800:0.02323771)0.1410:0.00674853,((Sphingomonas_koreensis_ABOJV:0.00213871,Sphingomonas_sp._XS-10:0.01324616)0.9330:0.00825507,((Sphingomonas_hengshuiensis_WHSC-8:0.01274693,(Sphingomonas_sp._LM7:0.00957273,Sphingomonas_sp._Cra20:0.01242574)0.9400:0.01067587)0.5350:0.00876137,((Sphingomonas_sp._HKS19:0.00409243,(Sphingomonas_panacis_DCY99:0.01364899,(Sphingomonas_sp._HMP6:0.00000000,(Sphingomonas_psychrolutea_MDB1-A:0.00144813,Sphingomonas_sp._AAP5:0.00875242)0.4490:0.00218119)0.9970:0.01286365)0.6480:0.00770127)0.5730:0.00492525,((Sphingomonas_sp._FARSPH:0.00833324,(Sphingomonas_taxi_ATCC_55669:0.00513012,(Sphingomonas_sp._NIC1:0.00000000,(Sphingomonas_melonis_TY:0.00000000,Sphingomonas_melonis_ZJ26:0.00000000)0.7580:0.00072460)0.8430:0.00140912)0.9810:0.00411013)0.8400:0.00619883,(Sphingomonas_ginsenosidivorax_KHI67:0.01237088,(Sphingomonas_sp._PAMC26645:0.00236288,(Sphingomonas_sp._HMP9:0.00000000,Sphingomonas_aerolata_NW12:0.00362693)0.8110:0.00344970)0.8170:0.00578824)1.0000:0.01702929)0.2640:0.00521542)0.2090:0.00491739)0.2600:0.00282659)0.4260:0.00427433)0.4050:0.01026235)0.0510:0.00313309)0.5740:0.01668953)0.6880:0.01808976)0.0000:0.01423047);
