# Supplementary material for: Batch-Learning Self-Organizing Map Identifies Horizontal Gene Transfer Candidates and Their Origins in Entire Genomes
Source: Front Microbiol. 2020 Jul 3;11:1486. doi: 10.3389/fmicb.2020.01486 (PMC7350273; doi:10.3389/fmicb.2020.01486)
Supplement: Supplementary file 19 [file Data_Sheet_1.ZIP › SupplementaryMaterial/SupplementaryMaterial_5_Multiple_alignment_SupplementaryFigure2.fas]

>Sphingomonas wittichii RW1 pSWIT01
---ATGAAGCCCGATTCGGACATCGTTGAGATCGAGGTTTCCCCGGAAGCGGATGGC------------CTGAGCCGGACGCTGCGGGTCGCTGATGTGATTCGCCGCCGCGATCTCGATTTTGTAAGCAAACCGGGCGAGCTCGTCGAATCCGAGTTTGAAACCGGC---TCCTTGAGCGCCGCCGGGCGTAAGGCCTTCGCCCTGATGCTACGCAAGGCTGGGCCAGACGCTGGCGAGGACAGAAACTTCACGATTACCAAGAAGGAGCTGCGCGGATCGCACAAGGGCAATGAGCGCATCCAGCCCGTGATGGACGAGCTTTTGCGCGTGATCGTGCGCATCCGCACGACGACCAAGAAGGGCAAGCCCGCGATCATGTCGCAATCCCTGCTCTCGAGCTGCGTGGAGGAAATCTCC---GAAGACGGCATGAGCGTC------GTGGAGTACGAGTTTTCGGAAGCCTTCAAGCGCGTGATGCAGCGCTCGGACTATTATGCGCGGGTCAACCTGGGCGTCATGCTGGCGCTGCAGTCGCGCTATTCGCTGACGCTCTATGACCTGGGCTGCCTGATCATCAACCGGCAGAACCGC---GTCGTGAAGATGGAGGTTGAGGAACTGCGCCGGCGTCTGGGCGTGCCGGAGGGTAGCTTCAAGAATTTCGCGGAATTCCGCCGCGATGTCCTGGCAAAATCGAAGTTGGAGATCGACCAGCTCGCGGATTTCACCGTGGAATGGGACGAGATCCGTGGATCGGGGCGTGGACGGCCTGTCGAGGCTGTGAAGCTCACATTCAGTCCTAAGGATCCCGTCGATCAGGAGGAAACCGCCAAGGAGCTCGATCGGCCGAAAGTGGGTCGGCGTGCCAGGCGGGACGGAACGGTCGAAACCGTCGCACCGCCGCCCGTCCCCCTGCCCTCGGCGCGC---------------------------------------CCCTTCCCTTCGGGATCGCTGAACTTCTGCCCTGACCAACGCATCATCACGATTTTCCGCGATTTTGGCGGAGGCTGGGACAAGGACATGATTGCCGATGCCTACAGGCAGAAAATGGGCGCAAAGCTGGAGACCCTGACGGGCGCCGCTCTCTACAAATCGTGGGAAGGCTTCTGCAAAAGCTGGGTCGCGATGCGCGGGACGCCCTGA
>Sphingomonas sp. MM-1 pISP0
------ATGGATGACGAACAAGCCCTAGACCACGCTGTAACGCCCTCCCCCGCCGGTGATGATGCTTCTCCGGGGCGGGCGATGCGGGTGGCTGCCGCCCTGCAGGCCAAGGGCGGCGACGAGTTCGCCAAGCCCGGCAGCATCGTCGAGGTCAAGTTCGTCAAAGGCCAGTCGCTGAGCCTGACCGCTTCGCGTTTGCTTGCGCTGATGATTTTGACTGCGGGCGGTGATGCCTGGGAGGACCGCCCGCACAAGATGCGAAAGGCGGATATTCGCCGCGGCCACAAGGGCAATGAGCGCATCTCGGATATGCTCGAGGAACTGCATCGCACGCTTTTCGCGGTCGATGATAAGTCCTGGCGCGGCAAGAAGGCGACGCTGCGCTTTTCTCTGATCTCATCATCGCGCGAAGAAGTTGAGGACGAGGAGGGCGCGGAGGCAGGGTGGATCGAGTGGGAGTTCACGCCCGAGGCTCGGAAACTGATTCAGGAATCGGAGACCTATGCGGTCCTGAACCGGCAGGCGGTGCTCGGCTTTCGGTCGACCTACGCGCTAAAGCTATACGAGATCGGGGCATTGCGGCTGCATCGACGCCAGTCG---CTATGGAAGGGCGACATGACGGCACTGCGTGCGCTGCTCGGCATCGCGCCAGACGTTTACAAGGACTTTGCGCAGCTGCGCCGCAAGGTTCTCGAAAAGGCGAAGGCCGAAATCGACCAGCTCGCTCATTTCCGTGTGGAGTGGCGGGAAATCCGT---------CAGGGTCGAACCGTCACCGAGATCGAATTTCGTTTTGAGCCAAAGGATGCGCCTGAGCAGATAGCAACCGTGGATGAAATTGCTCGGCACTCTGCGGGGAGGAAGGCGAGGCGCGAAGACGAGGTCGAGACTGTGGCCGTCGAGGCCGTCACGCAGGCGGCGGTGGCGGCCTTGGTATCAAAGGATAAGACTGGGGCAGGGGAGGTCACCTTCCCGAACGGCACGATCCGATTTGGGTCGGAC---ACGCTCGCGGCCATTGGCCGTTCGGCCGGCGGTGGTTGGGACATCGATCTGATTGCCGACGCCTATCGCGCGCAGATGGGTGAGAGGCTAGCGAAGCTGAAGGGCGCCAAACTGATCGCGTCTTGGACCGGCTTTTGCGAGAGCTTCCTGGCGCGGCGCGGGCGCCCTTGA
>Sphingomonas sanxanigenens NX02 pNX02
---------------------------------------------------------------------------------ATGCGTGTCGCTGCTGCGCTGAAAGCAAAGGGCGGCGAAGAATTTGCCAAACCGGGCAGCATCATCGAGATCAAGTTCGTCAAAGGCGAATCGCTGAGTCTGACTGCGTCGCGGTTGTTGGCGCTGATGATCCTGACGGCAGGCGGTGATGCCTGGGAAGATCGCCCGCACAGGATGCGCAAGGCGGATATTCGGCGCGGACACAAGGGCAATGAACGCATCAGCGACATGCTCGAGGAGCTTCACCGAACGCTTTTCGCTGTCGACGACAGGTCATGGCGTGGAAAGAAGGCAACGCTGCGTTTCTCGCTGATATCCCGCTCCCGAGAGGAGACGGAA---GAGGATGGTGGCGAGGCTGGATGGATCGAATGGGAGTTCACTCCGGATGCAAGGAGGCTGATCCAGGCTTCGGCTACCTATGCGGTGTTGAACCGCCAGGCCGTATTGGGTTTTCGGTCCAGCTATGCGCTTAAGCTGTACGAACTCGGTGCGCTACGGCTGCATCGCCGGCAGGCA---ACATGGAAGGGCGACATGCAGGCCCTCCGGGCGGCGTTGGGGATACCGCCCGAGGTCTACGCTGATTTTGCCCAGCTGCGCCGGAAGGTACTCACGAAGGCAAAGGCAGAGATCGATCAGCTCGCCCATTTCCGCGTGGAGTGGCGGGAGATCAGG---------CAGGGGCGGACCGTCACCGAAGTTGAATTTCGTTTCGAACCGAAGGGCGCACCTGAGGTCATTGAAACGGTCGATGAACTGGATCGACACTCCTCCGGTCGCAAAGCGCGGCGAGACGGAACCGCCGAAACTGTATCGGTCGCACACACGATCGCGACGGTCGCGAAGGCGCTGACGGGACCGACCGAATCC---------GAAAAGACATTCCCCCGGGGATCGCTGACCTATGAGGCGCCC---GAGCTTCACGAGATTGGCCTGAGGCACGGTGGAGGGTGGTCGGTCGATATGATGGCGGGTGCGTACCGGCAGCATATGGGGAACCGGCTCGAGAAGCTGCGTGGCAAGAAGCTGATCGATTCCTGGAAAGGCTTTTGTGAGAGCTGGCTGAGCCGTCGCGGCAGGCCTTGA
>Sphingomonas sp. MM-1 pISP1
ATGACTCGCGCAAGCTCACCTGTAAATAACGGAAAGGCAAAGATTGCCCTAGGCGATGATACCGCCCTCACCCTCTCGCAAAAGGGGCGCGGAAACCCGTTCGATCCCGCCAATTACGGGGAAATCGTCAAACCCGGCGAGCTGGTCGATATTGTCGAGCTGTCCCCC------CTCACCCTCGCCGATCGCCGAATCTACAATCTGCTGATTGCCAACGCCTGGGAGCGGATCAGCGAGCCGGTCATTCACCGCATCGCCAAAACCGCGCTCAAGGGCACGCACCAAGGCAACGAGCGCATAGAAAGCTCGCTGCTGCGCCTGATGGGCACAATCGCCATCGTCACGATCCGC---AAGGGCGGCAAGAGCTACAAGCGCCGCGTTCAGCTTCTCGGCTCCAGCGACGAAAGCCTCGAA---------------AAAGACGGCTTCCTGCATTACCGCATCCCCGAAGAACTGATTGAGATTTTGCGTAACAGCGAGGTCTATGCGCGACTTAAGACGCAAGTGATGTATTGTTTCGAGTCGAAATACGCGCTGTGCCTCTATGAAATGATCGAACGCCGTATCGGCCTCGAATATAAGCAAAGCGAAGAGTTCACGATTGCGGAGCTACGCGGCCTGCTCAACGTGCCGGAAGGCAAGTTGGAACGGTTCGCTGATTTCAACAAATACTGCCTCAAGGTCGCCCAGGAGGAAATCAACAAGCTCTGCCCCTTCTGGGTCGAGTTCACCCCGATCAAG---------AAGGGGCGCAAGGTCGAGCGGGTTTCTATGATGTGGCTCCCGAAAACCATGAGCGGCCGTCGTGACGCGCAAAACCTGATCGACCAACATAGCATCGTCCGCCGCGCCAAACTGCGCGGCGATATACCCGAAATGCCGGTGCTGGTGGATTTCAGCGCGCCCGCCGCCCAAAGGTGA------------------------------------------------------------------------------------------------------------------------------------------------------------------------------------------------------------------------------------------------
>Sphingomonas sp. MM-1 pISP4
ATGACTCGCGCAAGCTCACCTGTAAATAACGGAAAGGCAAAGATTGCCCTAGGCGATGATACCGCCCTCACCCTCTCGCAAAAGGGGCGCGGAAACCCGTTCGATCCCGCCAATTACGGGGAAATCGTCAAACCCGGCGAGCTGGTCGATATTGTCGAGCTGTCCCCC------CTCACCCTCGCCGATCGCCGAATCTACAATCTGCTGATTGCCAACGCCTGGGAGCGGATCAGCGAGCCGGTCATTCACCGCATCGCCAAAACCGCGCTCAAGGGCACGCACCAAGGCAACGAGCGCATAGAAAGCTCGCTGCTGCGCCTGATGGGCACAATCGCCATCGTCACGATCCGC---AAGGGCGGCAAGAGCTACAAGCGCCGCGTTCAGCTTCTCGGCTCCAGCGACGAAAGCCTCGAA---------------AAAGACGGCTTCCTGCATTACCGCATCCCCGAAGAACTGATTGAGATTTTGCGTAACAGCGAGGTCTATGCGCGACTTAAGACGCAAGTGATGTATTGTTTCGAGTCGAAATACGCGCTGTGCCTCTATGAAATGATCGAACGCCGTATCGGCCTCGAATATAAGCAAAGCGAAGAGTTCACGATTGCGGAGCTACGCGGCCTGCTCAACGTGCCGGAAGGCAAGTTGGAACGGTTCGCTGATTTCAACAAATACTGCCTCAAGGTCGCCCAGGAGGAAATCAACAAGCTCTGCCCCTTCTGGGTCGAGTTCACCCCGATCAAG---------AAGGGGCGCAAGGTCGAGCGGGTTTCTATGATGTGGCTCCCGAAAACCATGAGCGGCCGTCGTGACGCGCAAAACCTGATCGACCAACATAGCATCGTCCGCCGCGCCAAACTGCGCGGCGATATACCCGAAATGCCGGTGCTGGTGGATTTCAGCGCGCCCGCCGCCCAAAGGTGA------------------------------------------------------------------------------------------------------------------------------------------------------------------------------------------------------------------------------------------------
>Sphingomonas taxi ATCC 55660 plasmid STP2
---------ATGTCGCAACCT------------------------GCCGTGGTCGATATGACGTTCCGCACGCTGGCCCAGAAGGGACGCGGAAATCCTTTTGATCCCGCCAATTACGGAGAAATCGTCAAGCCCGGCGAACTGGTTGATATTGTAGAGCTAAGCCCC------CTTACCCTCGCCGATCGCCGTATCTACAACCTGCTGATCGCCAACGCGTGGGAACGCATTGGCGAGCCGATCATCCATCGCATTGCGAAATCCGGACTGAAAGGGACGCACCAGGGCAACGAGCGTGTAGAAAGCTCGCTGCTGCGCCTCATGGGCACCATCGCGATCGTCACGATCCGC---AAGGATGGCAAGAGCTACAAGCGCCGTGTCCAGCTCCTCGGCCCGAGTGATGAAAGCCTCGAA---------------AAGGACGGCTTCCTTCACTACCGCATCCCGGAAGAGCTGATCGAGATACTGCGGAACAGTCAGGTCTATGCCCGCCTTAAGACGCAGGTGATGTACTGCTTCGAGTCGAAGTACGCCCTCTGTCTCTATGAGATGATCGAGCGGCGCATTGGTCTCGAGTACAAGCAAAAAGAGGAGTTTACGATCGAGGAGCTGCGCGGCCTGCTCAATGTGCCCGAAGGGAAACTTGAACGCTTTGCCGATCTGAACAAATACTGCCTCAAGGTCGCCGTTGAGGAAATTAATAAGCTCTGCCCCTTCTATGTCGATTTCACGCCGATCAAG---------AACGGGCGCAAGGTTGAACGGGTGGCACTCCACTGGTTCCCAAAAACGTCCAGCGGCAAGCGCGACGCGCAAAACCTGATCGATCAGCACAGCATTGTACGACGGGCAAAGCTGAGGGGCGGGATTCCCGAACTGCCCGTGCTAGTGGATTTCAGCGCGTCGGCCGAAAGGTGA---------------------------------------------------------------------------------------------------------------------------------------------------------------------------------------------------------------------------------------------------
>Sphingomonas sp. HMP9 pHMP9
---------ATGTCGCAACCT------------------------GCCGTGGTCGATATGTCGTTCCGCACACTGGCCCAAAAGGGGCGCGGCAATCCTTTTGATCCCGCCAATTACGGGGAAATCGTCAAGCCCGGCGAGCTGGTCGATATTGTAGAGCTAAGTCCT------CTTACCCTTGCCGATCGTCGTATCTACAACCTGCTGATTGCCAATGCCTGGGAGCGCATTGGCGAGCCGATCATCCATCGCATCGCGAAGTCGGGACTGAAAGGGACGCATCAGGGAAACGAGCGCGTGGAAAGCTCGCTGCTGCGTCTCATGGGGACCATCGCGATCGTCACGATCCGC---AAGGACGGCAAGAGCTACAAGCGCCGTGTCCAGCTCCTCGGCCCGAGCGATGAGAGCCTCGAA---------------AAGGACGGCTTCCTTCATTACCGCATCCCGGAAGAGCTGATCGAGATACTGCGGAACAGTCAGGTCTATGCCCGTCTCAAGACGCAGGTGATGTATTGCTTCGAGTCGAAATACGCCCTCTGTCTCTATGAGATGATCGAGCGGCGCATCGGCCTCGAATACAAGCAGAAAGAGGAGTTCACGATTGAGGAGCTGCGCGGCCTGCTCAACGTGCCTGATGGCAAACTCGAACGCTTTGCTGATCTGAACAAATACTGCCTCAAGGTCGCCGTTGAGGAAATCAACAAGCTCTGCCCCTTCTATGTCGATTTCACGCCGATCAAG---------AACGGGCGCAAGGTCGAACGGGTGGCGCTCCACTGGTTCCCGAAAACGTCCAGCGGCAAGCGCGACGCACAGAACCTGATCGACCAGCACAGCATCGTGCGACGCGCCAAGCTGCGTGGCGGGATTCCCGAATTCCCGGTGCTGGTGGATTTCAACACGCCCGCCGCGCAAAGGTGA------------------------------------------------------------------------------------------------------------------------------------------------------------------------------------------------------------------------------------------------
