# Supplementary material for: Batch-Learning Self-Organizing Map Identifies Horizontal Gene Transfer Candidates and Their Origins in Entire Genomes
Source: Front Microbiol. 2020 Jul 3;11:1486. doi: 10.3389/fmicb.2020.01486 (PMC7350273; doi:10.3389/fmicb.2020.01486)
Supplement: Supplementary file 19 [file Data_Sheet_1.ZIP › SupplementaryMaterial/SupplementaryMaterial_6_Newickdata_SupplementaryFigure2.nwk]

(Sphingomonas_wittichii_RW1_pSWIT01:0.35934422,((Sphingomonas_sp._MM-1_pISP0:0.08234971,Sphingomonas_sanxanigenens_NX02_pNX02:0.09429793)1.0000:0.56112096,((Sphingomonas_sp._MM-1_pISP1:0.00000000,Sphingomonas_sp._MM-1_pISP4:0.00000000)1.0000:0.02583175,(Sphingomonas_taxi_ATCC_55660_plasmid_STP2:0.00788879,Sphingomonas_sp._HMP9_pHMP9:0.01492099)0.9140:0.06577540)1.0000:1.28893337)0.0000:0.08855417);
